# Supplementary material for: Host transcriptome response to Mycoplasma bovis and bovine viral diarrhea virus in bovine tissues
Source: BMC Genomics. 2025 Apr 10;26:361. doi: 10.1186/s12864-025-11549-2 (PMC11987210; doi:10.1186/s12864-025-11549-2)
Supplement: Supplementary file 1 — Supplementary Material 1: Supplementary Table S1: RNAseq processing. RNAseq processing statistics before trimming (raw reads), after trimming (trimmed reads) and mapped reads for each sample. Supplementary Table S2: RNAseq count matrix. RNAseq count matrix generated by featureCounts with gene ID, chromosome location, and gene length information for each sample. Supplementary Table S3: DESeq2 results. Results of differential expression analysis for Control vs. MB, Control vs. Dual, and MB vs. Dual in each tissue. [file 12864_2025_11549_MOESM1_ESM.xlsx]

## Sheet: S1. 
Supplementary Table S1. RNAseq processing.
RNAseq processing statistics before trimming (raw reads), after trimming (trimmed reads) and mapped reads for each sample.
Sample	Animal_ID	Treatment	Tissue/Sample	Raw Reads	Trimmed Reads	Uniquely Mapped Reads	Multi-mapped Reads	Alignment rate
4207-D-Lv	4207	Co-infection	Liver	17086838	16597858	14522542	611879	0.9549
4219-Mb-Lv	4219	Mycoplasma bovis	Liver	23710877	22777042	20703129	919537	0.9761
4206-Mb-Lv	4206	Mycoplasma bovis	Liver	24726179	23926403	21924456	842505	0.978
4198-D-Lv	4198	Co-infection	Liver	28426443	27534052	24681642	1131433	0.9733
4203-Ct-Lv	4203	Control	Liver	28273561	27022961	24728076	897684	0.9751
4210-Mb-Lv	4210	Mycoplasma bovis	Liver	33297153	32202734	29028866	1066085	0.9699
4208-Ct-Lv	4208	Control	Liver	36788028	35515511	32196807	1405071	0.9756
4202-D-Lv	4202	Co-infection	Liver	36835343	35671072	32299757	1434978	0.9763
4207-D-Ms	4207	Co-infection	Mesenteric lymph nodes	29423613	28571406	24795023	1413657	0.9477
4206-Mb-Ms	4206	Mycoplasma bovis	Mesenteric lymph nodes	31029160	29971114	26737080	1190813	0.964
4198-D-Ms	4198	Co-infection	Mesenteric lymph nodes	32596053	31720559	27956526	1301849	0.951
4208-Ct-Ms	4208	Control	Mesenteric lymph nodes	33095773	32137886	28569028	1363592	0.9626
4202-D-Ms	4202	Co-infection	Mesenteric lymph nodes	33309239	32446135	28894687	1447416	0.9605
4210-Mb-Ms	4210	Mycoplasma bovis	Mesenteric lymph nodes	36000137	34966464	29924041	1762412	0.9323
4219-Mb-Ms	4219	Mycoplasma bovis	Mesenteric lymph nodes	41718339	40478127	35741284	1789908	0.9597
4203-Ct-Ms	4203	Control	Mesenteric lymph nodes	47703671	46414047	41345395	1874067	0.9587
4210-Mb-Sp	4210	Mycoplasma bovis	Spleen	21486529	20788074	17694474	1061725	0.9459
4208-Ct-Sp	4208	Control	Spleen	23494945	22516421	19304291	1168895	0.9526
4203-Ct-Sp	4203	Control	Spleen	25943837	25061958	21200271	1300033	0.9462
4207-D-Sp	4207	Co-infection	Spleen	33047454	31691372	24548362	3068073	0.9237
4202-D-Sp	4202	Co-infection	Spleen	34603959	33408967	29374096	1555703	0.961
4198-D-Sp	4198	Co-infection	Spleen	40425515	38806797	32757321	2407660	0.9499
4206-Mb-Sp	4206	Mycoplasma bovis	Spleen	40629824	39084984	34221904	1827095	0.9615
4219-Mb-Sp	4219	Mycoplasma bovis	Spleen	50204123	48516164	41503344	2933524	0.9571
4203-Ct-Th	4203	Control	Thymus	21226813	20509135	18419175	731715	0.9741
4202-D-Th	4202	Co-infection	Thymus	22585770	21810463	19509522	713733	0.9666
4208-Ct-Th	4208	Control	Thymus	23657093	22931746	20612671	811164	0.9734
4210-Mb-Th	4210	Mycoplasma bovis	Thymus	24973104	24101347	21662887	816342	0.9724
4198-D-Th	4198	Co-infection	Thymus	30788276	29507760	22754309	990294	0.8434
4219-Mb-Th	4219	Mycoplasma bovis	Thymus	33324879	32031731	28373811	1202896	0.9688
4206-Mb-Th	4206	Mycoplasma bovis	Thymus	36085482	34810223	31588767	1084397	0.9769
4207-D-Th	4207	Co-infection	Thymus	83396006	79915732	71277126	2713355	0.9666
4210-Mb-Tb	4210	Mycoplasma bovis	Tracheal-bronchial lymph nodes	1665969	1603703	1286390	58992	0.901
4206-Mb-Tb	4206	Mycoplasma bovis	Tracheal-bronchial lymph nodes	11983218	11639282	9621206	551322	0.9356
4208-Ct-Tb	4208	Control	Tracheal-bronchial lymph nodes	14065887	13663375	11789231	542076	0.956
4207-D-Tb	4207	Co-infection	Tracheal-bronchial lymph nodes	15175172	14663881	12781642	488636	0.9547
4198-D-Tb	4198	Co-infection	Tracheal-bronchial lymph nodes	21351455	20692631	17262924	1224564	0.9481
4219-Mb-Tb	4219	Mycoplasma bovis	Tracheal-bronchial lymph nodes	20967454	20235642	17616047	1046847	0.9614
4202-D-Tb	4202	Co-infection	Tracheal-bronchial lymph nodes	24822127	23937492	20805822	1209464	0.959
4203-Ct-Tb	4203	Control	Tracheal-bronchial lymph nodes	25034707	24284048	21534527	881560	0.9645
4202-D-BC	4202	Co-infection	White Blood Cells	8412102	8108348	3803293	237252	0.5088
4198-D-BC	4198	Co-infection	White Blood Cells	38425397	37427341	28698848	2364047	0.8509
4203-Ct-BC	4203	Control	White Blood Cells	44433526	42960150	37228758	2863411	0.9659
4219-Mb-BC	4219	Mycoplasma bovis	White Blood Cells	39279567	38142290	22504358	1582762	0.6469
4210-Mb-BC	4210	Mycoplasma bovis	White Blood Cells	31419430	30406315	25741231	1752034	0.9268
4208-Ct-BC	4208	Control	White Blood Cells	33975226	32784453	28738460	1740321	0.9649
4206-Mb-BC	4206	Mycoplasma bovis	White Blood Cells	36601873	35280202	31206035	1894684	0.9684
4207-D-BC	4207	Co-infection	White Blood Cells	41204214	39886500	35284636	2041734	0.9701

## Sheet: S2. 
Supplementary Table S2. RNAseq count matrix
RNAseq count matrix generated by featureCounts with gene ID, Chromosome location, and gene length information for each sample.
Geneid	Chr	Start	End	Strand	Length	Control-4203-WBC	Control-4208-WBC	MB-4206-WBC	MB-4210-WBC	MB-4219-WBC	Dual-4198-WBC	Dual-4202-WBC	Dual-4207-WBC	Control-4203-Liver	Control-4208-Liver	MB-4206-Liver	MB-4210-Liver	MB-4219-Liver	Dual-4198-Liver	Dual-4202-Liver	Dual-4207-Liver	Control-4203-MLN	Control-4208-MLN	MB-4206-MLN	MB-4210-MLN	MB-4219-MLN	Dual-4198-MLN	Dual-4202-MLN	Dual-4207-MLN	Control-4203-Spleen	Control-4208-Spleen	MB-4206-Spleen	MB-4210-Spleen	MB-4219-Spleen	Dual-4198-Spleen	Dual-4202-Spleen	Dual-4207-Spleen	Control-4203-TBLN	Control-4208-TBLN	MB-4206-TBLN	MB-4210-TBLN	MB-4219-TBLN	Dual-4198-TBLN	Dual-4202-TBLN	Dual-4207-TBLN	Control-4203-Thymus	Control-4208-Thymus	MB-4206-Thymus	MB-4210-Thymus
gene-LOC112447072,Dbxref=GeneID:112447072,Name=LOC112447072	NC_037328.1	210759	214966	-	4208	0	0	0	0	0	0	0	0	3	6	1	1	0	3	0	0	165	35	42	63	123	135	82	54	17	23	37	7	23	12	15	4	66	5	5	11	29	29	24	23	0	0	0	0
gene-LOC101903639,Dbxref=GeneID:101903639,Name=LOC101903639	NC_037328.1	217517	257046	-	39530	4	0	3	0	0	8	0	1	3	16	4	2	1	7	3	1	126	46	30	64	48	163	54	20	18	13	20	16	16	26	15	6	50	2	13	8	45	22	30	25	7	10	17	6
gene-LOC618219,Dbxref=GeneID:618219,Name=LOC618219	NC_037328.1	260033	269063	-	9031	0	0	5	0	0	6	0	8	3	4	0	0	0	1	0	1	28	7	9	14	19	50	18	15	13	8	7	4	5	24	7	21	5	0	3	3	1	12	7	8	0	1	1	1
gene-LOC112447074,Dbxref=GeneID:112447074,Name=LOC112447074	NC_037328.1	285094	289223	-	4130	4	0	1	0	0	0	7	0	0	0	0	0	0	0	0	0	1	0	0	1	0	0	0	0	0	0	0	0	0	0	0	1	0	0	0	0	0	0	0	0	0	0	0	0
gene-LOC112447010,Dbxref=GeneID:112447010,Name=LOC112447010	NC_037328.1	336200	415481	-	79282	39	35	40	23	15	18	1	38	8	18	4	12	6	22	20	4	62	19	18	29	58	35	30	14	37	40	25	23	11	31	81	62	22	0	10	3	15	21	14	15	41	13	36	18
gene-LOC100138661,Dbxref=GeneID:100138661,Name=LOC100138661	NC_037328.1	419959	423015	-	3057	0	0	0	0	0	0	0	0	0	3	0	0	0	0	0	0	8	2	1	4	0	12	0	6	4	6	0	0	0	3	0	1	6	1	2	1	1	8	2	11	0	0	0	0
gene-LOC107131365,Dbxref=GeneID:107131365,Name=LOC107131365	NC_037328.1	427585	432282	-	4698	0	2	0	0	0	0	0	2	0	1	0	0	1	0	0	0	3	1	0	5	0	6	1	1	1	0	0	0	0	0	0	0	2	0	0	0	1	5	0	0	0	2	0	0
gene-LOC618212,Dbxref=GeneID:618212,Name=LOC618212	NC_037328.1	479368	607186	+	127819	34	31	108	42	21	14	24	45	12	12	15	10	18	14	11	5	62	23	26	41	40	31	44	30	14	7	27	10	28	19	18	96	17	6	9	1	15	13	17	15	26	21	30	24
gene-CLIC6,Dbxref=BGD:BT17749,GeneID:507243,Name=CLIC6	NC_037328.1	764037	821297	-	57261	2	0	1	2	0	8	1	0	14	47	2	18	20	19	9	3	8	9	3	5	1	5	0	3	0	1	2	1	1	2	0	3	71	1	1	0	2	3	0	45	265	307	379	179
gene-RCAN1,Dbxref=BGD:BT26136,GeneID:539640,VGNC:VGNC:33820,Name=RCAN1	NC_037328.1	882073	1002231	+	120159	668	517	337	268	89	513	28	605	403	673	267	607	592	490	444	268	1051	526	470	608	535	656	536	440	503	438	655	345	778	757	481	504	569	208	187	36	306	320	334	348	275	346	398	432
gene-TRNAG-CCC,Dbxref=GeneID:112448383,Name=TRNAG-CCC	NC_037328.1	1026686	1026758	+	73	0	0	0	0	0	0	0	0	0	0	0	0	0	0	0	0	0	0	0	0	0	0	0	0	0	0	0	0	0	0	0	0	0	0	0	0	0	0	0	0	0	0	0	0
gene-KCNE1,Dbxref=BGD:BT21458,GeneID:528014,Name=KCNE1	NC_037328.1	1040309	1047096	+	6788	0	0	0	0	0	0	0	0	2	1	0	3	0	0	0	0	0	1	1	0	0	2	1	0	0	10	4	0	6	1	2	0	0	0	0	0	1	1	0	0	0	1	0	0
gene-LOC101903444,Dbxref=GeneID:101903444,Name=LOC101903444	NC_037328.1	1076031	1076459	+	429	0	0	0	0	0	0	0	0	0	0	0	0	0	0	0	0	0	0	0	0	0	0	0	0	0	0	0	0	0	0	0	0	0	1	0	0	0	0	0	0	0	1	0	0
gene-C1H21orf140,Dbxref=BGD:BT24927,GeneID:768067,Name=C1H21orf140	NC_037328.1	1096408	1100866	-	4459	11	0	16	1	0	8	0	8	1	2	2	6	1	0	1	2	7	5	4	10	8	4	7	11	4	0	9	5	12	14	6	4	2	2	6	1	9	6	5	3	7	4	11	7
gene-SMIM11A,Dbxref=GeneID:615202,Name=SMIM11A	NC_037328.1	1102879	1118312	-	15434	726	442	586	805	804	1042	68	810	200	195	203	263	183	171	293	167	718	467	483	1223	684	566	575	797	628	297	628	711	980	902	836	996	504	298	286	46	458	618	457	206	580	576	870	706
gene-KCNE2,Dbxref=BGD:BT25575,GeneID:768025,VGNC:VGNC:30437,Name=KCNE2	NC_037328.1	1123941	1131748	-	7808	0	0	4	0	0	0	3	0	0	0	0	1	0	0	0	0	2	0	0	0	1	1	0	0	0	0	3	0	0	0	5	0	0	0	0	0	0	0	0	2	0	2	1	1
gene-LOC112446832,Dbxref=GeneID:112446832,Name=LOC112446832	NC_037328.1	1190506	1194027	-	3522	0	0	0	0	0	0	0	0	0	0	0	2	0	0	0	0	0	0	0	0	0	0	1	0	0	0	0	0	0	0	0	0	0	0	0	0	0	0	0	0	0	0	0	0
gene-LOC112447088,Dbxref=GeneID:112447088,Name=LOC112447088	NC_037328.1	1238047	1241373	+	3327	0	0	0	0	0	0	0	0	0	0	0	0	0	0	0	0	0	1	1	0	2	0	0	0	0	0	4	0	0	0	0	0	1	0	0	0	0	0	0	0	0	0	0	0
gene-LOC107132170,Dbxref=GeneID:107132170,Name=LOC107132170	NC_037328.1	1375149	1386887	-	11739	5	0	1	0	0	0	0	0	0	0	0	0	1	0	0	0	6	10	9	12	5	7	3	1	4	2	5	3	10	2	4	7	4	6	3	0	5	5	7	0	1	5	2	3
gene-MRPS6,Dbxref=GeneID:615431,VGNC:VGNC:31676,Name=MRPS6	NC_037328.1	1390798	1455166	-	64369	4180	1731	1910	3594	2220	2552	419	3432	341	359	266	370	326	181	470	272	1691	1189	1115	1651	1464	1068	1285	1434	1705	832	2074	1466	2597	2075	2810	2481	1104	625	466	86	691	852	957	652	826	924	1223	825
gene-SLC5A3,Dbxref=BGD:BT19148,GeneID:282362,Name=SLC5A3	NC_037328.1	1421585	1433298	-	11714	0	0	0	0	0	0	0	0	0	0	0	0	0	0	0	0	0	0	0	0	0	0	0	0	0	0	0	0	0	0	0	0	0	0	0	0	0	0	0	0	0	0	0	0
gene-LOC112448353,Dbxref=GeneID:112448353,Name=LOC112448353	NC_037328.1	1472144	1472250	+	107	0	0	0	0	0	0	0	0	0	0	0	0	0	0	0	0	0	0	0	0	0	0	0	0	0	0	0	0	0	0	0	0	0	0	0	0	0	0	0	0	0	0	0	0
gene-LOC112447090,Dbxref=GeneID:112447090,Name=LOC112447090	NC_037328.1	1523780	1552743	+	28964	9	4	34	18	0	0	1	3	1	2	0	2	0	0	0	0	0	2	1	11	3	2	5	2	3	1	5	2	8	6	8	3	3	1	3	0	6	2	1	0	0	7	1	2
gene-LOC112447091,Dbxref=GeneID:112447091,Name=LOC112447091	NC_037328.1	1555715	1570159	-	14445	0	0	0	0	1	0	0	0	0	1	1	0	0	0	1	3	0	0	0	0	1	0	0	2	0	1	3	0	3	2	2	0	1	0	3	0	2	0	0	0	2	3	4	2
gene-ATP5PO,Dbxref=BGD:BT23745,GeneID:281640,Name=ATP5PO	NC_037328.1	1643680	1651038	+	7359	10774	9642	9749	9992	5138	13267	341	12272	2825	2553	2367	3136	2573	2241	3559	1846	5671	5009	4716	7294	5617	4595	4109	5459	5517	3039	5900	4602	8292	9501	9599	8656	4540	2595	2264	235	3379	5249	3775	2006	3331	3726	4785	3759
gene-ITSN1,Dbxref=BGD:BT19553,GeneID:510879,VGNC:VGNC:30352,Name=ITSN1	NC_037328.1	1664986	1908773	-	243788	174	162	144	48	58	32	14	157	871	1268	669	1245	629	944	1230	380	2149	649	849	654	1527	1282	1568	499	550	582	1373	427	1747	889	869	393	939	309	199	59	437	499	918	589	142	187	366	211
gene-TRNAC-GCA,Dbxref=GeneID:112448438,Name=TRNAC-GCA	NC_037328.1	1684563	1684634	+	72	0	0	0	0	0	0	0	0	0	0	0	0	0	0	0	0	0	0	0	0	0	0	0	0	0	0	0	0	0	0	0	0	0	0	0	0	0	0	0	0	0	0	0	0
gene-CRYZL1,Dbxref=BGD:BT24551,GeneID:506426,VGNC:VGNC:27747,Name=CRYZL1	NC_037328.1	1909488	1943320	+	33833	1037	923	861	560	244	734	34	986	85	161	88	101	65	109	134	54	532	442	353	463	465	386	436	360	272	169	394	178	471	479	282	206	326	179	153	40	316	232	308	200	451	469	763	547
gene-LOC112447103,Dbxref=GeneID:112447103,Name=LOC112447103	NC_037328.1	1936727	1943734	-	7008	38	35	36	32	5	19	8	25	0	6	4	6	2	3	5	3	34	38	33	68	36	66	29	35	10	6	21	15	22	30	12	10	28	15	8	3	25	13	14	11	24	32	59	49
gene-DONSON,Dbxref=BGD:BT17296,GeneID:522248,Name=DONSON	NC_037328.1	1943961	1954002	+	10042	743	445	728	311	166	485	35	921	424	565	315	467	309	357	537	147	1195	1064	975	1204	1312	807	914	647	401	345	657	249	830	676	801	472	655	372	282	36	598	614	724	248	1227	1107	1795	1184
gene-SON,Dbxref=GeneID:516462,VGNC:VGNC:35128,Name=SON	NC_037328.1	1954072	1985154	-	31083	5799	4254	4695	3045	3219	4174	409	6192	2672	5118	2292	3878	2666	3135	4183	1657	17635	13972	10521	12218	15566	12839	14104	9322	5796	5760	10681	4139	10715	7368	8615	5781	10716	5060	4508	529	8166	6730	9957	5717	9365	10345	17797	11490
gene-GART,Dbxref=BGD:BT23672,GeneID:281183,VGNC:VGNC:29255,Name=GART	NC_037328.1	1986098	2012388	+	26291	715	527	823	294	215	384	40	818	824	1173	699	1035	746	938	1378	362	2938	2710	2053	2101	2856	1983	2442	1667	1049	1232	2189	766	2644	1894	1708	927	1416	763	763	102	1313	1048	1817	736	1509	1523	2220	1546
gene-LOC104970777,Dbxref=GeneID:104970777,Name=LOC104970777	NC_037328.1	2016219	2027521	-	11303	8	27	50	0	18	40	0	6	9	8	8	3	3	12	7	0	17	12	13	23	15	21	23	4	11	1	16	6	22	13	4	7	15	10	8	0	16	10	10	9	5	13	19	13
gene-DNAJC28,Dbxref=GeneID:784171,VGNC:VGNC:53536,Name=DNAJC28	NC_037328.1	2027619	2032062	+	4444	576	337	395	179	116	249	23	419	381	410	292	491	221	434	382	189	431	285	253	180	351	243	272	214	124	168	251	85	306	372	143	187	213	98	48	4	145	158	190	77	204	225	269	177
gene-TMEM50B,Dbxref=BGD:BT28904,GeneID:615627,VGNC:VGNC:36093,Name=TMEM50B	NC_037328.1	2046733	2083574	+	36842	7334	9255	5221	6244	5207	7239	890	7364	483	842	370	726	522	502	634	355	2988	2036	1885	1861	2403	2248	2163	1947	1832	1620	2000	1281	3476	3442	2161	1887	1583	608	681	86	1126	1344	1418	787	813	1026	1540	1156
gene-LOC112448317,Dbxref=GeneID:112448317,Name=LOC112448317	NC_037328.1	2089684	2089808	-	125	0	0	0	0	0	0	0	0	0	6	0	1	0	1	2	1	7	2	3	0	1	3	3	1	0	0	2	0	3	0	2	0	0	0	0	0	3	2	0	0	0	0	5	4
gene-IFNGR2,Dbxref=BGD:BT27196,GeneID:514889,VGNC:VGNC:30059,Name=IFNGR2	NC_037328.1	2098171	2129611	-	31441	12415	14715	9124	7495	7253	8140	3479	8674	5054	7850	4269	7553	3867	4538	5555	2798	6527	3342	3695	3338	4769	4332	4609	3172	4174	4365	6933	4443	10808	7151	5479	6566	3029	1546	1217	195	1967	2069	3145	2473	1517	1855	3193	2374
gene-LOC112447120,Dbxref=GeneID:112447120,Name=LOC112447120	NC_037328.1	2162947	2173433	-	10487	200	404	1735	297	311	54	17	417	1	6	5	5	3	0	4	3	91	144	183	260	237	70	116	121	30	20	155	50	81	38	25	34	94	80	49	7	126	65	51	39	29	57	135	66
gene-IFNAR1,Dbxref=BGD:BT12270,GeneID:282257,VGNC:VGNC:30054,Name=IFNAR1	NC_037328.1	2189896	2218344	-	28449	6906	3180	5845	2204	2108	2583	235	3593	820	1941	874	1190	1017	1982	1761	491	3044	2115	1448	1743	2173	2145	2502	1167	649	722	1533	397	2094	1198	566	294	1220	635	830	126	1381	750	1552	931	1920	1713	2835	1920
gene-LOC104970778,Dbxref=GeneID:104970778,Name=LOC104970778	NC_037328.1	2241318	2251416	-	10099	2	6	7	0	0	8	0	7	2	4	2	3	3	3	2	1	15	8	11	15	13	2	4	10	5	1	5	3	10	0	2	2	10	0	0	1	5	3	5	1	31	6	12	31
gene-IL10RB,Dbxref=BGD:BT12469,GeneID:767864,Name=IL10RB	NC_037328.1	2285475	2314144	-	28670	4381	3664	5030	2836	2216	2863	958	3805	608	1328	574	1115	829	891	931	507	2543	1644	1700	1922	2320	1678	1850	1402	956	1108	1818	1041	2076	1617	1370	1335	1256	656	671	119	941	1089	1341	809	1912	2195	3718	2424
gene-IFNAR2,Dbxref=BGD:BT10881,GeneID:282258,VGNC:VGNC:30055,Name=IFNAR2	NC_037328.1	2315591	2350080	-	34490	4455	4027	4853	2009	2182	2299	797	3179	959	2055	846	1114	1098	1266	1586	456	2927	2244	1972	1819	3093	2113	2631	1703	1073	1378	2178	683	2281	1685	1857	831	1252	658	607	58	1022	1065	1648	908	906	1361	1740	1049
gene-LOC112447121,Dbxref=GeneID:112447121,Name=LOC112447121	NC_037328.1	2318146	2322682	+	4537	0	0	0	0	0	0	0	0	0	0	0	0	0	0	0	0	0	0	0	0	0	0	0	0	0	0	0	0	0	0	0	0	0	0	0	0	0	0	0	0	0	0	0	0
gene-LOC526226,Dbxref=BGD:BT29496,GeneID:526226,Name=LOC526226	NC_037328.1	2398499	2398810	+	312	0	0	0	0	0	0	0	0	0	0	0	0	0	0	0	0	0	0	0	0	0	0	0	0	0	0	0	0	0	0	0	2	0	0	0	0	0	0	0	0	0	0	0	0
gene-OLIG1,Dbxref=BGD:BT11102,GeneID:539307,VGNC:VGNC:32425,Name=OLIG1	NC_037328.1	2497798	2499871	-	2074	2	0	0	0	0	0	0	0	0	0	0	0	0	0	1	0	1	0	0	1	1	0	0	0	0	0	0	0	0	0	0	0	0	0	0	0	0	0	0	0	1	0	0	0
gene-LOC100848368,Dbxref=GeneID:100848368,Name=LOC100848368	NC_037328.1	2506494	2509757	-	3264	298	221	405	374	178	327	169	182	0	2	3	3	0	0	6	0	2	0	0	7	0	1	1	1	0	10	16	12	14	32	37	7	12	1	1	0	0	1	4	1	6	2	1	9
gene-OLIG2,Dbxref=GeneID:539695,Name=OLIG2	NC_037328.1	2545669	2549255	-	3587	3	0	4	0	0	0	0	0	0	0	0	0	0	0	0	0	3	0	0	0	3	1	2	2	0	0	0	0	1	0	0	0	0	1	0	0	0	0	0	0	2	0	0	0
gene-LOC112447133,Dbxref=GeneID:112447133,Name=LOC112447133	NC_037328.1	2615875	2620559	+	4685	0	0	0	0	0	0	0	0	0	0	0	0	0	0	0	0	1	0	0	0	0	0	0	0	0	0	0	0	0	1	0	0	0	0	0	0	0	0	0	0	0	0	0	0
gene-C1H21orf62,Dbxref=GeneID:515053,VGNC:VGNC:52663,Name=C1H21orf62	NC_037328.1	2749168	2768577	+	19410	3	1	8	0	0	4	0	1	125	203	63	134	87	107	220	72	17	6	0	6	25	5	5	1	18	16	32	11	66	36	20	22	4	1	1	0	4	0	0	5	1	0	1	3
gene-PAXBP1,Dbxref=BGD:BT11367,GeneID:514918,VGNC:VGNC:32601,Name=PAXBP1	NC_037328.1	2786812	2819637	+	32826	4742	3282	3792	1662	946	2893	108	4491	984	1350	735	1185	1003	1159	1623	575	6168	4142	3811	4521	7276	4666	4850	3304	1885	1341	3926	1159	3418	3050	3068	2158	3584	1341	1387	167	2397	2326	2931	1923	2568	3638	6098	4106
gene-SYNJ1,Dbxref=BGD:BT12152,GeneID:282087,VGNC:VGNC:35527,Name=SYNJ1	NC_037328.1	2827791	2918738	+	90948	1131	1100	931	594	582	985	80	1125	385	917	349	611	372	575	604	222	3323	2375	1618	1653	3114	2969	2645	1691	1018	1192	2196	751	2392	1456	1516	877	1417	725	633	69	1174	1153	1659	997	891	1226	1953	1276
gene-LOC112447136,Dbxref=GeneID:112447136,Name=LOC112447136	NC_037328.1	2891259	2898070	-	6812	0	0	0	0	0	0	0	0	0	0	0	0	0	0	0	0	0	0	0	0	0	0	0	0	0	0	0	0	0	0	0	0	0	0	0	0	0	0	0	0	0	0	0	0
gene-CFAP298,Dbxref=GeneID:535482,Name=CFAP298	NC_037328.1	2923955	2936283	+	12329	3765	1857	2629	1633	988	1689	93	2968	522	844	465	759	446	473	718	327	2808	1839	1692	1927	2714	2070	1977	1795	952	956	1846	808	1772	1593	1352	1041	1440	690	601	74	1006	1072	1066	910	1477	1956	2788	2074
gene-LOC112447137,Dbxref=GeneID:112447137,Name=LOC112447137	NC_037328.1	2945769	2949407	-	3639	5	2	0	0	0	0	0	0	4	2	1	2	0	6	1	0	2	0	2	12	2	7	1	1	2	1	2	0	3	2	2	0	8	0	0	0	1	4	4	4	0	3	4	0
gene-EVA1C,Dbxref=BGD:BT13969,GeneID:516536,VGNC:VGNC:28633,Name=EVA1C	NC_037328.1	2959342	3081902	-	122561	330	293	260	269	57	95	12	255	57	100	86	79	31	59	108	49	211	84	70	107	173	141	169	87	91	60	149	69	132	113	65	49	121	41	30	6	47	78	107	142	11	26	28	18
gene-LOC104970779,Dbxref=GeneID:104970779,Name=LOC104970779	NC_037328.1	3073599	3084955	+	11357	0	0	0	0	0	0	0	0	0	0	0	0	0	0	0	0	3	0	1	4	1	0	0	0	0	0	0	0	0	0	0	0	0	0	0	0	0	0	0	0	0	0	0	0
gene-URB1,Dbxref=BGD:BT18177,GeneID:530483,VGNC:VGNC:53611,Name=URB1	NC_037328.1	3103263	3180340	+	77078	312	199	276	101	138	174	35	359	118	347	132	216	126	150	280	75	1552	1384	1051	1516	1627	1286	1424	1152	626	563	1099	635	1111	623	1024	631	721	658	620	92	791	598	1022	679	569	623	1025	657
gene-MRAP,Dbxref=BGD:BT10729,GeneID:505743,Name=MRAP	NC_037328.1	3183205	3197711	-	14507	15	11	12	39	8	5	0	24	10	41	19	44	47	32	45	11	212	29	60	56	166	105	28	23	13	4	44	3	88	86	31	10	81	45	15	0	37	47	67	57	5	24	21	13
gene-MIS18A,Dbxref=BGD:BT10547,GeneID:510809,VGNC:VGNC:31485,Name=MIS18A	NC_037328.1	3210652	3222939	+	12288	362	239	474	304	123	606	16	547	35	38	26	43	18	11	43	16	503	489	498	1042	459	371	376	581	344	126	282	277	400	493	708	625	261	303	330	41	422	417	340	83	732	588	922	741
gene-HUNK,Dbxref=BGD:BT11845,GeneID:537640,VGNC:VGNC:49895,Name=HUNK	NC_037328.1	3498977	3629442	-	130466	7	2	42	3	12	13	0	22	22	51	17	21	7	14	27	7	102	40	29	68	36	48	37	42	88	54	148	68	158	55	38	59	65	22	26	8	19	17	23	65	10	33	50	50
gene-LOC112447138,Dbxref=GeneID:112447138,Name=LOC112447138	NC_037328.1	3529048	3530546	+	1499	0	0	0	0	0	0	0	0	0	0	0	0	0	0	0	0	0	0	0	0	0	0	0	0	0	0	0	0	0	0	0	0	0	0	0	0	0	0	0	0	0	0	0	0
gene-SCAF4,Dbxref=GeneID:541016,VGNC:VGNC:52822,Name=SCAF4	NC_037328.1	3760563	3822169	+	61607	596	433	512	242	209	334	60	536	339	725	358	554	317	442	537	218	3209	2568	2146	2321	3067	2261	2505	1808	807	849	1710	662	1374	865	1157	521	1620	1045	754	83	1422	1181	1705	876	1646	1761	2855	2056
gene-SOD1,Dbxref=BGD:BT12476,GeneID:281495,Name=SOD1	NC_037328.1	3824612	3833280	-	8669	11087	8212	9962	9962	4018	11568	348	11945	17571	14488	13104	17461	11412	13801	22791	11185	6177	4795	5059	5820	5533	4683	4484	5240	4972	3575	6061	4061	7964	8533	8727	7223	3357	1997	1544	182	2534	3631	3268	1462	5133	4810	6966	5634
gene-TIAM1,Dbxref=BGD:BT24661,GeneID:536517,Name=TIAM1	NC_037328.1	3966979	4431759	+	464781	1695	828	1040	577	392	1021	145	1226	16	41	22	37	15	23	38	9	3542	2224	2040	2724	2412	2897	2383	2258	340	277	623	314	500	376	319	311	1388	745	824	127	1359	777	1129	685	2216	2733	4754	2674
gene-MIR2284I,Dbxref=GeneID:100313114,miRBase:MI0011294,Name=MIR2284I	NC_037328.1	4288068	4288144	+	77	0	0	0	0	0	0	0	0	0	0	0	0	0	0	0	0	0	0	0	0	0	0	0	0	0	0	0	0	0	0	0	0	0	0	0	0	0	0	0	0	0	0	0	0
gene-MIR2284X,Dbxref=GeneID:100526413,miRBase:MI0014499,Name=MIR2284X	NC_037328.1	4315515	4315610	-	96	0	0	0	0	0	0	0	0	0	0	0	0	0	0	0	0	0	0	0	0	0	0	0	0	0	0	0	0	0	0	0	0	0	0	0	0	0	0	0	0	0	0	0	0
gene-KRTAP11-1,Dbxref=BGD:BT28520,GeneID:781604,VGNC:VGNC:30746,Name=KRTAP11-1	NC_037328.1	4673635	4674517	+	883	0	0	2	0	0	0	0	0	0	0	0	0	0	0	0	0	0	0	0	0	0	0	0	0	0	0	0	0	0	0	0	0	0	0	0	0	0	0	0	0	1	1	1	0
gene-KRTAP7-1,Dbxref=GeneID:100296254,Name=KRTAP7-1	NC_037328.1	4736889	4737173	+	285	0	0	0	0	0	0	0	0	0	0	0	0	0	0	0	0	0	0	0	0	0	0	0	0	0	0	0	0	0	0	0	0	0	0	0	0	0	0	0	0	0	0	0	1
gene-KRTAP8-1,Dbxref=GeneID:101906373,VGNC:VGNC:30750,Name=KRTAP8-1	NC_037328.1	4759981	4760169	+	189	0	0	0	0	0	0	0	0	0	0	0	0	0	0	0	0	0	0	0	0	0	0	0	0	0	0	0	0	0	0	0	0	0	0	0	0	0	0	0	0	0	0	0	0
gene-LOC112446888,Dbxref=GeneID:112446888,Name=LOC112446888	NC_037328.1	4845026	4845634	-	609	0	0	0	0	0	0	0	0	0	0	0	0	0	0	0	0	0	0	0	0	0	0	0	0	0	0	0	0	0	0	0	0	0	0	0	0	0	0	0	0	0	0	0	0
gene-LOC112446904,Dbxref=GeneID:112446904,Name=LOC112446904	NC_037328.1	4857208	4857819	+	612	0	0	0	0	0	0	0	0	0	0	0	0	0	0	0	0	0	0	0	0	0	0	0	0	0	0	0	0	0	0	0	0	0	0	0	0	0	0	0	0	0	0	0	0
gene-LOC112446920,Dbxref=GeneID:112446920,Name=LOC112446920	NC_037328.1	4867852	4868482	-	631	0	0	0	0	0	0	0	0	0	0	0	0	0	0	0	0	0	0	0	1	0	0	0	0	0	0	0	0	0	0	0	0	0	0	0	0	0	0	0	0	0	0	0	0
gene-LOC112446936,Dbxref=GeneID:112446936,Name=LOC112446936	NC_037328.1	4878277	4878862	+	586	0	0	0	0	0	0	0	0	0	0	0	0	0	0	0	0	0	0	0	0	0	0	0	0	0	0	0	0	0	0	0	0	0	0	0	0	0	0	0	0	0	0	0	0
gene-LOC101907866,Dbxref=GeneID:101907866,Name=LOC101907866	NC_037328.1	4888337	4888651	+	315	0	0	0	0	0	0	0	0	0	0	0	0	0	0	0	0	0	0	0	0	0	0	0	0	0	0	0	0	0	0	0	0	0	0	0	0	0	0	0	0	0	0	0	0
gene-LOC112446952,Dbxref=GeneID:112446952,Name=LOC112446952	NC_037328.1	4901610	4902198	-	589	0	0	0	0	0	0	0	0	0	0	0	0	0	0	0	0	0	0	0	0	0	0	0	0	0	0	0	0	0	0	0	0	0	0	0	0	0	0	0	0	0	0	0	0
gene-LOC101907950,Dbxref=GeneID:101907950,Name=LOC101907950	NC_037328.1	4909284	4909598	+	315	0	0	0	0	0	0	0	0	0	0	0	0	0	0	0	0	0	0	0	3	0	0	0	0	0	0	0	0	0	0	0	0	0	0	0	0	0	0	0	0	0	0	0	0
gene-LOC112446968,Dbxref=GeneID:112446968,Name=LOC112446968	NC_037328.1	4913741	4914373	+	633	0	0	0	0	0	0	0	0	0	0	0	0	0	0	0	0	0	0	0	1	0	0	0	0	0	2	0	0	0	0	0	0	0	0	0	0	0	0	0	0	0	0	0	0
gene-LOC112446980,Dbxref=GeneID:112446980,Name=LOC112446980	NC_037328.1	4925473	4926072	-	600	0	0	0	0	0	0	0	0	0	0	0	0	0	0	0	0	0	0	0	0	0	0	0	0	0	0	0	0	0	0	0	4	0	0	0	0	0	0	0	0	0	0	0	0
gene-LOC785105,Dbxref=BGD:BT23573,GeneID:785105,Name=LOC785105	NC_037328.1	4941900	4942214	+	315	0	0	0	0	0	0	0	0	0	0	0	0	0	0	0	0	0	0	0	0	0	0	0	0	0	0	0	0	0	0	0	0	0	0	0	0	0	0	0	0	0	0	0	0
gene-LOC112446981,Dbxref=GeneID:112446981,Name=LOC112446981	NC_037328.1	4946565	4947198	+	634	0	0	0	0	0	0	0	0	0	0	0	0	0	0	0	0	0	0	0	2	0	0	0	0	0	2	0	0	0	0	0	0	0	0	0	0	0	0	0	0	0	0	0	0
gene-LOC112446982,Dbxref=GeneID:112446982,Name=LOC112446982	NC_037328.1	4957259	4957874	-	616	0	0	0	0	0	0	0	0	0	0	0	0	0	0	0	0	0	0	0	0	0	0	0	0	0	0	0	0	0	0	0	0	0	0	0	0	0	0	0	0	0	0	0	1
gene-LOC112446983,Dbxref=GeneID:112446983,Name=LOC112446983	NC_037328.1	5140295	5140917	+	623	0	0	0	0	0	0	0	0	0	0	0	0	0	0	0	0	0	0	0	0	0	0	0	0	0	0	0	0	0	0	0	0	0	0	0	0	0	0	0	0	0	0	0	1
gene-LOC112446984,Dbxref=GeneID:112446984,Name=LOC112446984	NC_037328.1	5173364	5173917	-	554	0	0	0	0	0	0	0	0	0	0	0	0	0	0	0	0	0	0	0	0	0	0	0	0	0	0	0	0	0	0	0	0	0	0	0	0	0	0	0	0	0	0	0	0
gene-LOC112446985,Dbxref=GeneID:112446985,Name=LOC112446985	NC_037328.1	5183522	5184152	-	631	0	0	1	0	0	0	0	0	0	0	0	0	0	0	0	0	0	0	0	0	0	0	0	0	0	0	0	0	0	0	0	0	0	0	0	0	0	0	0	0	0	0	0	0
gene-LOC618359,Dbxref=BGD:BT16846,GeneID:618359,Name=LOC618359	NC_037328.1	5194742	5195368	-	627	0	0	0	0	0	0	0	0	0	0	0	0	0	0	0	0	0	0	0	0	0	0	0	0	0	0	0	0	0	0	0	0	0	0	0	0	0	0	0	0	0	0	0	0
gene-LOC614544,Dbxref=BGD:BT17530,GeneID:614544,Name=LOC614544	NC_037328.1	5379067	5389653	+	10587	0	0	0	0	0	2	0	0	0	0	0	0	1	0	0	0	2	1	2	0	1	2	0	1	0	1	1	0	0	5	0	0	2	1	2	0	0	8	0	2	0	0	0	0
gene-LOC112446986,Dbxref=GeneID:112446986,Name=LOC112446986	NC_037328.1	5506173	5506974	-	802	0	0	0	0	0	0	0	0	0	0	0	0	0	0	0	0	0	0	0	0	0	0	0	0	0	0	0	0	0	0	0	0	0	0	0	0	0	0	0	0	0	0	0	0
gene-KRTAP13-1,Dbxref=BGD:BT22826,GeneID:783607,Name=KRTAP13-1	NC_037328.1	5510180	5511025	+	846	0	0	0	0	0	0	0	0	0	0	0	0	0	0	0	0	0	0	0	0	0	0	0	0	0	0	0	0	0	0	0	0	0	0	0	0	0	0	0	0	0	1	0	0
gene-LOC785121,Dbxref=BGD:BT26923,GeneID:785121,Name=LOC785121	NC_037328.1	5517167	5517969	-	803	0	0	0	0	0	0	0	0	0	0	0	0	0	0	0	0	0	0	0	0	0	0	0	0	0	0	0	0	0	0	0	0	0	0	0	0	0	0	0	0	1	2	0	0
gene-LOC785155,Dbxref=BGD:BT13205,GeneID:785155,Name=LOC785155	NC_037328.1	5522140	5522984	+	845	0	0	0	0	0	0	0	0	0	0	0	0	0	0	0	0	0	0	0	0	0	0	0	0	0	0	0	0	0	0	0	0	0	0	0	0	0	0	0	0	0	0	0	0
gene-KRTAP13-2,Dbxref=BGD:BT19327,GeneID:785221,Name=KRTAP13-2	NC_037328.1	5581323	5582192	+	870	0	0	0	0	0	0	0	5	0	0	0	0	0	0	0	0	0	0	0	0	0	0	0	0	0	0	0	0	0	0	0	0	0	0	0	0	0	0	0	0	0	0	0	0
gene-LOC112447012,Dbxref=GeneID:112447012,Name=LOC112447012	NC_037328.1	5597800	5614075	+	16276	1	0	3	0	0	3	0	0	0	0	0	0	1	0	0	0	0	0	1	3	1	0	1	0	0	0	0	0	3	0	0	3	0	0	0	0	1	1	0	1	0	0	1	0
gene-KRTAP27-1,Dbxref=BGD:BT23871,GeneID:100141020,VGNC:VGNC:30748,Name=KRTAP27-1	NC_037328.1	5627690	5629448	+	1759	0	0	0	0	0	0	0	0	0	0	0	0	0	0	0	0	0	0	0	0	0	0	0	0	0	0	0	0	0	0	0	0	0	0	0	0	0	0	0	0	0	0	0	0
gene-LOC528816,Dbxref=BGD:BT13392,GeneID:528816,Name=LOC528816	NC_037328.1	5653056	5653598	+	543	0	0	0	0	0	0	2	0	0	0	0	0	0	0	0	0	0	0	0	0	0	0	0	0	0	0	0	0	0	0	0	0	0	0	0	0	0	0	0	0	0	0	0	0
gene-KRTAP24-1,Dbxref=GeneID:100138320,VGNC:VGNC:30747,Name=KRTAP24-1	NC_037328.1	5689919	5692005	+	2087	0	0	0	0	0	0	0	0	0	0	0	0	0	0	0	0	0	0	0	0	0	0	0	0	0	0	0	0	0	0	0	0	0	0	0	0	0	0	0	0	0	0	0	0
gene-CLDN8,Dbxref=BGD:BT29403,GeneID:538761,VGNC:VGNC:27419,Name=CLDN8	NC_037328.1	5770225	5772220	+	1996	0	0	0	0	0	0	0	0	0	0	0	0	0	0	0	0	0	0	0	0	0	0	0	0	0	0	0	0	0	0	0	0	0	0	0	0	0	0	0	0	1	3	2	1
gene-CLDN17,Dbxref=BGD:BT25746,GeneID:512703,VGNC:VGNC:27407,Name=CLDN17	NC_037328.1	5829809	5832041	+	2233	0	0	0	0	0	0	0	0	0	0	0	0	0	0	0	0	0	0	0	0	0	0	0	0	0	0	0	0	0	0	0	0	0	0	0	0	0	0	0	0	0	1	1	0
gene-GRIK1,Dbxref=BGD:BT12857,GeneID:533760,VGNC:VGNC:53579,Name=GRIK1	NC_037328.1	6110929	6577799	+	466871	23	9	39	9	25	41	9	33	12	18	10	9	13	5	10	9	19	11	11	54	16	14	15	21	7	3	22	10	17	15	5	33	12	6	8	4	9	15	6	6	5	20	35	11
gene-LOC112448281,Dbxref=GeneID:112448281,Name=LOC112448281	NC_037328.1	6778741	6778848	-	108	0	0	0	0	0	0	0	0	0	0	0	0	0	0	0	0	0	0	0	0	0	0	0	0	0	0	0	0	0	0	0	0	0	0	0	0	0	0	0	0	0	0	0	0
gene-BACH1,Dbxref=BGD:BT17878,GeneID:531350,VGNC:VGNC:26402,Name=BACH1	NC_037328.1	6812625	6858051	-	45427	3504	2496	3011	1479	2316	2136	647	2714	379	709	349	550	401	548	620	248	1535	825	733	769	991	940	1107	563	933	961	1591	612	1988	1504	1274	947	645	262	330	38	565	516	791	423	748	811	1476	1012
gene-LOC104970784,Dbxref=GeneID:104970784,Name=LOC104970784	NC_037328.1	6944375	6981357	-	36983	26	37	196	44	28	7	36	81	0	5	1	0	0	0	2	0	20	1	7	8	10	1	2	3	13	1	22	3	8	1	20	18	12	2	1	1	0	1	5	0	2	1	8	6
gene-LOC112447173,Dbxref=GeneID:112447173,Name=LOC112447173	NC_037328.1	6981810	6982862	+	1053	7	21	140	64	93	0	7	35	0	2	0	0	0	0	0	0	1	1	1	0	1	0	0	1	0	1	8	1	4	0	1	0	0	0	2	0	0	0	1	0	0	1	0	0
gene-MAP3K7CL,Dbxref=BGD:BT17724,GeneID:540879,VGNC:VGNC:31201,Name=MAP3K7CL	NC_037328.1	7005503	7053929	-	48427	0	2	1	0	0	4	3	2	6	12	5	16	0	2	8	3	41	33	32	30	15	36	44	18	14	49	55	34	167	104	20	35	41	15	8	3	21	12	18	28	41	179	310	166
gene-LOC100851369,Dbxref=GeneID:100851369,Name=LOC100851369	NC_037328.1	7104255	7114169	-	9915	52	28	66	30	5	21	11	32	32	24	26	32	29	24	32	20	43	40	46	55	42	30	54	31	38	22	82	35	43	46	31	35	31	27	10	2	21	44	30	13	28	22	59	44
gene-CCT8,Dbxref=BGD:BT23519,GeneID:281047,Name=CCT8	NC_037328.1	7114162	7128096	+	13935	7069	4781	8204	3370	1093	5851	107	9281	1888	2306	1573	2069	2120	1896	3066	1216	8403	7430	6918	9832	10031	6684	7038	7336	3698	2850	5278	3006	6683	5830	7297	4138	4808	3155	2804	261	5201	6450	5517	2179	4794	4770	6644	5156
gene-USP16,Dbxref=BGD:BT13890,GeneID:519992,VGNC:VGNC:52842,Name=USP16	NC_037328.1	7129410	7155344	-	25935	3820	2567	3311	1437	691	2501	37	3195	733	1016	584	908	525	694	839	307	3044	2456	2254	2268	3036	2060	2311	1596	983	996	2004	717	2287	2021	1259	759	1657	827	667	81	1292	1339	1481	754	1894	1799	3127	2015
gene-RWDD2B,Dbxref=BGD:BT15467,GeneID:505006,VGNC:VGNC:34227,Name=RWDD2B	NC_037328.1	7158528	7171857	+	13330	952	692	866	559	175	635	39	989	414	525	367	728	345	416	505	259	784	565	512	671	672	628	525	487	438	316	607	411	827	822	460	365	407	247	158	43	363	351	335	239	322	380	615	464
gene-LTN1,Dbxref=BGD:BT13680,GeneID:519526,VGNC:VGNC:31078,Name=LTN1	NC_037328.1	7183913	7242695	+	58783	1497	989	1244	866	538	846	85	1607	479	900	450	692	452	698	813	325	2063	2030	1602	1494	2068	1545	1898	1294	815	806	1426	546	1707	1370	1198	729	1004	521	448	62	904	708	1136	512	1543	1586	2769	1889
gene-LOC615183,Dbxref=BGD:BT29338,GeneID:615183,Name=LOC615183	NC_037328.1	7242967	7246762	+	3796	55	34	34	117	99	139	0	62	7	4	5	17	8	11	2	3	53	20	20	96	4	75	7	36	17	12	35	18	47	46	10	3	22	12	6	0	34	18	2	9	4	18	16	36
gene-N6AMT1,Dbxref=BGD:BT22761,GeneID:615200,VGNC:VGNC:49558,Name=N6AMT1	NC_037328.1	7260002	7280876	-	20875	318	222	344	170	99	167	3	256	57	96	46	100	32	66	79	35	235	237	198	215	350	182	210	165	86	86	147	66	154	210	145	71	98	63	41	5	65	107	129	37	102	92	170	139
gene-LOC112448287,Dbxref=GeneID:112448287,Name=LOC112448287	NC_037328.1	7430160	7430266	-	107	0	0	0	0	0	0	0	0	0	0	0	0	0	0	0	0	0	0	0	0	0	0	0	0	0	0	0	0	0	0	0	0	0	0	0	0	0	0	0	0	0	0	0	0
gene-LOC104970788,Dbxref=GeneID:104970788,Name=LOC104970788	NC_037328.1	7892838	7894547	+	1710	0	0	0	0	0	5	0	3	0	0	0	0	0	0	0	0	0	0	0	0	0	0	0	0	0	0	0	0	0	0	0	0	0	0	0	0	0	0	0	0	0	0	0	0
gene-LOC112447279,Dbxref=GeneID:112447279,Name=LOC112447279	NC_037328.1	8918056	8918413	+	358	0	0	6	0	0	0	0	1	0	0	0	0	0	0	3	2	1	1	0	2	1	2	2	4	0	0	0	0	0	0	0	6	0	0	0	0	1	1	1	2	1	0	3	1
gene-LOC526789,Dbxref=BGD:BT26996,GeneID:526789,Name=LOC526789	NC_037328.1	8960255	8960600	+	346	0	0	4	0	0	0	0	1	0	0	0	0	0	0	3	2	1	1	0	1	0	2	2	6	0	0	0	0	0	0	0	8	0	0	0	0	1	0	1	2	1	0	3	1
gene-LOC112448320,Dbxref=GeneID:112448320,Name=LOC112448320	NC_037328.1	9283999	9284121	+	123	0	0	0	0	0	0	0	0	0	0	0	0	0	0	0	0	0	0	0	0	0	0	0	0	0	0	0	0	0	0	0	0	0	0	0	0	0	0	0	0	0	0	0	0
gene-LOC104970790,Dbxref=GeneID:104970790,Name=LOC104970790	NC_037328.1	9335874	9340556	-	4683	0	0	0	0	0	0	0	0	2	0	4	4	3	2	0	1	1	0	1	1	3	2	1	0	4	1	3	1	2	4	0	0	4	1	0	0	0	0	0	0	1	1	1	0
gene-ADAMTS5,Dbxref=BGD:BT21940,GeneID:286805,VGNC:VGNC:49981,Name=ADAMTS5	NC_037328.1	9440880	9491324	+	50445	0	0	3	0	0	0	8	0	80	146	98	160	74	108	99	34	107	91	52	42	46	62	91	43	67	47	155	49	120	59	27	22	36	35	21	0	26	20	41	54	3	9	12	10
gene-ADAMTS1,Dbxref=BGD:BT21164,GeneID:512171,VGNC:VGNC:25614,Name=ADAMTS1	NC_037328.1	9583735	9592432	+	8698	4	0	1	0	11	0	0	3	503	1405	691	1100	364	666	753	248	766	202	241	227	226	519	403	123	410	504	1369	559	1859	460	318	181	455	158	175	24	191	158	312	498	70	154	177	96
gene-CYYR1,Dbxref=GeneID:768230,Name=CYYR1	NC_037328.1	9869292	10085409	+	216118	8	6	30	0	24	51	16	34	152	239	135	197	108	124	231	80	1603	708	462	353	942	832	1046	409	439	442	945	276	838	670	398	162	738	238	197	20	254	286	493	659	165	405	693	579
gene-LOC112448359,Dbxref=GeneID:112448359,Name=LOC112448359	NC_037328.1	10180008	10180114	+	107	0	0	0	0	0	0	0	0	0	0	0	0	0	0	0	0	0	0	0	0	0	0	0	0	0	0	0	0	0	0	0	0	0	0	0	0	0	0	0	0	0	1	0	1
gene-LOC107132174,Dbxref=GeneID:107132174,Name=LOC107132174	NC_037328.1	10207533	10231548	-	24016	0	0	0	0	0	0	0	0	0	6	1	1	0	1	1	0	6	0	0	4	0	3	4	1	9	1	7	5	15	3	1	2	1	1	0	0	1	0	2	3	20	193	380	268
gene-APP,Dbxref=BGD:BT10571,GeneID:280722,VGNC:VGNC:26038,Name=APP	NC_037328.1	10231706	10544228	+	312523	523	410	409	535	221	576	85	388	4147	9296	3995	6553	2727	4266	4924	2384	17623	6061	7043	6126	8199	12015	8528	4678	10595	9479	21533	8687	21362	13073	8766	8412	8264	3878	2488	623	3928	5004	6896	7435	4455	5956	10571	6741
gene-TRNAR-CCU,Dbxref=GeneID:112448458,Name=TRNAR-CCU	NC_037328.1	10326084	10326156	+	73	0	0	0	0	0	0	0	0	0	0	0	0	0	0	0	0	0	0	0	0	0	0	0	0	0	0	0	0	0	0	0	0	0	0	0	0	0	0	0	0	0	0	0	0
gene-LOC112448277,Dbxref=GeneID:112448277,Name=LOC112448277	NC_037328.1	10488772	10488874	+	103	0	0	0	0	0	0	0	0	0	0	0	0	0	0	0	0	0	0	0	0	0	0	0	0	0	0	0	0	0	0	0	0	0	0	0	0	0	0	0	0	0	0	0	0
gene-GABPA,Dbxref=BGD:BT26543,GeneID:510204,VGNC:VGNC:29189,Name=GABPA	NC_037328.1	10653556	10691699	-	38144	2307	1582	2168	1374	1060	1215	156	2288	633	843	554	747	564	662	918	300	2539	2156	1896	1538	1874	1599	1907	1325	1062	923	1930	584	2198	2269	1447	875	1009	575	473	54	1089	977	1212	494	1931	1774	3656	2027
gene-ATP5PF,Dbxref=BGD:BT20338,GeneID:282690,VGNC:VGNC:26304,Name=ATP5PF	NC_037328.1	10690976	10698965	+	7990	4956	4664	4670	4439	3103	5285	464	6030	1839	1876	1553	2151	1676	1600	2233	1073	3736	2836	2834	3723	3385	2483	2518	3059	2283	1574	2780	2113	4532	4816	3947	2777	2099	1103	761	45	1559	2717	1868	825	2514	2235	3019	2339
gene-JAM2,Dbxref=BGD:BT23127,GeneID:538846,VGNC:VGNC:49907,Name=JAM2	NC_037328.1	10704997	10787558	-	82562	17	8	21	14	0	12	0	30	457	609	349	497	349	490	711	383	3107	1040	1612	952	1710	1855	2168	1024	466	347	826	357	1202	778	480	344	1570	554	301	57	667	880	1077	1188	123	176	259	225
gene-TRNAQ-UUG,Dbxref=GeneID:112448472,Name=TRNAQ-UUG	NC_037328.1	10747437	10747508	-	72	0	0	0	0	0	0	0	0	0	0	0	0	0	0	0	0	0	0	0	0	0	0	0	0	0	0	0	0	0	0	0	0	0	0	0	0	0	0	0	0	0	0	0	0
gene-MRPL39,Dbxref=BGD:BT22675,GeneID:515194,VGNC:VGNC:31634,Name=MRPL39	NC_037328.1	10823337	10839082	+	15746	2414	1477	2173	1382	621	1911	79	2231	490	482	503	556	465	446	619	348	1727	1549	1568	2059	1793	1252	1439	1557	1027	563	1250	697	1669	1932	1619	1464	1073	726	615	71	1210	1353	1109	463	859	848	1271	983
gene-MIR155,Dbxref=GeneID:100313006,miRBase:MI0009752,Name=MIR155	NC_037328.1	10848650	10848712	-	63	0	0	0	0	0	0	0	0	0	0	0	0	0	0	0	0	0	0	1	3	1	0	1	0	0	0	0	0	0	0	1	2	0	0	0	0	4	0	0	0	0	0	2	0
gene-LOC112448274,Dbxref=GeneID:112448274,Name=LOC112448274	NC_037328.1	10893790	10893893	-	104	0	0	0	0	0	0	0	0	0	0	0	0	0	0	0	0	0	0	0	0	0	0	0	0	0	0	0	0	0	0	0	0	0	0	0	0	0	0	0	0	0	0	0	0
gene-LOC112448280,Dbxref=GeneID:112448280,Name=LOC112448280	NC_037328.1	11236789	11236895	+	107	0	0	0	0	0	0	0	0	0	0	0	0	0	0	0	0	0	0	0	0	0	0	0	0	0	0	0	0	0	0	0	0	0	0	0	0	0	0	0	0	0	0	0	0
gene-NCAM2,Dbxref=BGD:BT11763,GeneID:535613,VGNC:VGNC:31899,Name=NCAM2	NC_037328.1	15318870	15883243	-	564374	33	33	63	28	30	111	29	27	3	8	7	12	5	17	10	6	26	10	12	60	10	26	28	8	24	12	28	22	33	28	13	31	11	7	10	3	10	12	10	14	14	17	4	14
gene-TRNAC-GCA-2,Dbxref=GeneID:112448473,Name=TRNAC-GCA	NC_037328.1	16843916	16843987	-	72	0	0	0	0	0	0	0	0	0	0	0	0	0	0	0	0	0	0	0	0	0	0	0	0	0	0	0	0	0	0	0	0	0	0	0	0	0	0	0	0	0	0	0	0
gene-LOC112448283,Dbxref=GeneID:112448283,Name=LOC112448283	NC_037328.1	17905595	17905700	+	106	0	0	0	0	0	0	0	0	0	0	0	0	0	0	0	0	0	0	0	0	0	0	0	0	0	0	0	0	0	0	0	0	0	0	0	0	0	0	0	0	0	0	0	0
gene-TMPRSS15,Dbxref=GeneID:282009,VGNC:VGNC:36139,Name=TMPRSS15	NC_037328.1	18567941	18710975	+	143035	1	1	4	12	0	0	8	4	2	3	1	1	3	4	2	3	9	3	6	18	3	5	4	3	9	8	35	4	72	29	15	17	8	2	6	2	3	1	8	2	3	4	3	7
gene-CHODL,Dbxref=BGD:BT18237,GeneID:613942,VGNC:VGNC:27308,Name=CHODL	NC_037328.1	18712587	18736860	-	24274	0	0	8	0	0	0	10	4	18	23	11	19	7	12	5	6	90	39	23	11	14	44	47	29	264	177	820	139	2370	710	237	393	26	17	6	4	4	5	7	27	14	14	22	8
gene-C1H21orf91,Dbxref=GeneID:540784,VGNC:VGNC:52664,Name=C1H21orf91	NC_037328.1	19227555	19261194	+	33640	6322	4687	4181	2509	2565	3087	365	6343	532	837	375	603	399	471	828	203	4065	3704	2451	2426	3764	2699	3531	2161	1562	1984	2373	1029	3551	3127	2359	1605	1630	628	727	79	1305	1037	1917	776	3190	3222	5918	3619
gene-LOC112448355,Dbxref=GeneID:112448355,Name=LOC112448355	NC_037328.1	19310021	19310127	+	107	0	0	0	0	0	0	0	0	0	0	0	0	0	0	0	0	0	0	0	0	0	0	0	0	0	0	0	0	0	0	0	0	0	0	0	0	0	0	0	0	0	0	0	0
gene-LOC112447286,Dbxref=GeneID:112447286,Name=LOC112447286	NC_037328.1	19328008	19419611	-	91604	2	8	15	4	14	0	15	3	0	6	1	1	3	3	2	1	13	13	3	29	10	15	8	3	2	10	6	1	9	8	9	3	6	6	2	1	10	8	9	4	1	8	4	5
gene-BTG3,Dbxref=BGD:BT14915,GeneID:541054,VGNC:VGNC:26599,Name=BTG3	NC_037328.1	19418162	19437171	+	19010	800	945	659	328	231	395	36	688	106	290	114	195	97	136	197	81	1020	736	642	608	918	594	726	499	629	599	1020	506	1674	1377	947	647	670	182	192	20	292	380	522	284	519	521	837	580
gene-CXADR,Dbxref=BGD:BT16812,GeneID:281733,VGNC:VGNC:53521,Name=CXADR	NC_037328.1	19437777	19502842	-	65066	117	104	197	72	93	91	30	94	1070	1450	876	1351	981	986	1331	432	794	296	374	352	312	689	388	137	1218	892	2609	873	2915	2989	1085	716	452	144	95	28	227	488	419	278	161	259	392	243
gene-MIR125B-2,Dbxref=GeneID:100170920,miRBase:MI0005457,Name=MIR125B-2	NC_037328.1	20385501	20385585	-	85	0	0	0	0	0	0	0	0	1	0	0	1	0	0	0	0	0	0	0	0	0	0	0	0	0	0	0	0	1	0	0	0	0	0	0	0	0	0	0	0	0	0	0	0
gene-MIRLET7C,Dbxref=GeneID:100170919,miRBase:MI0005454,Name=MIRLET7C	NC_037328.1	20434617	20434700	-	84	0	0	0	0	0	0	0	0	0	0	0	0	0	0	0	0	0	0	0	0	0	0	0	0	0	0	0	0	0	0	0	0	0	0	0	0	0	0	0	0	0	0	0	0
gene-MIR99A,Dbxref=GeneID:790991,miRBase:MI0004751,Name=MIR99A	NC_037328.1	20435343	20435423	-	81	0	0	0	0	0	0	0	0	0	0	0	0	0	0	0	0	0	0	0	0	0	0	0	0	0	0	0	0	0	0	0	0	0	0	0	0	0	0	0	0	0	0	0	0
gene-LOC112447287,Dbxref=GeneID:112447287,Name=LOC112447287	NC_037328.1	20991748	21009134	+	17387	0	0	1	0	0	0	5	0	0	0	0	0	1	0	1	0	0	1	0	2	1	1	2	0	0	1	1	0	1	0	1	0	1	0	0	0	0	0	0	0	0	0	0	0
gene-USP25,Dbxref=BGD:BT23108,GeneID:524531,VGNC:VGNC:36718,Name=USP25	NC_037328.1	21160222	21328467	-	168246	3627	4609	4311	1593	1322	2458	329	3642	432	805	349	578	371	459	571	211	2748	2946	2032	2026	3791	2055	2558	1518	873	1209	1875	648	2172	1640	1408	884	1375	619	577	88	1359	1005	1395	717	934	1040	1944	1402
gene-LOC107132175,Dbxref=GeneID:107132175,Name=LOC107132175	NC_037328.1	22093788	22297504	+	203717	50	15	66	15	67	55	15	67	59	81	40	77	49	42	55	19	158	111	90	166	167	99	156	106	29	33	65	23	81	54	49	23	39	33	34	2	62	24	35	41	60	71	104	81
gene-NRIP1,Dbxref=BGD:BT12853,GeneID:524960,VGNC:VGNC:32263,Name=NRIP1	NC_037328.1	22189539	22196882	+	7344	0	0	0	0	0	0	0	0	0	0	0	0	0	0	0	0	0	0	0	0	0	0	0	0	0	0	0	0	0	0	0	0	0	0	0	0	0	0	0	0	0	0	0	0
gene-LOC104976614,Dbxref=GeneID:104976614,Name=LOC104976614	NC_037328.1	22537936	22557035	+	19100	10	5	33	24	2	7	0	5	0	0	0	0	0	0	0	0	0	2	1	6	1	0	2	0	1	0	0	0	0	1	0	0	1	3	0	0	0	0	0	0	0	0	1	2
gene-LOC112447289,Dbxref=GeneID:112447289,Name=LOC112447289	NC_037328.1	22602847	22613763	-	10917	4	8	30	27	1	0	2	3	0	1	0	0	0	0	0	0	2	3	1	0	0	1	1	0	0	0	7	4	1	2	0	4	0	0	3	0	2	1	0	2	1	1	1	4
gene-SAMSN1,Dbxref=BGD:BT27145,GeneID:534171,VGNC:VGNC:34279,Name=SAMSN1	NC_037328.1	22617489	22675629	+	58141	5579	5330	6222	2555	1445	4650	140	6125	37	211	41	70	53	113	147	37	1768	1444	1194	949	1475	1496	1527	1245	505	567	958	310	1467	1208	951	659	857	261	317	25	709	538	829	330	1654	907	1783	1180
gene-LOC112447288,Dbxref=GeneID:112447288,Name=LOC112447288	NC_037328.1	22662051	22677721	-	15671	66	69	180	79	105	54	23	128	1	3	3	1	3	1	6	0	23	21	32	14	37	37	19	20	25	12	30	23	24	33	51	38	10	1	12	1	6	12	8	3	14	19	19	18
gene-HSPA13,Dbxref=GeneID:505907,VGNC:VGNC:53581,Name=HSPA13	NC_037328.1	22783919	22794032	+	10114	1341	986	1254	595	196	613	6	1150	196	481	215	410	353	486	442	112	956	694	503	390	565	600	870	234	373	470	1015	173	1457	1224	199	185	587	257	296	28	373	404	920	219	561	642	1321	666
gene-LOC518080,Dbxref=BGD:BT20251,GeneID:518080,Name=LOC518080	NC_037328.1	22806747	22906522	-	99776	405	1129	227	174	59	106	45	350	12	54	3	5	10	31	42	6	147	22	70	18	11	52	28	8	132	211	327	45	288	302	178	89	33	6	9	2	14	13	29	18	8	12	25	9
gene-RBM11,Dbxref=BGD:BT10259,GeneID:539474,VGNC:VGNC:33784,Name=RBM11	NC_037328.1	22948041	22966832	-	18792	618	303	245	635	330	710	81	310	22	26	12	24	17	18	39	7	60	23	23	18	31	38	23	24	93	68	112	54	137	136	60	51	21	6	8	0	11	18	11	12	34	21	67	42
gene-LIPI,Dbxref=BGD:BT29034,GeneID:617574,Name=LIPI	NC_037328.1	22966713	22989866	+	23154	3	4	9	0	0	0	0	1	1	4	1	0	1	0	0	2	3	0	2	3	1	0	0	0	0	1	3	0	1	1	1	1	0	2	0	0	0	1	0	2	1	3	2	0
gene-ROBO2,Dbxref=BGD:BT12390,GeneID:534842,VGNC:VGNC:34079,Name=ROBO2	NC_037328.1	24412954	25068041	+	655088	26	9	33	8	15	58	37	32	509	1179	400	812	201	364	848	362	498	242	181	198	364	271	257	145	145	122	276	67	224	98	75	86	292	96	94	13	151	130	199	344	51	94	91	39
gene-TRNAG-UCC,Dbxref=GeneID:112448477,Name=TRNAG-UCC	NC_037328.1	25943248	25943319	+	72	0	0	0	0	0	0	0	0	0	0	0	0	0	0	0	0	0	0	0	0	0	0	0	0	0	0	0	0	0	0	0	0	0	0	0	0	0	0	0	0	0	0	0	0
gene-ROBO1,Dbxref=BGD:BT24767,GeneID:536815,VGNC:VGNC:34078,Name=ROBO1	NC_037328.1	26116520	27412505	-	1295986	121	54	94	67	48	125	56	74	574	666	451	660	444	583	899	237	1999	941	880	883	1100	944	1380	641	790	638	1860	517	1653	781	617	468	961	385	275	44	480	365	828	679	166	335	446	274
gene-LOC100848584,Dbxref=GeneID:100848584,Name=LOC100848584	NC_037328.1	27052952	27057793	+	4842	0	0	0	0	0	0	0	0	0	0	0	0	0	0	0	0	0	0	0	0	0	0	0	0	0	0	0	0	0	0	0	0	0	0	0	0	0	0	0	0	0	0	0	0
gene-TRNAC-GCA-3,Dbxref=GeneID:112448475,Name=TRNAC-GCA	NC_037328.1	27454135	27454206	-	72	0	0	0	0	0	0	0	0	0	0	0	0	0	0	0	0	0	0	0	0	0	0	0	0	0	0	0	0	0	0	0	0	0	0	0	0	0	0	0	0	0	0	0	0
gene-TRNAC-ACA,Dbxref=GeneID:112448478,Name=TRNAC-ACA	NC_037328.1	28003710	28003781	-	72	0	0	0	0	0	0	0	0	0	0	0	0	0	0	0	0	0	0	0	0	0	0	0	0	0	0	0	0	0	0	0	0	0	0	0	0	0	0	0	0	0	0	0	0
gene-TRNAS-GGA,Dbxref=GeneID:112448479,Name=TRNAS-GGA	NC_037328.1	28865322	28865393	-	72	0	0	0	0	0	0	0	0	0	0	0	0	0	0	0	0	0	0	0	0	0	0	0	0	0	0	0	0	0	0	0	0	0	0	0	0	0	0	0	0	0	0	0	0
gene-GBE1,Dbxref=GeneID:615745,VGNC:VGNC:53570,Name=GBE1	NC_037328.1	29105747	29418948	-	313202	1670	1011	1267	718	443	777	74	1464	1690	3338	1416	1731	840	1891	2255	1055	1920	1490	1217	1432	1564	1260	1308	986	881	952	1129	654	1372	1142	1148	794	908	427	438	61	763	736	850	502	527	587	765	632
gene-TRNAC-GCA-4,Dbxref=GeneID:112448498,Name=TRNAC-GCA	NC_037328.1	29632505	29632577	+	73	0	0	0	0	0	0	0	0	0	0	0	0	0	0	0	0	0	0	0	0	0	0	0	0	0	0	0	0	0	0	0	0	0	0	0	0	0	0	0	0	0	0	0	0
gene-LOC112446987,Dbxref=GeneID:112446987,Name=LOC112446987	NC_037328.1	31241152	31245944	+	4793	0	0	0	0	0	0	0	0	0	0	0	0	0	0	0	0	0	0	0	0	0	0	0	0	0	0	0	0	0	0	0	0	0	0	0	0	0	0	0	0	0	0	0	0
gene-LOC112448288,Dbxref=GeneID:112448288,Name=LOC112448288	NC_037328.1	31427541	31427643	+	103	0	0	0	0	0	0	0	0	0	0	0	0	0	0	0	0	0	0	0	0	0	0	0	0	0	0	0	0	0	0	0	0	0	0	0	0	0	0	0	0	0	0	0	0
gene-LOC112446988,Dbxref=GeneID:112446988,Name=LOC112446988	NC_037328.1	31638501	31640607	-	2107	0	5	0	0	0	0	0	0	0	0	0	0	0	0	0	0	0	0	0	0	0	0	0	0	0	0	0	0	0	0	0	0	0	0	1	0	0	0	0	0	0	0	0	0
gene-CADM2,Dbxref=BGD:BT27953,GeneID:517759,VGNC:VGNC:26695,Name=CADM2	NC_037328.1	32827201	34102751	+	1275551	127	70	113	110	60	138	54	130	15	59	13	84	21	89	28	22	479	267	206	488	384	373	332	222	175	105	301	292	326	589	211	209	247	134	85	11	190	268	193	111	348	359	614	393
gene-VGLL3,Dbxref=BGD:BT26773,GeneID:781333,VGNC:VGNC:36792,Name=VGLL3	NC_037328.1	35064358	35123321	-	58964	6	3	9	3	0	1	1	4	10	38	10	19	10	18	19	7	121	29	27	30	30	62	34	19	182	199	297	164	474	231	155	86	47	10	13	1	25	28	28	48	52	52	120	49
gene-LOC101902812,Dbxref=GeneID:101902812,Name=LOC101902812	NC_037328.1	35123100	35140849	+	17750	0	0	0	0	0	0	0	1	1	0	2	2	0	0	0	0	0	0	0	4	1	0	3	1	8	2	15	1	15	5	6	8	2	0	0	0	0	3	0	2	4	3	8	6
gene-CHMP2B,Dbxref=BGD:BT13856,GeneID:615954,VGNC:VGNC:27301,Name=CHMP2B	NC_037328.1	35381280	35415199	+	33920	2211	1920	1840	1407	1075	1419	205	1747	699	727	464	738	546	481	693	286	1622	1214	1148	1008	1027	1055	1137	898	1203	939	1447	748	1963	1794	1363	1046	716	393	218	24	678	575	679	328	1613	1526	2428	1705
gene-POU1F1,Dbxref=BGD:BT19875,GeneID:282315,VGNC:VGNC:53599,Name=POU1F1	NC_037328.1	35417574	35435666	-	18093	0	0	0	0	0	20	0	2	0	0	0	0	0	0	0	0	0	0	0	0	0	0	0	0	0	0	0	0	1	0	0	0	0	1	0	0	0	0	0	0	0	0	0	0
gene-HTR1F,Dbxref=BGD:BT10479,GeneID:407196,VGNC:VGNC:29995,Name=HTR1F	NC_037328.1	35997346	36011476	+	14131	2	0	8	0	0	1	0	0	0	0	0	0	0	1	0	1	4	3	0	1	8	8	4	5	9	5	11	7	20	17	0	8	13	4	2	0	3	1	2	4	26	24	52	27
gene-CGGBP1,Dbxref=BGD:BT23139,GeneID:613824,Name=CGGBP1	NC_037328.1	36056802	36063724	-	6923	11896	9223	8859	7016	5780	7194	861	9759	1397	2083	1123	1815	1427	1591	1868	680	7437	6225	5580	5730	6472	5251	5961	4100	3401	3244	5552	2413	6650	5934	4632	3384	3722	1947	1680	229	3540	2445	3279	1778	5958	6406	10692	7531
gene-ZNF654,Dbxref=GeneID:100335242,Name=ZNF654	NC_037328.1	36063775	36150217	+	86443	52	42	62	41	5	58	2	76	10	9	6	13	0	8	6	5	49	30	22	33	30	40	38	22	10	10	32	6	25	21	18	5	24	9	13	4	20	10	26	24	19	31	76	35
gene-LOC104970809,Dbxref=GeneID:104970809,Name=LOC104970809	NC_037328.1	36077705	36156487	-	78783	0	0	3	0	0	0	0	0	0	0	0	0	0	0	0	0	0	1	0	0	0	0	0	0	0	0	2	0	0	1	0	0	0	0	0	0	0	0	1	0	1	0	0	0
gene-C1H3orf38,Dbxref=GeneID:511707,VGNC:VGNC:53515,Name=C1H3orf38	NC_037328.1	36147118	36172675	+	25558	3363	4441	3165	2250	1825	2570	657	3686	419	806	419	650	454	542	752	277	2080	1845	1650	1589	2037	1551	1996	1267	1092	1120	1659	761	2289	2018	1702	1375	937	501	438	62	924	882	1210	549	946	1039	1618	1273
gene-LOC101904492,Dbxref=GeneID:101904492,Name=LOC101904492	NC_037328.1	36175058	36201204	+	26147	109	56	108	107	21	18	15	288	58	51	33	46	15	33	40	24	317	97	127	142	382	138	141	143	115	49	138	50	143	98	103	99	111	70	80	10	65	75	76	94	88	57	101	95
gene-LOC112447291,Dbxref=GeneID:112447291,Name=LOC112447291	NC_037328.1	36352498	36491408	+	138911	9	2	15	0	0	6	0	9	4	4	6	4	5	0	5	0	10	8	7	15	14	7	5	2	4	4	15	3	8	8	7	10	10	6	3	0	13	5	1	1	4	4	15	9
gene-EPHA3,Dbxref=BGD:BT23484,GeneID:537951,VGNC:VGNC:54423,Name=EPHA3	NC_037328.1	37110624	37519280	+	408657	7	3	9	0	1	69	22	13	82	313	116	258	37	82	98	47	205	67	69	105	88	58	133	38	14	11	28	11	18	21	15	12	86	37	14	3	35	9	39	40	5	21	27	12
gene-PROS1,Dbxref=BGD:BT18685,GeneID:282006,VGNC:VGNC:49565,Name=PROS1	NC_037328.1	38203318	38267163	-	63846	22	19	45	27	32	58	8	29	24450	24799	20586	26845	16651	22747	25617	12160	4706	872	1756	1656	1882	3964	2475	1543	1941	949	1965	1476	3855	3412	1679	1644	1740	634	859	161	1148	2200	2064	690	90	119	191	227
gene-ARL13B,Dbxref=BGD:BT17334,GeneID:512781,VGNC:VGNC:26138,Name=ARL13B	NC_037328.1	38275547	38353321	+	77775	219	192	190	99	79	130	1	196	230	268	183	285	212	250	292	106	602	352	249	369	425	432	435	316	276	209	517	173	556	423	302	161	305	135	124	26	300	193	292	202	262	364	574	404
gene-STX19,Dbxref=BGD:BT27394,GeneID:514487,VGNC:VGNC:35435,Name=STX19	NC_037328.1	38315109	38331093	-	15985	0	0	0	0	0	0	0	0	0	0	0	0	0	0	0	0	0	0	0	0	0	0	0	0	0	0	0	0	0	0	0	0	0	0	0	0	0	0	0	0	0	0	0	0
gene-NSUN3,Dbxref=BGD:BT18453,GeneID:533791,VGNC:VGNC:32286,Name=NSUN3	NC_037328.1	38360629	38420857	+	60229	822	676	1114	554	490	616	36	744	376	329	224	445	241	321	359	170	912	628	733	648	1041	831	747	560	415	270	764	333	705	738	511	331	563	239	221	30	484	443	471	253	325	369	651	440
gene-LOC782966,Dbxref=GeneID:782966,Name=LOC782966	NC_037328.1	40948947	40950353	+	1407	392	183	204	190	163	356	27	340	122	255	94	185	127	131	192	71	1990	1343	1291	1445	1505	870	1480	1360	824	378	721	508	1605	964	1242	656	1104	558	452	71	552	838	1057	272	1360	1138	1780	1364
gene-EPHA6,Dbxref=GeneID:100336601,VGNC:VGNC:28536,Name=EPHA6	NC_037328.1	40974249	41996479	+	1022231	86	49	94	14	7	138	33	92	100	88	74	86	20	146	25	23	131	48	71	194	121	62	113	69	45	25	65	27	54	47	55	66	41	32	39	16	46	42	62	37	43	90	152	87
gene-LOC112448282,Dbxref=GeneID:112448282,Name=LOC112448282	NC_037328.1	41580371	41580476	-	106	0	0	0	0	0	0	0	0	0	0	0	0	0	0	0	0	0	0	0	0	0	0	0	0	0	0	0	0	0	0	0	0	0	0	0	0	0	0	0	0	0	0	0	0
gene-LOC112448361,Dbxref=GeneID:112448361,Name=LOC112448361	NC_037328.1	41900214	41900320	+	107	0	0	0	0	0	0	0	0	0	0	0	0	0	0	0	0	0	0	0	0	0	0	0	0	0	0	0	0	0	0	0	0	0	0	0	0	0	0	0	0	0	0	0	0
gene-ARL6,Dbxref=BGD:BT11399,GeneID:519014,VGNC:VGNC:26149,Name=ARL6	NC_037328.1	42010599	42049951	+	39353	236	140	177	111	78	212	8	193	222	188	137	249	156	175	200	113	421	275	275	370	294	269	342	237	202	125	315	105	329	328	204	162	227	79	90	8	175	160	187	132	225	264	353	236
gene-LOC101905242,Dbxref=GeneID:101905242,Name=LOC101905242	NC_037328.1	42016839	42017535	+	697	0	0	0	0	0	0	0	0	0	0	0	0	0	0	0	0	0	0	0	0	0	0	0	0	0	0	0	0	0	0	0	0	0	0	0	0	0	0	0	0	0	0	0	0
gene-CRYBG3,Dbxref=BGD:BT10813,GeneID:516526,Name=CRYBG3	NC_037328.1	42070464	42197661	+	127198	38	42	22	0	1	20	0	31	46	175	54	145	52	66	98	33	1127	433	319	333	595	643	746	237	95	142	288	44	225	141	90	32	844	256	225	38	355	181	519	674	99	146	255	173
gene-RIOX2,Dbxref=BGD:BT12338,GeneID:540466,VGNC:VGNC:33980,Name=RIOX2	NC_037328.1	42194818	42230830	-	36013	531	309	436	284	280	268	2	378	251	368	245	273	323	317	487	215	980	762	724	853	931	700	787	681	418	279	817	292	783	559	673	373	540	301	212	34	389	413	517	291	495	466	740	552
gene-GABRR3,Dbxref=BGD:BT10627,GeneID:520166,VGNC:VGNC:53569,Name=GABRR3	NC_037328.1	42241399	42294249	-	52851	0	1	12	0	0	10	6	7	1	4	3	3	0	3	2	1	6	6	8	20	9	1	9	5	2	2	2	8	4	4	5	10	11	5	5	0	3	5	6	8	0	3	2	1
gene-LOC783514,Dbxref=GeneID:783514,Name=LOC783514	NC_037328.1	42310545	42311354	+	810	0	0	0	0	0	0	0	0	0	0	0	0	0	0	0	0	0	0	1	1	2	0	0	0	0	0	0	0	0	0	0	0	0	2	0	0	3	1	3	2	0	0	0	0
gene-LOC101905600,Dbxref=GeneID:101905600,Name=LOC101905600	NC_037328.1	42326818	42328023	+	1206	0	0	0	0	0	0	0	0	0	0	0	0	0	0	0	0	0	0	0	2	0	0	0	0	0	0	0	0	0	0	0	0	0	0	0	0	1	0	0	0	0	0	0	0
gene-LOC100140741,Dbxref=GeneID:100140741,Name=LOC100140741	NC_037328.1	42338384	42339320	+	937	0	0	0	0	0	0	0	0	0	0	0	0	0	0	0	0	0	0	0	0	0	0	0	0	0	0	0	0	0	0	0	0	0	0	0	0	0	0	0	0	0	0	0	0
gene-LOC783578,Dbxref=GeneID:783578,Name=LOC783578	NC_037328.1	42347999	42348814	+	816	0	0	0	0	0	0	0	0	0	0	0	0	0	0	0	0	0	0	1	0	1	0	0	0	0	0	0	0	0	0	0	0	0	1	0	0	0	0	1	0	0	0	0	0
gene-LOC783655,Dbxref=GeneID:783655,Name=LOC783655	NC_037328.1	42369226	42370150	+	925	0	0	0	0	0	0	0	0	0	0	0	0	0	0	0	0	0	0	0	0	0	0	0	2	0	0	0	0	0	0	0	0	0	0	0	0	0	0	0	0	0	0	0	0
gene-OR5AC2,Dbxref=BGD:BT19663,GeneID:783690,Name=OR5AC2	NC_037328.1	42406456	42407388	+	933	0	0	0	0	0	0	0	0	0	0	0	0	0	0	0	0	0	0	0	0	0	0	0	0	0	0	0	0	0	0	0	0	0	0	0	0	0	0	0	0	0	0	0	0
gene-OR5H6,Dbxref=GeneID:783734,Name=OR5H6	NC_037328.1	42417293	42418243	+	951	0	0	0	0	0	0	0	0	0	0	0	0	0	0	0	0	0	0	0	0	0	0	0	0	0	0	0	0	0	0	0	0	0	0	0	0	0	0	0	0	0	0	0	0
gene-OR5K3,Dbxref=GeneID:783777,Name=OR5K3	NC_037328.1	42439998	42440924	+	927	0	0	0	0	0	0	0	0	0	0	0	0	0	0	0	0	0	0	0	0	0	0	0	0	0	0	0	0	0	0	0	0	0	0	0	0	0	0	0	0	0	0	0	0
gene-LOC783812,Dbxref=BGD:BT22197,GeneID:783812,Name=LOC783812	NC_037328.1	42460442	42461380	+	939	0	0	0	0	0	0	0	0	0	0	0	0	0	0	0	0	0	0	0	0	0	0	0	0	0	0	0	0	0	0	0	0	0	0	0	0	0	0	0	0	0	0	0	0
gene-LOC783843,Dbxref=GeneID:783843,Name=LOC783843	NC_037328.1	42466133	42467104	+	972	0	0	0	0	0	0	0	0	0	0	0	0	0	0	0	0	0	0	0	0	0	0	0	0	0	0	0	0	0	0	0	0	0	0	0	0	0	0	0	0	0	0	0	0
gene-LOC783884,Dbxref=BGD:BT10061,GeneID:783884,Name=LOC783884	NC_037328.1	42489776	42490705	+	930	0	0	0	0	0	0	0	0	0	0	0	0	0	0	0	0	0	1	0	0	0	0	0	0	0	0	0	0	0	0	0	0	0	0	0	0	0	1	0	0	0	0	0	0
gene-LOC100139155,Dbxref=GeneID:100139155,Name=LOC100139155	NC_037328.1	42519029	42519994	+	966	0	0	0	0	0	0	0	0	0	0	0	0	0	0	0	0	0	0	1	0	0	0	0	0	0	0	0	0	0	0	0	0	0	0	0	0	0	0	0	1	0	0	0	0
gene-LOC783917,Dbxref=GeneID:783917,Name=LOC783917	NC_037328.1	42547913	42548863	+	951	0	0	0	0	0	0	0	0	0	2	1	0	0	0	0	0	0	1	1	0	0	1	1	0	0	0	0	0	0	0	0	0	0	0	0	0	0	0	0	0	0	0	1	0
gene-LOC783995,Dbxref=GeneID:783995,Name=LOC783995	NC_037328.1	42571919	42572848	+	930	0	0	0	0	0	0	0	0	0	0	0	0	0	0	0	0	0	0	0	0	0	0	0	0	0	0	0	0	0	0	0	0	0	0	0	0	0	0	0	0	0	0	0	0
gene-LOC789957,Dbxref=GeneID:789957,Name=LOC789957	NC_037328.1	42592170	42593117	+	948	0	0	0	0	0	0	0	0	0	0	0	0	0	0	0	0	0	0	0	0	0	0	0	0	0	0	0	0	0	0	0	0	0	0	0	0	0	0	0	2	0	0	0	0
gene-OR5K4,Dbxref=GeneID:100300844,Name=OR5K4	NC_037328.1	42661782	42662717	+	936	0	0	0	0	0	0	0	0	0	0	0	0	0	0	0	0	0	0	0	0	0	0	0	0	0	0	0	0	0	0	0	0	0	0	0	0	0	0	0	0	0	0	0	0
gene-LOC785903,Dbxref=GeneID:785903,Name=LOC785903	NC_037328.1	42685180	42687443	+	2264	0	0	0	0	0	0	0	0	0	0	0	0	0	0	0	0	0	0	0	0	0	0	0	0	0	0	0	0	0	0	0	0	0	0	0	0	0	0	0	0	1	0	0	1
gene-LOC112448299,Dbxref=GeneID:112448299,Name=LOC112448299	NC_037328.1	42693078	42693180	+	103	0	0	0	0	0	0	0	0	0	0	0	0	0	0	0	0	0	0	0	0	0	0	0	0	0	0	0	0	0	0	0	0	0	0	0	0	0	0	0	0	0	0	0	0
gene-LOC785875,Dbxref=GeneID:785875,Name=LOC785875	NC_037328.1	42711857	42712786	+	930	0	0	0	0	0	0	0	0	0	0	0	0	0	0	0	0	0	0	0	0	0	0	0	0	0	0	0	0	0	0	0	0	0	0	0	0	0	0	0	0	0	0	0	0
gene-LOC785848,Dbxref=BGD:BT17495,GeneID:785848,Name=LOC785848	NC_037328.1	42735409	42736335	+	927	0	0	0	0	0	0	0	0	0	0	0	0	0	0	0	0	0	0	0	0	0	0	0	0	0	0	0	0	0	0	0	0	0	0	0	0	0	0	0	0	0	0	0	0
gene-OR5K1,Dbxref=BGD:BT20757,GeneID:785806,Name=OR5K1	NC_037328.1	42792032	42793060	+	1029	0	0	0	0	0	0	0	4	0	0	0	0	0	0	0	0	0	0	0	0	0	2	0	0	0	1	0	0	0	0	0	0	0	0	0	0	0	0	0	0	0	0	0	0
gene-CLDND1,Dbxref=BGD:BT13651,GeneID:515537,VGNC:VGNC:27421,Name=CLDND1	NC_037328.1	42822728	42830070	-	7343	4129	3156	3903	1938	771	2700	108	5602	537	772	530	784	534	600	709	275	2735	2425	1967	1642	2901	1715	2085	1561	1228	1145	2078	738	2582	2557	1881	937	1269	450	554	55	768	892	1131	526	1096	1290	1829	1241
gene-LOC100848517,Dbxref=GeneID:100848517,Name=LOC100848517	NC_037328.1	42831977	42843211	-	11235	58	28	42	15	17	15	0	22	1	0	1	0	2	1	0	2	29	42	51	51	80	20	36	61	4	1	7	5	4	7	5	5	3	1	2	0	5	1	1	0	3	4	0	1
gene-GPR15,Dbxref=BGD:BT16582,GeneID:538740,VGNC:VGNC:29557,Name=GPR15	NC_037328.1	42839165	42841959	+	2795	0	0	0	0	0	0	0	0	0	0	0	0	0	0	0	0	0	0	0	0	0	0	0	0	0	0	0	0	0	0	0	0	0	0	0	0	0	0	0	0	0	0	0	0
gene-LOC112448337,Dbxref=GeneID:112448337,Name=LOC112448337	NC_037328.1	42852845	42853007	-	163	0	0	0	0	0	0	0	0	0	0	0	0	0	0	0	0	2	1	0	0	2	0	0	0	0	0	0	0	0	0	0	0	0	0	0	0	0	0	0	0	0	0	0	0
gene-CPOX,Dbxref=BGD:BT17829,GeneID:540283,VGNC:VGNC:27667,Name=CPOX	NC_037328.1	42888156	42901415	-	13260	474	399	292	160	43	195	6	315	728	1180	600	877	618	1016	1208	285	556	615	407	460	411	341	424	311	149	186	342	121	384	266	276	111	266	155	172	27	244	147	277	194	279	424	531	345
gene-LOC100848540,Dbxref=GeneID:100848540,Name=LOC100848540	NC_037328.1	42907983	42951617	+	43635	682	147	410	233	35	269	27	95	224	420	165	172	550	471	470	127	1	1	1	9	0	3	0	4	10	1	10	19	4	8	4	0	1	0	0	0	2	4	1	0	1	2	3	0
gene-LOC112448314,Dbxref=GeneID:112448314,Name=LOC112448314	NC_037328.1	42916950	42917086	-	137	0	0	0	0	0	0	0	0	0	0	0	0	0	0	0	0	0	0	0	0	0	0	0	0	0	0	0	0	0	0	0	0	0	0	0	0	0	0	0	0	0	0	0	0
gene-ST3GAL6,Dbxref=BGD:BT11756,GeneID:444860,VGNC:VGNC:35335,Name=ST3GAL6	NC_037328.1	43023846	43111608	+	87763	3464	2681	3598	1655	1429	2518	229	3302	637	891	552	766	441	771	908	310	2284	1925	1665	1887	2172	1790	1827	1271	843	627	1788	520	1556	1768	732	742	1237	620	522	68	1053	731	995	557	1144	1452	3182	1851
gene-DCBLD2,Dbxref=BGD:BT19706,GeneID:524608,VGNC:VGNC:27909,Name=DCBLD2	NC_037328.1	43110008	43195152	-	85145	477	292	440	246	252	290	60	481	739	635	566	908	277	474	442	188	906	441	435	375	548	515	458	362	341	332	727	303	774	415	369	233	469	148	107	15	210	203	269	220	317	334	598	398
gene-LOC104970815,Dbxref=GeneID:104970815,Name=LOC104970815	NC_037328.1	43116480	43120349	+	3870	0	0	0	0	0	0	0	0	0	0	0	0	0	0	0	0	0	0	0	0	0	0	0	0	0	0	0	0	0	0	0	0	0	0	0	0	0	0	0	0	0	0	0	0
gene-LOC112447292,Dbxref=GeneID:112447292,Name=LOC112447292	NC_037328.1	43201030	43206775	+	5746	0	0	0	0	0	0	0	0	0	0	0	0	0	0	0	0	0	0	0	0	0	0	0	0	0	0	0	0	0	0	0	0	0	0	0	0	0	0	0	0	0	0	0	0
gene-COL8A1,Dbxref=BGD:BT10531,GeneID:538564,VGNC:VGNC:27574,Name=COL8A1	NC_037328.1	43902264	44073697	+	171434	7	4	21	10	8	4	5	12	321	547	291	474	136	360	330	140	136	72	41	76	43	48	66	38	89	179	346	85	280	110	145	85	36	28	12	5	33	24	32	76	15	28	45	19
gene-CMSS1,Dbxref=BGD:BT27398,GeneID:616567,Name=CMSS1	NC_037328.1	44085848	44481333	+	395486	294	158	290	160	98	217	0	248	97	82	74	149	83	71	91	39	456	351	388	445	424	353	317	309	263	164	344	214	508	309	376	229	259	175	83	16	240	294	215	150	474	418	530	454
gene-FILIP1L,Dbxref=BGD:BT25229,GeneID:504954,VGNC:VGNC:29013,Name=FILIP1L	NC_037328.1	44112975	44402235	-	289261	0	0	0	0	0	0	0	0	0	0	0	0	0	0	0	0	0	0	0	0	0	0	0	0	0	0	0	0	0	0	0	0	0	0	0	0	0	0	0	0	0	0	0	0
gene-TMEM30C,Dbxref=BGD:BT27161,GeneID:531379,Name=TMEM30C	NC_037328.1	44483383	44508874	+	25492	6	0	5	3	0	0	0	1	1	1	0	2	1	1	3	2	8	15	8	9	17	6	8	6	4	1	4	9	18	10	5	0	12	4	0	1	10	7	8	2	7	14	13	18
gene-TBC1D23,Dbxref=BGD:BT18413,GeneID:518370,VGNC:VGNC:35638,Name=TBC1D23	NC_037328.1	44555207	44612116	+	56910	5153	4678	4331	2477	2097	3234	402	4419	781	1053	624	1077	775	876	1042	415	2876	1985	1899	1448	2686	1898	2326	1352	1316	1246	2338	808	2735	2742	1755	970	1527	555	443	65	944	931	1354	677	2216	2588	4485	2849
gene-NIT2,Dbxref=BGD:BT28408,GeneID:520620,VGNC:VGNC:32090,Name=NIT2	NC_037328.1	44617538	44637554	+	20017	1248	1060	1052	805	597	813	67	1313	668	696	508	780	481	580	736	364	1336	849	808	1128	1057	959	908	725	571	359	996	426	1145	1201	812	697	878	339	323	47	599	521	626	441	861	861	1406	959
gene-TOMM70,Dbxref=BGD:BT16540,GeneID:507707,VGNC:VGNC:49582,Name=TOMM70	NC_037328.1	44649050	44688384	-	39335	3672	2582	3078	2080	1376	3069	165	3786	1635	2282	1281	1907	1257	1484	2014	1005	4272	3314	3166	3572	3246	3406	3246	3006	2940	2384	3904	2523	5198	5227	4230	3597	2150	1503	1391	195	2351	2552	2451	1364	2346	2472	3817	2706
gene-LNP1,Dbxref=BGD:BT24570,GeneID:507217,Name=LNP1	NC_037328.1	44688501	44729807	+	41307	173	104	225	69	67	208	14	167	203	318	232	260	247	279	298	200	239	206	200	256	192	226	161	155	418	366	688	323	919	882	363	636	167	129	114	17	294	366	227	67	149	132	245	204
gene-LOC529036,Dbxref=GeneID:529036,Name=LOC529036	NC_037328.1	44751224	44847775	+	96552	13	10	31	10	34	19	7	31	20	18	9	18	12	15	12	6	58	18	21	28	28	30	33	19	9	0	27	4	28	14	19	8	20	13	8	1	13	8	23	11	27	34	45	37
gene-TMEM45A,Dbxref=BGD:BT15412,GeneID:509461,Name=TMEM45A	NC_037328.1	44948306	45061347	+	113042	6	3	9	1	3	6	3	12	81	155	512	142	151	56	88	41	340	130	153	117	120	150	152	126	157	88	135	118	185	119	81	100	83	57	49	6	52	102	81	74	27	58	86	58
gene-ADGRG7,Dbxref=BGD:BT18585,GeneID:523482,VGNC:VGNC:25670,Name=ADGRG7	NC_037328.1	45082065	45145388	+	63324	5	1	3	0	0	0	0	2	3	17	5	9	10	3	7	5	1	1	2	10	4	0	4	0	2	0	3	3	3	4	2	4	1	0	1	1	2	2	5	0	5	0	3	4
gene-TFG,Dbxref=BGD:BT25296,GeneID:505171,Name=TFG	NC_037328.1	45156043	45188355	+	32313	1174	755	995	253	203	486	27	841	1109	1555	856	1370	2130	1148	1680	739	3302	2035	1919	1965	2713	1921	2161	1602	2300	2415	3369	1764	4803	2913	3297	3319	1783	783	801	77	1254	1722	2043	964	1211	1308	2128	1339
gene-ABI3BP,Dbxref=BGD:BT24433,GeneID:538604,Name=ABI3BP	NC_037328.1	45188665	45477101	-	288437	32	36	75	40	3	20	15	32	37	181	29	68	46	34	45	33	3265	1595	928	654	1476	1689	3716	1130	98	95	193	78	164	168	121	134	924	360	187	23	617	480	798	581	258	362	552	404
gene-IMPG2,Dbxref=BGD:BT29644,GeneID:517845,VGNC:VGNC:30190,Name=IMPG2	NC_037328.1	45739046	45816760	-	77715	523	392	568	203	215	352	91	569	63	99	58	95	44	86	90	46	767	508	434	537	834	528	546	352	199	138	494	119	403	383	278	121	437	172	163	37	291	278	295	258	330	434	684	457
gene-SENP7,Dbxref=BGD:BT12834,GeneID:507820,VGNC:VGNC:52825,Name=SENP7	NC_037328.1	45817784	45988272	-	170489	2765	2143	2517	1552	916	2061	143	2955	200	326	175	264	130	222	239	99	2007	1686	1188	1171	1443	1292	1429	930	721	653	1158	459	1245	1360	848	577	831	313	407	53	703	609	765	390	1391	1461	2598	1659
gene-LOC524181,Dbxref=BGD:BT13462,GeneID:524181,Name=LOC524181	NC_037328.1	45962310	45987683	+	25374	0	0	0	0	0	0	0	0	0	0	0	0	0	0	0	0	0	0	0	0	0	0	0	0	0	0	0	0	0	0	0	0	0	0	0	0	0	0	0	0	0	0	0	0
gene-TRMT10C,Dbxref=BGD:BT21800,GeneID:532418,VGNC:VGNC:36367,Name=TRMT10C	NC_037328.1	45988248	45992514	+	4267	1752	1415	1824	964	381	1063	27	2019	377	417	302	467	370	381	578	207	1183	995	960	852	1081	806	937	754	549	486	995	400	1176	1358	1047	655	591	291	208	12	601	628	587	230	761	686	1151	938
gene-PCNP,Dbxref=BGD:BT30238,GeneID:615197,VGNC:VGNC:32636,Name=PCNP	NC_037328.1	46002022	46016857	+	14836	6668	4697	5858	4320	3256	5101	624	6674	1539	1890	1317	1942	1514	1643	1903	1058	6495	5172	5105	5486	5744	4788	5147	4256	3853	2544	5202	2242	6300	7029	4820	3456	3477	1646	1320	172	2930	3206	3327	1449	4741	4609	7850	5874
gene-ZBTB11,Dbxref=BGD:BT19152,GeneID:538545,VGNC:VGNC:37059,Name=ZBTB11	NC_037328.1	46025950	46059966	-	34017	4563	3046	4063	2537	2674	2717	243	3980	324	684	334	653	293	506	519	222	3875	3412	2794	2562	4089	2842	3202	2159	1254	1160	2343	799	2441	2257	1726	997	2135	980	895	118	1686	1316	2036	1041	1718	2149	3820	2378
gene-RPL24,Dbxref=BGD:BT14245,GeneID:282048,VGNC:VGNC:34113,Name=RPL24	NC_037328.1	46061449	46066949	-	5501	36500	27089	35735	38662	28493	52940	2211	57263	9860	10371	8565	9209	9017	6888	11277	10161	32287	24601	25104	60186	25719	25806	22800	38593	36147	15758	33473	38917	46088	50196	53786	75271	17083	14646	14083	1559	20680	28726	15420	12473	18086	19641	23469	20195
gene-CEP97,Dbxref=BGD:BT23750,GeneID:540395,VGNC:VGNC:52750,Name=CEP97	NC_037328.1	46067023	46102255	+	35233	828	493	779	432	376	532	28	852	246	336	232	303	197	256	274	124	950	767	797	758	814	640	712	456	533	437	796	380	703	736	658	418	395	211	164	28	378	327	412	255	975	972	1722	1107
gene-NXPE3,Dbxref=BGD:BT14761,GeneID:532838,VGNC:VGNC:32380,Name=NXPE3	NC_037328.1	46110262	46166066	+	55805	3169	2491	2738	1824	1390	3104	486	2808	103	246	103	149	79	100	154	103	1239	872	770	882	746	912	854	751	926	712	1368	747	1389	1170	891	764	641	405	342	39	548	449	559	444	761	712	1110	744
gene-NFKBIZ,Dbxref=BGD:BT17529,GeneID:282713,VGNC:VGNC:32050,Name=NFKBIZ	NC_037328.1	46190242	46201252	+	11011	1268	1040	1103	619	1037	963	269	1360	452	1212	645	644	659	1106	831	462	1730	1098	938	1182	1782	1372	1195	910	1861	1245	2349	843	2169	3140	1939	3161	1064	338	372	35	611	751	884	628	196	303	457	335
gene-LOC112448293,Dbxref=GeneID:112448293,Name=LOC112448293	NC_037328.1	46209142	46209247	-	106	0	0	0	0	0	0	0	0	0	0	0	0	0	0	0	0	0	0	0	0	0	0	0	0	0	0	0	0	0	0	0	0	0	0	0	0	0	0	0	0	0	0	0	0
gene-LOC112446989,Dbxref=GeneID:112446989,Name=LOC112446989	NC_037328.1	46266718	46298874	+	32157	0	0	8	0	0	0	5	0	2	9	8	2	5	4	7	3	3	8	0	3	2	6	5	3	0	0	8	0	3	1	6	6	0	0	0	1	3	0	0	0	7	7	5	3
gene-ZPLD1,Dbxref=BGD:BT20610,GeneID:527953,VGNC:VGNC:37369,Name=ZPLD1	NC_037328.1	46856637	46940576	+	83940	4	5	10	0	2	24	0	8	2	4	2	4	4	0	1	4	6	4	2	6	3	5	7	2	41	23	48	9	25	24	7	17	5	1	5	1	8	2	3	4	1	3	6	4
gene-TRNAF-AAA,Dbxref=GeneID:112448394,Name=TRNAF-AAA	NC_037328.1	47578923	47578994	+	72	0	0	0	0	0	0	0	0	0	0	0	0	0	0	0	0	0	0	0	0	0	0	0	0	0	0	0	0	0	0	0	0	0	0	0	0	0	0	0	0	0	0	0	0
gene-LOC112448303,Dbxref=GeneID:112448303,Name=LOC112448303	NC_037328.1	48583190	48583251	-	62	0	0	0	0	0	0	0	0	0	0	0	0	0	0	0	0	0	0	0	0	0	0	0	0	0	0	0	0	0	0	0	0	0	0	0	0	0	0	0	0	0	0	0	0
gene-ALCAM,Dbxref=BGD:BT30459,GeneID:281614,VGNC:VGNC:25805,Name=ALCAM	NC_037328.1	49930779	50162053	+	231275	1155	1039	1055	584	521	743	176	1120	1770	2444	1066	1775	1426	1499	1847	729	1658	1715	1665	1604	1570	909	1221	886	842	829	1430	521	1431	1387	1688	694	993	604	423	47	1095	698	1020	399	386	513	701	415
gene-LOC112447293,Dbxref=GeneID:112447293,Name=LOC112447293	NC_037328.1	50182150	50261743	+	79594	12	4	12	0	0	0	0	5	0	2	0	0	1	0	3	1	9	6	1	12	14	2	7	2	4	2	10	0	6	5	13	1	8	1	4	0	1	10	9	2	1	3	0	1
gene-CBLB,Dbxref=BGD:BT17932,GeneID:525906,VGNC:VGNC:26809,Name=CBLB	NC_037328.1	50255480	50481399	-	225920	95	40	71	22	43	82	0	84	37	112	31	69	10	57	57	11	725	515	324	441	743	547	763	239	115	139	429	59	298	164	221	59	320	149	143	27	329	114	373	178	79	60	119	90
gene-LOC112446991,Dbxref=GeneID:112446991,Name=LOC112446991	NC_037328.1	51633479	51635434	-	1956	0	0	0	0	0	2	0	0	0	0	0	0	0	0	0	0	1	1	0	0	2	1	0	0	4	2	0	6	1	9	2	3	1	0	1	0	0	0	1	0	0	0	0	0
gene-LOC100848469,Dbxref=GeneID:100848469,Name=LOC100848469	NC_037328.1	51788159	51794236	+	6078	63	34	62	42	32	40	0	29	5	6	5	15	4	5	5	8	82	34	62	73	67	59	66	48	192	61	357	120	259	255	116	59	74	22	12	5	33	38	43	55	257	235	557	323
gene-MIR2286,Dbxref=GeneID:100313115,miRBase:MI0011295,Name=MIR2286	NC_037328.1	51788401	51788474	-	74	0	0	0	0	0	0	0	0	0	0	0	0	0	0	0	0	0	0	0	0	0	0	0	0	0	0	0	0	0	0	0	0	0	0	0	0	0	0	0	0	0	0	0	0
gene-CCDC54,Dbxref=GeneID:100125920,VGNC:VGNC:26900,Name=CCDC54	NC_037328.1	51940449	51941811	+	1363	0	0	3	0	0	0	0	0	0	0	0	0	0	0	0	0	0	0	0	1	0	0	0	0	1	1	0	0	2	0	0	0	0	0	0	0	0	0	0	0	0	0	1	3
gene-BBX,Dbxref=BGD:BT29238,GeneID:533187,VGNC:VGNC:26433,Name=BBX	NC_037328.1	52133106	52431202	+	298097	935	511	777	452	207	525	59	1013	596	984	402	769	380	589	657	210	3494	2463	1908	1555	3017	2169	2960	1401	906	1279	2163	557	2300	1251	1361	701	1624	565	478	61	1118	725	1251	718	2251	1970	3808	2603
gene-LOC101910021,Dbxref=GeneID:101910021,Name=LOC101910021	NC_037328.1	52551257	52594343	+	43087	7	39	8	9	21	15	0	11	4	4	0	2	1	1	0	2	20	14	10	21	36	11	11	12	18	9	34	2	7	19	17	7	6	2	6	0	5	8	16	3	0	2	1	2
gene-LOC112447295,Dbxref=GeneID:112447295,Name=LOC112447295	NC_037328.1	52611523	52646016	-	34494	123	774	509	79	238	54	11	192	2	25	6	4	8	5	13	1	47	95	73	26	114	30	41	31	29	50	60	14	62	26	24	20	61	32	12	3	42	40	49	32	5	9	7	4
gene-LOC112447294,Dbxref=GeneID:112447294,Name=LOC112447294	NC_037328.1	52658754	52708023	-	49270	503	1894	583	165	339	394	67	531	3	38	9	12	4	16	15	4	90	58	54	53	146	55	76	56	114	173	277	60	237	158	196	140	44	19	37	2	47	65	62	39	6	15	31	21
gene-LOC112447296,Dbxref=GeneID:112447296,Name=LOC112447296	NC_037328.1	52690247	52705135	+	14889	0	0	0	0	0	0	0	0	0	0	0	0	0	0	0	0	0	0	0	0	0	0	0	0	0	0	0	0	0	0	0	0	0	0	0	0	0	0	0	0	0	0	0	0
gene-CD47,Dbxref=BGD:BT10974,GeneID:282661,VGNC:VGNC:27035,Name=CD47	NC_037328.1	52710622	52777933	-	67312	25044	28699	20878	14291	11929	17379	2115	25943	4769	8384	3894	5416	3636	5395	7337	2752	16014	10744	9475	8506	13742	10983	12190	8560	9830	9970	15413	6493	18775	16157	12893	12900	8088	2978	3072	361	5486	5912	7476	4094	5976	6258	10620	7344
gene-LOC112447297,Dbxref=GeneID:112447297,Name=LOC112447297	NC_037328.1	52787957	52802562	+	14606	1	0	1	0	0	0	5	0	0	0	0	0	0	0	0	0	6	6	3	5	7	0	5	2	12	0	0	1	3	0	2	0	3	2	1	0	6	1	1	2	0	0	0	0
gene-IFT57,Dbxref=BGD:BT29279,GeneID:531436,VGNC:VGNC:30071,Name=IFT57	NC_037328.1	52879906	52953385	-	73480	733	609	512	261	204	582	34	808	247	409	222	338	212	224	385	203	950	434	510	663	473	597	663	504	744	533	1003	495	1510	1120	833	646	471	250	237	36	317	460	401	324	571	601	968	612
gene-HHLA2,Dbxref=GeneID:101908484,VGNC:VGNC:29843,Name=HHLA2	NC_037328.1	52998541	53112674	+	114134	23	1122	14	7	57	172	26	85	11	28	2	11	25	26	33	8	89	36	23	53	85	80	51	30	48	73	86	47	189	133	144	109	30	5	13	3	48	56	59	26	3	12	12	8
gene-MYH15,Dbxref=BGD:BT16715,GeneID:526674,VGNC:VGNC:50057,Name=MYH15	NC_037328.1	53112572	53260938	-	148367	10	448	25	4	17	32	21	37	8	26	4	11	7	8	12	3	92	21	27	41	29	45	38	12	39	85	76	32	94	59	85	34	34	8	4	5	16	27	33	29	8	9	15	16
gene-CIP2A,Dbxref=BGD:BT18604,GeneID:538580,VGNC:VGNC:27369,Name=CIP2A	NC_037328.1	53309747	53338782	-	29036	778	408	805	270	203	501	32	1112	52	97	49	116	55	73	98	28	1080	1136	1016	1154	1277	750	880	705	321	318	647	181	767	881	813	297	515	362	301	35	609	620	755	177	1998	1754	3131	2205
gene-DZIP3,Dbxref=BGD:BT19057,GeneID:537349,VGNC:VGNC:28285,Name=DZIP3	NC_037328.1	53338813	53468674	+	129862	270	137	228	119	100	197	32	237	184	271	148	182	138	221	358	100	743	442	424	502	686	443	660	290	303	179	574	163	521	273	377	206	396	186	127	29	314	195	316	203	557	548	1186	869
gene-TRAT1,Dbxref=BGD:BT12910,GeneID:614942,VGNC:VGNC:36295,Name=TRAT1	NC_037328.1	53562091	53626467	+	64377	4892	5591	4008	4553	3081	5313	370	6845	366	461	260	357	302	295	314	197	2469	2937	1645	1676	2694	2092	1828	1914	2065	2446	4237	1420	3307	5081	3796	2594	840	437	437	44	946	1067	863	488	2347	2447	4131	3029
gene-MORC1,Dbxref=GeneID:521713,VGNC:VGNC:31554,Name=MORC1	NC_037328.1	53721952	53883074	-	161123	6	5	22	2	3	24	13	13	82	46	39	125	30	52	117	24	19	11	7	21	15	13	13	7	6	5	4	3	2	6	3	17	9	2	9	2	8	2	11	1	3	6	8	8
gene-C1H3orf85,Dbxref=GeneID:100297006,Name=C1H3orf85	NC_037328.1	53901807	53919628	+	17822	74	0	1	0	11	0	0	76	219	84	100	82	21	52	150	65	84	0	1	5	0	2	19	56	25	1	1	4	1	0	46	28	8	1	0	0	0	0	11	0	39	3	1	3
gene-DPPA2,Dbxref=BGD:BT26424,GeneID:613891,Name=DPPA2	NC_037328.1	54058687	54070616	-	11930	0	0	0	0	0	0	0	0	0	0	0	0	0	0	0	0	0	0	0	0	0	0	0	0	0	0	0	0	0	0	0	0	0	0	1	0	0	0	0	1	0	0	0	0
gene-DPPA4,Dbxref=BGD:BT19257,GeneID:783813,Name=DPPA4	NC_037328.1	54084686	54095829	-	11144	1	2	0	0	1	0	0	1	1	2	0	3	0	1	2	0	1	0	0	1	0	0	0	0	1	2	0	1	0	1	0	0	7	0	0	0	1	0	0	2	1	4	2	0
gene-LOC112446992,Dbxref=GeneID:112446992,Name=LOC112446992	NC_037328.1	54628747	54629081	-	335	0	0	0	0	0	0	0	0	0	0	0	0	0	0	0	0	0	0	0	0	0	0	0	0	0	0	0	0	0	0	0	0	0	0	0	0	0	0	0	0	0	0	0	0
gene-LOC112448372,Dbxref=GeneID:112448372,Name=LOC112448372	NC_037328.1	55223400	55223505	+	106	0	0	0	0	0	0	0	0	0	0	0	0	0	0	0	0	0	0	0	0	0	0	0	0	0	0	0	0	0	0	0	0	0	0	0	0	0	0	0	0	0	0	0	0
gene-LOC112446993,Dbxref=GeneID:112446993,Name=LOC112446993	NC_037328.1	55309993	55314932	+	4940	0	0	6	0	0	0	0	2	0	0	0	0	0	0	0	0	0	0	0	0	0	0	0	0	0	0	0	0	0	0	0	0	1	0	0	0	0	0	1	0	0	0	0	0
gene-TRNAE-UUC,Dbxref=GeneID:112448480,Name=TRNAE-UUC	NC_037328.1	55362509	55362580	-	72	0	0	0	0	0	0	0	0	0	0	0	0	0	0	0	0	0	0	0	0	0	0	0	0	0	0	0	0	0	0	0	0	0	0	0	0	0	0	0	0	0	0	0	0
gene-LOC112448254,Dbxref=GeneID:112448254,Name=LOC112448254	NC_037328.1	55750680	55751569	-	890	0	0	0	0	0	0	0	0	0	0	0	0	0	0	0	0	0	0	0	0	0	0	0	0	0	0	0	0	0	0	0	0	0	0	0	0	0	0	0	0	0	0	0	1
gene-NECTIN3,Dbxref=BGD:BT16797,GeneID:534360,Name=NECTIN3	NC_037328.1	55893383	56134457	+	241075	13	20	30	32	8	41	18	22	1988	2726	1568	2192	1286	1693	2337	890	601	244	258	230	215	284	273	126	541	317	808	479	899	705	371	256	265	97	54	10	126	112	157	199	131	249	240	191
gene-CD96,Dbxref=BGD:BT22892,GeneID:509578,VGNC:VGNC:27054,Name=CD96	NC_037328.1	56306163	56402860	+	96698	1626	772	1114	844	440	926	30	3945	79	225	80	73	53	90	99	52	1935	1284	866	930	2045	1180	957	875	417	600	844	256	1234	1062	1014	570	527	158	206	26	330	528	645	185	170	264	347	277
gene-ZBED2,Dbxref=BGD:BT18695,GeneID:539880,VGNC:VGNC:37053,Name=ZBED2	NC_037328.1	56342326	56345962	-	3637	0	0	0	0	0	0	0	0	0	0	0	0	0	0	0	0	0	0	0	0	0	0	0	0	0	0	0	0	0	0	0	0	0	0	0	0	0	0	0	0	0	0	0	0
gene-LOC104970843,Dbxref=GeneID:104970843,Name=LOC104970843	NC_037328.1	56403461	56424748	-	21288	8	0	6	5	0	10	0	4	2	5	1	5	0	1	4	0	6	8	7	3	9	11	10	6	2	8	14	1	10	11	6	2	7	3	4	0	2	1	9	1	6	3	4	0
gene-PLCXD2,Dbxref=BGD:BT30284,GeneID:536784,VGNC:VGNC:32993,Name=PLCXD2	NC_037328.1	56425438	56482240	+	56803	74	97	75	52	22	73	14	161	17	74	15	37	40	33	36	4	219	115	58	94	189	144	89	65	109	89	359	95	271	209	155	50	116	41	28	6	49	68	65	103	101	162	236	164
gene-PHLDB2,Dbxref=BGD:BT20789,GeneID:509784,VGNC:VGNC:32838,Name=PHLDB2	NC_037328.1	56486671	56728529	+	241859	5	6	11	25	0	35	14	19	1966	2410	1473	2884	1344	1526	1898	797	1811	405	626	495	810	985	1043	384	920	649	2025	758	1782	1533	960	686	1373	358	216	55	393	461	713	906	123	192	264	168
gene-LOC112447299,Dbxref=GeneID:112447299,Name=LOC112447299	NC_037328.1	56510565	56513439	-	2875	0	0	0	0	0	0	0	0	0	0	0	0	0	0	0	0	0	0	0	0	0	0	0	0	0	0	0	0	0	0	0	0	0	0	0	0	0	0	0	0	0	0	0	0
gene-LOC112447298,Dbxref=GeneID:112447298,Name=LOC112447298	NC_037328.1	56537897	56574715	-	36819	0	0	0	0	0	0	0	0	0	0	0	0	0	0	0	0	0	0	0	0	0	0	0	0	0	0	0	0	0	0	0	0	0	0	0	0	0	0	0	0	0	0	0	0
gene-ABHD10,Dbxref=BGD:BT24780,GeneID:515563,VGNC:VGNC:25488,Name=ABHD10	NC_037328.1	56737576	56750713	+	13138	1326	902	1064	809	421	1126	80	1074	574	594	532	682	454	589	823	379	1055	681	697	906	846	774	767	746	728	436	942	558	978	1063	793	699	679	347	218	49	448	598	564	324	663	700	1205	825
gene-TAGLN3,Dbxref=BGD:BT18326,GeneID:515562,VGNC:VGNC:35587,Name=TAGLN3	NC_037328.1	56759807	56773635	+	13829	0	0	0	0	0	0	0	0	26	9	11	23	74	29	10	8	35	7	3	12	8	10	5	6	1	1	2	3	8	3	4	0	9	7	2	0	5	8	8	9	1	8	13	9
gene-LOC112447300,Dbxref=GeneID:112447300,Name=LOC112447300	NC_037328.1	56777588	56779589	-	2002	0	0	0	0	0	0	1	0	20	4	11	22	63	13	7	13	28	3	4	6	4	6	3	5	1	0	8	6	8	6	5	6	7	7	3	0	7	6	14	8	1	11	9	8
gene-TMPRSS7,Dbxref=GeneID:522055,VGNC:VGNC:52837,Name=TMPRSS7	NC_037328.1	56831560	56872261	+	40702	1	0	2	3	1	17	0	2	38	42	24	41	42	21	14	10	4	2	4	5	6	1	2	6	4	1	2	4	2	2	2	7	2	1	3	0	3	3	2	3	5	3	7	1
gene-C1H3orf52,Dbxref=BGD:BT22296,GeneID:613977,VGNC:VGNC:52666,Name=C1H3orf52	NC_037328.1	56882878	56924372	+	41495	53	12	27	14	24	27	0	50	26	43	14	18	21	25	36	9	82	22	29	27	43	20	26	21	80	34	180	80	133	64	58	47	25	12	4	5	23	6	14	10	80	58	103	122
gene-GCSAM,Dbxref=BGD:BT14692,GeneID:784939,VGNC:VGNC:29293,Name=GCSAM	NC_037328.1	56930218	56944239	-	14022	264	59	233	155	86	81	0	414	7	23	10	14	8	4	8	3	735	569	719	513	537	254	458	239	80	125	242	67	281	167	83	60	471	325	98	10	525	114	304	117	130	166	246	163
gene-SLC9C1,Dbxref=GeneID:104968609,VGNC:VGNC:53607,Name=SLC9C1	NC_037328.1	56951745	57065950	-	114206	25	38	23	25	3	11	9	52	15	21	4	30	9	17	14	7	142	98	63	64	111	73	51	39	75	54	136	21	72	80	29	18	65	26	26	4	45	44	67	39	42	103	132	60
gene-CD200,Dbxref=BGD:BT18753,GeneID:534910,VGNC:VGNC:27010,Name=CD200	NC_037328.1	57075215	57206343	+	131129	931	426	458	1042	370	736	42	1000	32	103	33	77	30	28	52	22	2508	1366	1338	2398	1951	1618	1704	1140	404	231	813	305	876	632	357	238	1296	469	447	84	992	728	959	643	720	924	1290	1106
gene-LOC104970846,Dbxref=GeneID:104970846,Name=LOC104970846	NC_037328.1	57077038	57088355	-	11318	0	0	0	0	0	0	0	0	0	0	0	0	0	0	0	0	0	0	0	0	0	0	0	0	0	0	0	0	0	0	0	0	0	0	0	0	0	0	0	0	0	0	0	0
gene-BTLA,Dbxref=GeneID:531767,VGNC:VGNC:26602,Name=BTLA	NC_037328.1	57227665	57261738	-	34074	2157	1886	3228	965	792	883	92	2315	5	10	11	7	3	0	4	7	432	1626	1112	749	1682	599	1379	878	62	44	168	45	208	166	93	71	410	237	198	18	1050	575	418	102	11	49	52	36
gene-ATG3,Dbxref=BGD:BT13656,GeneID:508571,VGNC:VGNC:26256,Name=ATG3	NC_037328.1	57309112	57343709	-	34598	6510	4261	4700	3924	2393	3688	446	5521	1082	1315	873	1413	1400	1035	1671	670	3838	2202	2505	2953	3391	2450	2951	2528	2407	1840	3516	1759	5244	3734	4139	3019	1930	1014	958	130	1693	1738	2050	958	1343	1433	2253	1908
gene-SLC35A5,Dbxref=BGD:BT23131,GeneID:534488,VGNC:VGNC:34822,Name=SLC35A5	NC_037328.1	57343805	57364456	+	20652	3879	2881	3670	2084	1639	2570	462	3488	1151	1379	964	1506	1141	1285	1457	625	3133	2452	1999	1795	2766	2068	2052	1394	1716	1349	2891	1078	2972	2707	1880	1606	1958	762	505	81	1087	1277	1341	1264	1450	2224	2910	1601
gene-CCDC80,Dbxref=BGD:BT20592,GeneID:515235,VGNC:VGNC:26918,Name=CCDC80	NC_037328.1	57376258	57478031	-	101774	36	20	77	67	40	38	1	27	153	718	143	225	3727	140	186	111	8859	2375	3166	3094	2067	3800	2960	1970	1958	1334	3098	1775	3165	1626	913	1056	3370	1628	645	208	1110	1199	1327	3227	1013	1192	1540	1523
gene-LOC112447301,Dbxref=GeneID:112447301,Name=LOC112447301	NC_037328.1	57430379	57452004	+	21626	0	0	0	0	0	0	0	0	0	0	0	0	0	0	0	0	0	0	0	0	0	0	0	0	0	0	0	0	0	0	0	0	0	0	0	0	0	0	0	0	0	0	0	0
gene-LOC100335828,Dbxref=GeneID:100335828,Name=LOC100335828	NC_037328.1	57569423	57599572	-	30150	736	335	631	341	528	432	59	969	4	25	8	11	7	7	5	4	146	69	45	59	51	107	59	38	94	87	169	75	124	160	199	99	79	14	11	5	21	41	40	81	367	231	297	341
gene-CD200R1L,Dbxref=GeneID:516008,Name=CD200R1L	NC_037328.1	57618098	57681123	-	63026	1644	1188	1444	1153	666	881	134	1436	35	124	35	36	33	40	38	17	664	525	496	609	496	494	416	365	522	380	904	287	811	909	922	468	356	139	144	21	247	244	335	206	132	210	297	234
gene-GTPBP8,Dbxref=BGD:BT24933,GeneID:522329,Name=GTPBP8	NC_037328.1	57707959	57797654	+	89696	480	335	498	422	363	267	7	602	117	145	85	141	139	104	167	46	635	446	321	335	497	424	488	269	195	138	318	114	380	257	264	147	237	84	89	13	191	144	238	119	396	370	676	464
gene-NEPRO,Dbxref=GeneID:516064,VGNC:VGNC:32008,Name=NEPRO	NC_037328.1	57725471	57740989	-	15519	0	0	0	0	0	0	0	0	0	0	0	0	0	0	0	0	0	0	0	0	0	0	0	0	0	0	0	0	0	0	0	0	0	0	0	0	0	0	0	0	0	0	0	0
gene-BOC,Dbxref=BGD:BT27879,GeneID:512018,VGNC:VGNC:26536,Name=BOC	NC_037328.1	57943521	58023212	+	79692	20	12	18	15	4	23	0	41	35	98	32	32	22	21	44	26	618	214	220	245	329	376	405	239	275	229	472	168	465	249	222	139	366	150	124	13	118	147	256	280	147	245	371	222
gene-CFAP44,Dbxref=BGD:BT26656,GeneID:513653,Name=CFAP44	NC_037328.1	58025061	58137719	-	112659	26	14	38	1	1	52	3	40	13	24	12	22	17	28	24	12	104	57	52	74	82	54	72	63	28	9	86	19	51	32	29	29	68	13	27	4	58	28	46	44	25	30	58	48
gene-SPICE1,Dbxref=BGD:BT13460,GeneID:515350,VGNC:VGNC:35215,Name=SPICE1	NC_037328.1	58141825	58199854	-	58030	398	214	396	156	73	275	18	389	178	333	155	264	183	155	253	101	1177	772	715	790	1212	799	953	599	341	285	902	275	621	558	464	317	790	286	214	24	443	402	608	326	700	682	1239	913
gene-SIDT1,Dbxref=BGD:BT23992,GeneID:508259,VGNC:VGNC:53605,Name=SIDT1	NC_037328.1	58218233	58330060	+	111828	373	234	299	130	174	187	32	287	17	19	14	34	9	23	15	5	910	855	419	606	840	753	763	390	34	45	163	43	121	71	45	59	436	201	189	26	398	130	321	146	114	151	234	247
gene-LOC112448360,Dbxref=GeneID:112448360,Name=LOC112448360	NC_037328.1	58290866	58290972	+	107	0	0	0	0	0	0	0	0	0	0	0	0	0	0	0	0	0	0	0	0	0	0	0	0	0	0	0	0	0	0	0	0	0	0	0	0	0	0	0	0	0	0	0	0
gene-USF3,Dbxref=BGD:BT12113,GeneID:789845,VGNC:VGNC:53612,Name=USF3	NC_037328.1	58317329	58392029	-	74701	889	731	712	368	516	564	76	1080	417	839	429	514	323	450	521	212	2189	1615	1141	1304	1868	1583	1748	938	388	498	854	243	736	555	534	351	797	394	326	54	617	535	893	433	901	1008	1821	1263
gene-LOC101908760,Dbxref=GeneID:101908760,Name=LOC101908760	NC_037328.1	58392333	58398928	+	6596	322	266	349	198	95	282	3	354	23	48	22	50	23	28	39	12	242	234	180	199	305	220	190	152	93	64	179	48	122	132	94	46	142	72	56	5	124	89	91	88	135	170	317	187
gene-LOC112447302,Dbxref=GeneID:112447302,Name=LOC112447302	NC_037328.1	58399580	58403096	+	3517	184	176	262	227	120	204	10	164	48	36	20	28	23	14	20	13	166	139	96	167	233	110	87	115	85	76	135	53	108	149	137	94	68	51	45	7	92	97	72	67	75	141	165	139
gene-NAA50,Dbxref=GeneID:517211,VGNC:VGNC:53590,Name=NAA50	NC_037328.1	58401443	58433793	-	32351	1755	936	1275	829	313	1010	63	1435	432	718	380	561	343	491	738	214	2293	1993	1616	1744	1753	1570	2078	1329	746	719	1268	517	1636	1457	1108	583	1031	681	583	77	1198	842	1310	589	1309	1381	2147	1532
gene-LOC112447303,Dbxref=GeneID:112447303,Name=LOC112447303	NC_037328.1	58418441	58425065	+	6625	0	0	0	0	0	0	0	0	0	0	0	0	0	0	0	0	0	0	0	0	0	0	0	0	0	0	0	0	0	0	0	0	0	0	0	0	0	0	0	0	0	0	0	0
gene-ATP6V1A,Dbxref=GeneID:282147,VGNC:VGNC:26316,Name=ATP6V1A	NC_037328.1	58434388	58495207	+	60820	2032	1980	1582	1049	960	1434	330	2315	1243	1706	955	1484	1114	1203	1560	556	4031	3275	2558	2609	2688	2739	2830	2079	1915	2161	2742	1338	4020	3196	2647	2407	1848	1064	1017	118	1614	1700	2200	1032	1576	1688	2538	1880
gene-GRAMD1C,Dbxref=BGD:BT16465,GeneID:505581,VGNC:VGNC:29624,Name=GRAMD1C	NC_037328.1	58518839	58618293	+	99455	2564	4125	1492	1095	1022	1615	65	1845	480	851	398	692	375	497	704	223	849	661	525	512	839	743	643	497	567	595	736	364	1015	914	511	434	424	195	206	38	285	347	351	289	596	704	1121	789
gene-ZDHHC23,Dbxref=BGD:BT20125,GeneID:512177,VGNC:VGNC:37139,Name=ZDHHC23	NC_037328.1	58619097	58633956	+	14860	568	355	498	284	209	504	24	535	57	148	56	76	49	68	85	26	836	580	553	551	677	518	711	475	282	286	470	219	469	395	343	366	422	267	200	29	366	230	417	276	258	353	518	368
gene-CCDC191,Dbxref=BGD:BT17734,GeneID:532832,VGNC:VGNC:26884,Name=CCDC191	NC_037328.1	58635981	58735209	-	99229	150	797	208	97	251	206	44	374	70	142	37	99	71	113	114	62	327	225	224	212	333	187	226	168	97	134	269	77	201	172	180	189	145	85	50	10	107	136	139	104	137	148	272	189
gene-QTRT2,Dbxref=BGD:BT27750,GeneID:508374,VGNC:VGNC:33608,Name=QTRT2	NC_037328.1	58735288	58761892	+	26605	500	452	544	239	242	281	34	450	67	151	65	121	99	108	157	53	701	652	517	564	776	521	708	428	269	319	487	182	642	575	475	251	372	196	198	24	290	339	528	202	445	434	629	455
gene-DRD3,Dbxref=BGD:BT10625,GeneID:537043,VGNC:VGNC:28208,Name=DRD3	NC_037328.1	58790376	58837945	-	47570	3	5	10	11	0	1	2	1	2	3	0	2	0	5	4	2	13	7	4	16	11	10	6	7	16	7	18	5	13	11	3	2	12	8	0	1	13	6	5	4	8	10	12	3
gene-LOC112448369,Dbxref=GeneID:112448369,Name=LOC112448369	NC_037328.1	58862903	58863009	-	107	0	0	0	0	0	0	0	0	0	0	0	0	0	0	0	0	0	0	0	0	0	0	0	0	0	0	0	0	0	0	0	0	0	0	0	0	0	0	0	0	0	0	0	0
gene-TIGIT,Dbxref=GeneID:100140801,VGNC:VGNC:35868,Name=TIGIT	NC_037328.1	58926684	58945590	+	18907	483	282	600	123	222	445	35	800	13	56	19	12	10	26	45	18	1381	1195	1362	2063	2096	1004	1506	1552	336	266	613	209	651	859	817	710	454	379	574	33	564	870	1333	165	23	37	61	41
gene-MIR568,Dbxref=GeneID:100313385,miRBase:MI0009866,Name=MIR568	NC_037328.1	58953786	58953879	-	94	8	2	2	0	0	0	0	12	23	57	20	38	21	32	39	9	42	16	22	3	36	9	25	9	8	24	44	0	30	19	14	5	12	1	0	0	3	7	16	11	38	45	65	50
gene-ZBTB20,Dbxref=BGD:BT30297,GeneID:508864,VGNC:VGNC:37065,Name=ZBTB20	NC_037328.1	59813275	59815081	-	1807	40	27	65	51	10	32	0	21	0	4	4	4	1	5	2	2	45	29	21	48	40	42	30	38	25	10	28	35	31	25	13	18	13	10	17	5	26	17	15	14	38	66	80	69
gene-LOC112446994,Dbxref=GeneID:112446994,Name=LOC112446994	NC_037328.1	59983090	60041507	-	58418	3	0	3	14	9	9	9	0	2	2	1	4	3	2	2	1	5	2	1	4	2	6	0	0	0	1	0	2	0	1	0	0	1	0	3	0	1	0	1	0	1	3	2	0
gene-TRNAS-GGA-2,Dbxref=GeneID:112448417,Name=TRNAS-GGA	NC_037328.1	60023243	60023314	+	72	0	0	0	0	0	0	0	0	0	0	0	0	0	0	0	0	0	0	0	0	0	0	0	0	0	0	0	0	0	0	0	0	0	0	0	0	0	0	0	0	0	0	0	0
gene-LOC112446995,Dbxref=GeneID:112446995,Name=LOC112446995	NC_037328.1	60052375	60060096	-	7722	0	2	1	0	0	0	8	4	0	0	0	0	0	0	0	0	1	1	0	0	0	1	0	0	0	0	0	0	0	0	0	0	0	1	0	0	0	0	0	0	1	0	0	1
gene-GAP43,Dbxref=BGD:BT25520,GeneID:281777,VGNC:VGNC:29247,Name=GAP43	NC_037328.1	60306675	60407777	+	101103	4	3	3	0	1	13	15	13	0	2	2	2	0	3	0	1	2	3	2	8	6	3	2	2	14	12	27	70	62	43	5	3	5	3	1	0	2	0	0	1	0	1	3	5
gene-LSAMP,Dbxref=BGD:BT21504,GeneID:100336456,Name=LSAMP	NC_037328.1	60476761	61192322	-	715562	406	195	496	188	188	402	101	537	145	167	114	155	156	137	148	122	1021	821	701	1185	1057	689	694	864	457	246	584	308	823	875	939	624	467	306	201	31	357	751	448	132	563	516	667	564
gene-TRNAK-UUU,Dbxref=GeneID:112448483,Name=TRNAK-UUU	NC_037328.1	60944119	60944191	-	73	0	0	0	0	0	0	0	0	0	0	0	0	0	0	0	0	0	0	0	0	0	0	0	0	0	0	0	0	0	0	0	0	0	0	0	0	0	0	0	0	0	0	0	0
gene-TRNAC-GCA-5,Dbxref=GeneID:112448485,Name=TRNAC-GCA	NC_037328.1	61251927	61251998	-	72	0	0	0	0	0	0	0	0	0	0	0	0	0	0	0	0	0	0	0	0	0	0	0	0	0	0	0	0	0	0	0	0	0	0	0	0	0	0	0	0	0	0	0	0
gene-TRNAR-GCG,Dbxref=GeneID:112448424,Name=TRNAR-GCG	NC_037328.1	62419503	62419574	+	72	0	0	0	0	0	0	0	0	0	0	0	0	0	0	0	0	0	0	0	0	0	0	0	0	0	0	0	0	0	0	0	0	0	0	0	0	0	0	0	0	0	0	0	0
gene-IGSF11,Dbxref=GeneID:540003,VGNC:VGNC:53583,Name=IGSF11	NC_037328.1	63748149	63893014	-	144866	17	12	31	10	14	13	13	17	496	424	441	484	242	434	521	242	350	68	170	96	120	216	132	49	36	37	106	18	126	81	72	31	133	45	45	7	71	67	106	88	13	18	23	23
gene-LOC101901963,Dbxref=GeneID:101901963,Name=LOC101901963	NC_037328.1	63893081	63922744	+	29664	5	2	3	1	0	2	1	5	13	7	14	20	7	13	12	9	14	2	7	8	5	3	3	3	1	3	5	2	3	2	6	11	1	1	1	0	3	2	4	3	1	2	6	5
gene-C1H3orf30,Dbxref=GeneID:100139661,Name=C1H3orf30	NC_037328.1	63957247	63972269	+	15023	0	0	6	0	0	0	1	0	0	0	0	3	0	0	1	1	3	0	1	0	0	0	2	0	1	0	1	0	0	0	3	2	0	0	0	0	0	0	1	2	0	1	1	1
gene-UPK1B,Dbxref=BGD:BT22372,GeneID:282113,VGNC:VGNC:36685,Name=UPK1B	NC_037328.1	63981479	64010646	+	29168	11	5	7	11	1	12	3	6	8	3	2	29	1	13	3	0	9	11	41	46	4	11	10	9	10	51	6	37	2	43	94	6	10	4	0	2	0	4	2	69	29	50	41	32
gene-B4GALT4,Dbxref=GeneID:511328,VGNC:VGNC:26391,Name=B4GALT4	NC_037328.1	64019129	64050092	-	30964	866	649	662	327	296	579	56	802	169	421	140	285	151	152	303	120	1632	826	789	1233	1165	1192	945	979	1295	846	1447	1041	1590	1260	1094	884	598	290	401	75	500	599	603	492	751	617	918	701
gene-LOC101902067,Dbxref=GeneID:101902067,Name=LOC101902067	NC_037328.1	64078230	64082714	-	4485	0	10	4	0	0	0	0	15	4	3	1	2	0	0	1	1	27	19	11	7	18	29	26	9	5	6	13	1	4	15	3	4	3	6	6	1	5	6	3	17	11	19	26	5
gene-ARHGAP31,Dbxref=BGD:BT26843,GeneID:515490,VGNC:VGNC:26089,Name=ARHGAP31	NC_037328.1	64083098	64205638	+	122541	469	342	381	172	239	269	38	676	346	852	379	571	263	433	553	210	3991	1859	1589	1173	2012	2237	2552	1336	1126	1301	2445	859	2136	1419	1147	696	1655	651	753	98	968	987	1851	1285	1032	1052	2003	1203
gene-TMEM39A,Dbxref=BGD:BT20273,GeneID:615128,VGNC:VGNC:36082,Name=TMEM39A	NC_037328.1	64211527	64240559	-	29033	919	616	950	431	162	503	28	684	298	448	312	454	554	420	516	254	1328	1068	826	715	1322	913	982	686	521	567	1046	304	1412	1063	684	345	848	347	367	39	587	710	963	364	499	523	901	598
gene-POGLUT1,Dbxref=GeneID:511862,VGNC:VGNC:33108,Name=POGLUT1	NC_037328.1	64246626	64269696	+	23071	607	391	520	146	160	302	6	496	116	165	105	160	89	161	204	44	725	489	293	256	553	444	661	302	115	162	275	88	421	335	172	142	211	113	115	13	230	149	316	149	210	225	394	218
gene-TIMMDC1,Dbxref=GeneID:507206,VGNC:VGNC:49579,Name=TIMMDC1	NC_037328.1	64275346	64295453	+	20108	580	452	864	345	226	373	61	657	255	294	209	269	243	229	353	168	980	613	615	1066	1131	831	755	567	494	314	960	317	812	677	662	573	644	341	344	45	612	553	555	376	476	535	1016	676
gene-CD80,Dbxref=BGD:BT24275,GeneID:407131,VGNC:VGNC:27048,Name=CD80	NC_037328.1	64296500	64326059	-	29560	2617	2237	3394	1446	1633	1577	339	2821	212	615	342	421	360	848	788	330	1134	918	943	882	1333	848	947	828	404	418	911	333	1408	1027	567	389	520	237	212	13	443	455	626	222	92	191	221	161
gene-LOC112447304,Dbxref=GeneID:112447304,Name=LOC112447304	NC_037328.1	64304735	64307474	+	2740	0	0	0	0	0	0	0	0	0	0	0	0	0	0	0	0	0	0	0	0	0	0	0	0	0	0	0	0	0	0	0	0	0	0	0	0	0	0	0	0	0	0	0	0
gene-ADPRH,Dbxref=BGD:BT23523,GeneID:525738,VGNC:VGNC:25690,Name=ADPRH	NC_037328.1	64334244	64344535	+	10292	572	454	442	262	156	245	10	402	656	1094	705	1135	900	1185	1161	539	1513	948	952	963	1063	1065	1024	763	702	722	1127	537	1301	942	682	635	807	470	330	38	653	582	693	540	424	462	896	635
gene-PLA1A,Dbxref=BGD:BT23041,GeneID:515900,VGNC:VGNC:32953,Name=PLA1A	NC_037328.1	64346848	64396118	+	49271	60	45	64	5	71	68	18	69	2183	5509	2541	2355	2865	5386	5579	1504	332	158	163	249	318	228	264	182	85	62	198	71	152	107	86	71	207	61	57	9	154	145	241	96	77	57	143	116
gene-LOC104970868,Dbxref=GeneID:104970868,Name=LOC104970868	NC_037328.1	64377545	64388675	-	11131	0	0	0	0	0	0	0	0	0	0	0	0	0	0	0	0	0	0	0	0	0	0	0	0	0	0	0	0	0	0	0	0	0	0	0	0	0	0	0	0	0	0	0	0
gene-POPDC2,Dbxref=BGD:BT28247,GeneID:540535,VGNC:VGNC:33167,Name=POPDC2	NC_037328.1	64397362	64415670	-	18309	0	2	6	0	0	0	5	0	0	2	2	2	0	0	0	0	9	2	10	15	5	1	5	6	1	3	4	2	4	2	2	1	8	1	0	0	6	5	2	3	5	2	4	5
gene-COX17,Dbxref=GeneID:100295800,VGNC:VGNC:27631,Name=COX17	NC_037328.1	64425088	64432940	-	7853	3413	2809	2807	3256	4232	5582	484	4407	1201	893	940	1139	1367	725	1257	913	1932	1469	1408	3101	1847	1624	1465	2261	2266	1064	1885	2107	3061	3294	2903	5244	1222	1005	1174	130	1310	2094	1612	842	838	864	1070	944
gene-MAATS1,Dbxref=GeneID:100300968,VGNC:VGNC:31126,Name=MAATS1	NC_037328.1	64451355	64564605	+	113251	29	51	63	34	23	101	14	91	15	24	15	23	13	15	13	8	140	90	79	104	218	91	110	107	49	30	65	35	64	42	56	48	100	36	40	3	88	42	78	60	52	84	105	72
gene-NR1I2,Dbxref=BGD:BT12280,GeneID:493713,VGNC:VGNC:32233,Name=NR1I2	NC_037328.1	64605021	64639474	+	34454	8	0	3	2	0	0	3	2	1068	1927	1174	952	873	1554	2113	530	27	9	12	9	12	10	5	6	13	1	7	1	7	3	5	0	16	3	3	0	5	5	7	2	5	10	21	7
gene-GSK3B,Dbxref=GeneID:790875,Name=GSK3B	NC_037328.1	64641320	64861983	-	220664	1240	760	866	646	487	696	145	1156	644	1006	509	823	469	602	717	298	3145	1963	1706	1725	2294	2157	2219	1325	1025	1220	1882	743	2057	1187	1446	1245	1334	636	591	90	1099	838	1225	830	1829	1735	3050	2063
gene-MIR6529B,Dbxref=GeneID:102465796,miRBase:MI0025191,Name=MIR6529B	NC_037328.1	64851598	64851687	+	90	0	0	0	0	0	0	0	0	0	0	0	0	0	0	0	0	0	0	0	0	0	0	0	0	0	0	0	0	0	0	0	0	0	0	0	0	0	0	0	0	0	0	0	0
gene-MIR6529A,Dbxref=GeneID:102465295,miRBase:MI0022328,Name=MIR6529A	NC_037328.1	64851604	64851682	-	79	0	0	0	0	0	0	0	0	0	0	0	0	0	0	0	0	0	0	0	0	0	0	0	0	0	0	0	0	0	0	0	0	0	0	0	0	0	0	0	0	0	0	0	0
gene-LOC112447305,Dbxref=GeneID:112447305,Name=LOC112447305	NC_037328.1	64905958	64912172	+	6215	3	12	4	0	1	5	0	6	2	5	2	4	5	3	2	1	31	12	8	10	42	15	17	8	9	1	21	5	22	7	13	15	8	8	10	1	8	5	15	7	3	22	17	15
gene-GPR156,Dbxref=BGD:BT16660,GeneID:539186,VGNC:VGNC:29562,Name=GPR156	NC_037328.1	64938042	65046876	-	108835	19	4	8	8	10	13	6	12	66	88	59	153	36	63	81	39	41	9	11	28	20	30	15	5	14	11	23	4	21	16	13	10	31	9	6	1	11	6	13	20	8	13	19	6
gene-LOC101906506,Dbxref=GeneID:101906506,Name=LOC101906506	NC_037328.1	65046995	65048567	+	1573	0	0	0	0	0	0	0	0	11	9	9	17	1	1	5	3	0	2	1	1	0	3	0	0	0	1	1	3	0	1	1	0	3	0	2	0	0	0	0	2	0	0	2	1
gene-LRRC58,Dbxref=BGD:BT23873,GeneID:535725,VGNC:VGNC:53587,Name=LRRC58	NC_037328.1	65078552	65096582	-	18031	77	63	63	44	1	15	0	37	36	108	40	74	19	54	54	10	240	257	107	146	216	159	259	79	48	58	93	26	153	82	34	9	97	62	86	16	150	45	141	98	206	150	324	183
gene-FSTL1,Dbxref=BGD:BT19332,GeneID:534482,VGNC:VGNC:29135,Name=FSTL1	NC_037328.1	65138522	65198381	-	59860	223	83	159	115	63	181	23	195	1885	3224	1425	3180	3970	2243	2232	891	12443	3331	4609	3482	3526	6144	4353	2329	3351	3242	6134	3063	7555	4344	2602	1634	5463	1952	1476	368	1773	2125	3427	3935	1300	1846	2953	2946
gene-LOC112447306,Dbxref=GeneID:112447306,Name=LOC112447306	NC_037328.1	65285901	65289417	-	3517	0	0	0	0	0	0	0	0	0	0	0	0	0	0	0	0	0	0	0	0	0	0	0	0	0	0	0	0	0	0	0	0	1	0	0	0	0	0	0	0	0	0	0	0
gene-NDUFB4,Dbxref=BGD:BT14935,GeneID:327706,Name=NDUFB4	NC_037328.1	65318371	65324509	+	6139	1556	1145	1633	1562	1039	1213	173	2255	659	607	468	620	610	510	720	322	1683	1275	1198	983	1534	938	1263	1102	955	622	1354	616	2178	2205	1750	938	1081	402	254	22	496	860	747	340	950	828	1242	975
gene-HGD,Dbxref=GeneID:507496,VGNC:VGNC:29833,Name=HGD	NC_037328.1	65337969	65380604	-	42636	5	1	1	1	3	3	1	0	17188	11164	14313	23492	6124	13129	20277	8810	26	1	0	12	10	1	2	0	5	8	8	1	2	3	8	16	7	0	4	0	9	2	2	2	3	2	1	7
gene-RABL3,Dbxref=BGD:BT19432,GeneID:505510,VGNC:VGNC:33673,Name=RABL3	NC_037328.1	65387676	65433970	-	46295	1668	1583	1302	1064	748	1078	57	1655	436	403	278	493	276	353	523	197	948	716	651	461	1002	597	701	483	401	440	710	257	1120	1297	600	302	542	192	155	14	349	445	537	204	504	419	735	537
gene-GTF2E1,Dbxref=BGD:BT28645,GeneID:540525,Name=GTF2E1	NC_037328.1	65434216	65469720	+	35505	1145	925	1108	423	238	953	38	1149	263	349	204	353	234	224	314	128	1190	1045	881	1070	1107	823	971	846	673	594	828	559	1236	1077	969	835	583	368	412	51	583	623	715	299	748	752	1279	958
gene-LOC112448312,Dbxref=GeneID:112448312,Name=LOC112448312	NC_037328.1	65444286	65444418	-	133	0	0	0	0	0	0	0	0	0	0	0	0	0	0	0	0	0	0	0	0	0	0	0	0	0	0	0	0	0	0	0	0	0	0	0	0	0	0	0	0	0	0	0	0
gene-STXBP5L,Dbxref=GeneID:536735,VGNC:VGNC:35449,Name=STXBP5L	NC_037328.1	65607554	65935104	+	327551	42	58	58	33	7	66	9	71	13	19	12	22	14	15	21	13	64	29	43	122	67	58	69	21	19	7	64	24	77	69	71	29	36	23	8	4	42	70	54	20	59	50	185	182
gene-POLQ,Dbxref=BGD:BT18766,GeneID:535323,VGNC:VGNC:33130,Name=POLQ	NC_037328.1	65870938	66050305	-	179368	208	149	149	66	56	81	5	284	47	55	23	43	23	26	39	16	679	666	451	476	792	366	376	311	204	111	298	88	306	287	336	145	310	204	205	17	305	248	414	138	773	704	1029	630
gene-ARGFX,Dbxref=GeneID:783691,Name=ARGFX	NC_037328.1	66079635	66088073	+	8439	0	0	0	0	0	0	0	0	0	0	0	1	3	1	0	0	1	0	0	0	0	0	0	0	5	0	0	0	2	1	0	0	0	0	0	0	0	0	0	0	0	0	0	0
gene-FBXO40,Dbxref=GeneID:613597,VGNC:VGNC:28911,Name=FBXO40	NC_037328.1	66092226	66111702	+	19477	901	829	783	488	329	532	77	1004	278	681	190	368	222	271	224	110	3455	2308	1731	1651	2293	1732	1512	1437	1362	2364	2387	953	3483	1676	2417	1444	1451	561	404	40	1160	1204	1029	712	725	745	962	639
gene-HCLS1,Dbxref=BGD:BT12633,GeneID:508445,VGNC:VGNC:29775,Name=HCLS1	NC_037328.1	66112078	66145729	-	33652	2533	2204	2448	1208	1082	3207	581	2880	551	1776	674	982	464	923	1303	506	10515	8335	8133	13429	10774	10640	9794	9289	5287	6548	10662	6525	11231	8352	15765	9596	5343	4661	3590	473	6015	7100	7358	2997	2721	2843	4684	3376
gene-GOLGB1,Dbxref=GeneID:532923,VGNC:VGNC:29489,Name=GOLGB1	NC_037328.1	66150513	66226718	-	76206	640	478	659	229	181	231	35	634	1146	1885	978	1737	1505	1356	1638	623	4181	2802	2138	2030	3868	2729	3079	1732	1142	1464	2882	832	2752	1744	1548	1030	2060	938	1046	111	1646	1619	2878	1220	1533	1537	2606	1780
gene-IQCB1,Dbxref=BGD:BT14686,GeneID:534598,VGNC:VGNC:30250,Name=IQCB1	NC_037328.1	66248434	66294006	-	45573	485	286	700	264	89	268	24	343	112	144	89	162	89	180	179	53	546	509	497	545	455	338	546	250	252	217	548	107	641	644	258	159	412	257	146	16	517	487	583	141	152	158	251	235
gene-EAF2,Dbxref=BGD:BT10499,GeneID:613523,VGNC:VGNC:28295,Name=EAF2	NC_037328.1	66294136	66349800	+	55665	2713	1638	3842	2046	1466	1888	162	2403	67	141	70	79	33	94	102	40	1389	2081	1961	1899	2047	378	1019	888	883	818	1194	486	2298	3322	694	1204	1532	1134	533	36	1407	1664	1422	218	20	23	56	39
gene-SLC15A2,Dbxref=BGD:BT16058,GeneID:506921,Name=SLC15A2	NC_037328.1	66366621	66371364	+	4744	0	0	2	0	0	0	0	1	96	101	86	95	33	85	157	58	2	0	0	0	1	0	2	2	4	1	0	0	2	1	0	0	0	0	0	0	1	1	0	8	2	2	9	7
gene-LOC516421,Dbxref=GeneID:516421,Name=LOC516421	NC_037328.1	66407445	66474434	+	66990	26	9	33	13	0	30	2	22	571	547	479	780	220	714	834	256	51	39	47	51	70	17	34	28	24	18	39	9	45	44	52	21	44	17	15	1	43	23	36	63	21	25	80	75
gene-ILDR1,Dbxref=BGD:BT13389,GeneID:538495,VGNC:VGNC:30173,Name=ILDR1	NC_037328.1	66478892	66757504	-	278613	301	353	154	257	310	270	42	221	37	100	41	69	24	44	47	34	260	100	116	113	211	155	115	96	328	316	347	161	349	335	329	498	104	71	70	11	106	94	86	88	36	38	65	40
gene-CD86,Dbxref=BGD:BT20202,GeneID:414345,VGNC:VGNC:27051,Name=CD86	NC_037328.1	66544186	66610942	+	66757	0	0	0	0	0	0	0	0	0	0	0	0	0	0	0	0	0	0	0	0	0	0	0	0	0	0	0	0	0	0	0	0	0	0	0	0	0	0	0	0	0	0	0	0
gene-CASR,Dbxref=GeneID:281038,VGNC:VGNC:26788,Name=CASR	NC_037328.1	66655318	66744722	+	89405	0	0	0	0	0	0	0	0	0	0	0	0	0	0	0	0	0	0	0	0	0	0	0	0	0	0	0	0	0	0	0	0	0	0	0	0	0	0	0	0	0	0	0	0
gene-CSTA,Dbxref=BGD:BT12755,GeneID:617114,VGNC:VGNC:27779,Name=CSTA	NC_037328.1	66773102	66783922	+	10821	0	0	0	0	0	0	2	0	0	0	0	0	0	0	0	0	0	0	1	5	0	0	0	0	1	2	1	0	3	1	0	1	0	0	0	0	0	0	0	0	10	5	11	10
gene-CCDC58,Dbxref=BGD:BT26068,GeneID:508149,VGNC:VGNC:26902,Name=CCDC58	NC_037328.1	66798342	66819186	-	20845	1026	728	1077	819	503	976	99	1124	305	314	249	304	320	326	429	177	801	862	715	749	998	545	712	697	295	270	455	255	692	713	714	333	399	259	155	11	382	615	481	130	313	276	360	298
gene-FAM162A,Dbxref=GeneID:617104,VGNC:VGNC:28744,Name=FAM162A	NC_037328.1	66820312	66861502	+	41191	2955	2089	2734	3628	2492	3270	377	4695	1919	1757	1299	1944	1208	1461	1941	1105	4682	3036	3155	3429	3786	2551	3659	3060	2143	1234	3164	1416	4760	4921	3912	2876	2168	868	471	46	949	2335	1261	587	1389	1227	1640	1139
gene-WDR5B,Dbxref=BGD:BT29782,GeneID:100138335,Name=WDR5B	NC_037328.1	66862968	66870271	-	7304	874	778	1497	693	881	743	45	991	156	231	111	163	155	166	228	67	701	505	543	419	706	490	545	415	291	251	631	211	661	606	304	238	266	173	140	18	357	289	310	193	151	196	300	168
gene-KPNA1,Dbxref=BGD:BT28818,GeneID:539679,VGNC:VGNC:30700,Name=KPNA1	NC_037328.1	66873469	66944339	-	70871	3116	2361	2531	1467	1482	2296	268	3178	585	908	449	785	643	673	1060	406	3054	2386	1910	2001	2617	2121	2333	1608	1205	1089	1823	914	2357	1679	1597	1061	1374	666	684	73	1231	1058	1401	789	1254	1365	2229	1497
gene-LOC112448371,Dbxref=GeneID:112448371,Name=LOC112448371	NC_037328.1	66909629	66909735	-	107	0	0	0	0	0	0	0	0	0	0	0	0	0	0	0	0	0	0	0	0	0	0	0	0	0	0	0	0	0	0	0	0	0	0	0	0	0	0	0	0	0	0	0	0
gene-LOC112447308,Dbxref=GeneID:112447308,Name=LOC112447308	NC_037328.1	66944422	66967689	+	23268	27	24	16	18	24	36	0	10	6	4	0	3	1	3	6	1	14	12	5	10	21	15	10	5	6	5	1	2	5	14	2	4	7	2	3	1	4	1	3	7	4	5	10	1
gene-PARP9,Dbxref=BGD:BT22236,GeneID:510532,VGNC:VGNC:53596,Name=PARP9	NC_037328.1	66958506	66988365	-	29860	1019	1201	1147	347	389	533	26	1380	156	530	142	249	167	404	501	105	1009	1297	606	528	1841	865	1460	610	326	517	710	239	985	882	523	146	433	147	282	25	393	381	709	333	399	464	711	438
gene-DTX3L,Dbxref=BGD:BT18291,GeneID:515051,VGNC:VGNC:28239,Name=DTX3L	NC_037328.1	66988223	66996322	+	8100	1937	3729	1852	491	871	1534	760	2484	290	915	188	459	264	629	825	140	1654	2272	1001	946	2581	1245	2057	894	474	1079	1137	309	1950	1451	1009	512	591	321	394	49	639	550	1125	449	765	790	1361	846
gene-PARP14,Dbxref=BGD:BT27163,GeneID:540789,Name=PARP14	NC_037328.1	67011987	67067024	+	55038	3151	4290	2668	951	753	2039	241	4638	775	2125	577	1185	738	1564	2241	594	5802	6597	3641	3324	9406	4432	6656	3697	2035	3302	3247	1247	5268	4464	4421	2428	2432	1286	1667	162	2531	2173	4127	1461	1584	1703	2606	1821
gene-HSPBAP1,Dbxref=BGD:BT15110,GeneID:513211,VGNC:VGNC:29987,Name=HSPBAP1	NC_037328.1	67064196	67121243	-	57048	279	308	406	502	139	155	37	912	48	158	61	203	68	81	87	94	467	511	289	360	611	358	428	566	146	202	365	217	413	268	219	263	195	135	124	11	260	224	267	147	225	236	416	308
gene-DIRC2,Dbxref=BGD:BT17690,GeneID:783019,Name=DIRC2	NC_037328.1	67121600	67210224	+	88625	332	209	277	137	224	183	27	279	234	319	189	325	230	227	278	155	693	389	370	403	748	467	436	365	324	304	565	265	766	461	395	501	248	141	132	20	259	223	314	190	103	110	164	106
gene-SEMA5B,Dbxref=GeneID:784494,VGNC:VGNC:34440,Name=SEMA5B	NC_037328.1	67238794	67362783	-	123990	16	20	10	11	62	34	0	17	40	78	95	64	4	36	11	13	437	53	71	91	81	101	76	37	90	75	200	120	159	120	36	41	133	55	33	17	31	19	53	106	41	25	24	32
gene-PDIA5,Dbxref=BGD:BT29743,GeneID:511603,VGNC:VGNC:32699,Name=PDIA5	NC_037328.1	67411466	67504230	+	92765	1560	1098	1053	728	312	724	27	650	2264	3364	2294	2743	1646	2242	2242	1626	1925	1004	1172	1520	1438	1446	1167	1084	3174	2418	4007	2991	6141	5110	3349	5859	1220	739	977	131	1055	2297	1863	997	75	151	117	119
gene-SEC22A,Dbxref=BGD:BT15283,GeneID:532730,VGNC:VGNC:34408,Name=SEC22A	NC_037328.1	67555359	67640182	+	84824	753	488	605	433	168	594	28	623	302	411	230	372	257	311	390	189	659	376	390	394	364	359	411	272	395	277	522	254	598	600	406	225	302	179	122	19	287	251	283	147	373	390	655	470
gene-ADCY5,Dbxref=BGD:BT10413,GeneID:505740,VGNC:VGNC:25646,Name=ADCY5	NC_037328.1	67666355	67823121	-	156767	11	1	19	1	1	14	0	4	183	293	242	369	123	193	245	132	279	84	118	99	111	128	101	65	1138	784	1824	849	2147	789	660	469	146	67	55	8	46	29	90	141	23	54	53	21
gene-LOC112447309,Dbxref=GeneID:112447309,Name=LOC112447309	NC_037328.1	67823611	67833975	+	10365	0	0	0	0	0	0	0	0	13	13	14	13	10	11	20	9	54	14	19	19	23	26	27	11	85	26	190	48	171	83	63	34	42	17	2	2	6	8	19	42	0	1	4	0
gene-HACD2,Dbxref=BGD:BT24786,GeneID:613886,VGNC:VGNC:50148,Name=HACD2	NC_037328.1	67866129	67952692	-	86564	997	1223	728	375	204	411	58	897	586	732	380	630	519	628	853	261	876	570	386	266	723	475	601	264	230	386	582	134	809	631	404	236	500	95	81	8	180	199	357	164	384	400	649	388
gene-MYLK,Dbxref=BGD:BT26108,GeneID:338037,Name=MYLK	NC_037328.1	67980544	68177279	-	196736	807	735	504	706	378	983	51	772	4539	6424	5197	8715	2336	4448	4494	2962	10296	3043	3098	2534	3341	4769	3501	1893	23329	11331	23267	13827	36447	15306	9304	5890	5147	1433	1167	197	1804	1850	3684	3036	348	411	972	325
gene-CCDC14,Dbxref=BGD:BT28633,GeneID:786080,VGNC:VGNC:26851,Name=CCDC14	NC_037328.1	68289450	68332531	-	43082	265	174	229	69	130	143	18	201	90	117	59	118	67	79	120	37	950	646	654	616	790	671	716	483	265	155	550	182	383	398	293	134	538	209	177	22	395	297	414	240	947	1062	2029	1252
gene-ROPN1,Dbxref=BGD:BT18313,GeneID:527583,Name=ROPN1	NC_037328.1	68349821	68384919	-	35099	5	0	1	0	1	1	0	2	1	5	2	1	3	1	3	1	27	10	5	8	2	11	11	5	1	0	1	0	3	2	1	7	2	1	3	3	9	6	7	3	0	11	10	5
gene-KALRN,Dbxref=BGD:BT14290,GeneID:540675,VGNC:VGNC:30389,Name=KALRN	NC_037328.1	68433910	69126177	+	692268	89	74	92	26	22	142	55	74	2279	2388	1721	3786	1727	2317	2986	764	727	332	318	414	486	488	505	287	510	378	1004	428	870	791	529	326	409	156	109	10	211	199	217	265	89	83	237	229
gene-LOC112447313,Dbxref=GeneID:112447313,Name=LOC112447313	NC_037328.1	68565856	68569394	+	3539	0	0	0	0	0	0	0	0	0	0	0	0	0	0	0	0	0	0	0	0	0	0	0	0	0	0	0	0	0	0	0	0	0	0	0	0	0	0	0	0	0	0	0	0
gene-LOC101905265,Dbxref=GeneID:101905265,Name=LOC101905265	NC_037328.1	69127139	69127780	-	642	43	50	42	68	149	59	0	71	31	27	37	23	26	16	21	27	52	53	38	45	54	27	33	31	45	38	74	59	84	76	54	72	19	23	8	5	32	27	22	12	29	34	41	23
gene-UMPS,Dbxref=BGD:BT12220,GeneID:281568,VGNC:VGNC:36661,Name=UMPS	NC_037328.1	69127829	69177876	+	50048	764	515	606	376	143	405	16	640	585	547	419	641	493	418	655	302	1796	1275	1264	1746	1820	1464	1444	1437	1131	918	1599	1039	2124	1746	1861	1116	829	605	595	88	973	1001	1052	493	813	673	990	1009
gene-ITGB5,Dbxref=GeneID:282564,VGNC:VGNC:30330,Name=ITGB5	NC_037328.1	69196890	69312146	-	115257	197	49	225	215	310	87	15	115	3286	4831	3064	4254	2355	2573	3482	1545	1739	335	658	432	537	719	559	297	1295	1956	3968	1776	4941	2083	1598	1111	853	424	220	58	247	315	588	797	319	511	830	495
gene-MUC13,Dbxref=GeneID:100295610,VGNC:VGNC:31758,Name=MUC13	NC_037328.1	69329583	69357475	-	27893	5	6	6	4	0	0	0	4	1	62	5	1	1	14	28	5	8	12	4	2	26	3	4	12	0	3	6	0	6	11	6	4	29	9	9	0	16	7	12	4	2	36	49	14
gene-HEG1,Dbxref=BGD:BT20612,GeneID:511689,VGNC:VGNC:29803,Name=HEG1	NC_037328.1	69417951	69501586	-	83636	581	462	552	408	667	676	54	1156	678	1460	725	1017	616	782	928	362	6105	2376	2091	1882	2626	2816	2919	1535	1897	2328	4076	1369	3616	1933	3977	1764	3401	1175	1154	184	1432	1175	2275	2701	325	441	595	369
gene-SLC12A8,Dbxref=BGD:BT27338,GeneID:521454,VGNC:VGNC:34671,Name=SLC12A8	NC_037328.1	69521382	69670321	-	148940	44	28	43	32	77	8	9	47	25	39	10	17	22	14	13	6	104	58	55	92	89	67	59	25	26	29	62	13	40	39	30	31	52	18	11	5	39	29	45	24	48	69	122	54
gene-ZNF148,Dbxref=BGD:BT10277,GeneID:613265,VGNC:VGNC:37212,Name=ZNF148	NC_037328.1	69681021	69827622	-	146602	2964	2181	2338	2000	1394	2224	323	2723	607	917	524	705	444	600	746	267	2924	2287	1935	1854	2282	1829	2184	1358	1160	1030	1731	723	2117	2008	1349	1014	1298	568	501	57	1040	768	1248	611	2446	2699	4699	3108
gene-SNX4,Dbxref=BGD:BT13550,GeneID:519597,VGNC:VGNC:35111,Name=SNX4	NC_037328.1	69893690	69946619	-	52930	3871	3721	3510	2484	1306	2837	174	3124	730	901	580	805	490	627	847	314	2389	1740	1868	1560	1686	1398	1541	1179	1176	1007	1804	731	2331	2366	1443	889	1465	675	373	63	1118	846	953	522	966	1109	1541	1020
gene-OSBPL11,Dbxref=BGD:BT21373,GeneID:538576,VGNC:VGNC:32459,Name=OSBPL11	NC_037328.1	69962335	70052897	-	90563	500	315	459	202	211	264	29	430	359	578	321	631	228	471	531	210	944	610	576	535	881	705	821	399	181	200	531	136	755	442	274	156	631	217	182	25	408	224	515	241	470	568	991	734
gene-LMLN,Dbxref=GeneID:100337404,VGNC:VGNC:30928,Name=LMLN	NC_037328.1	70122189	70172371	-	50183	204	122	158	89	37	182	3	210	83	121	77	105	81	85	122	43	283	253	174	257	292	212	267	218	142	127	278	105	239	253	208	134	134	67	77	7	152	123	173	92	160	217	339	275
gene-IQCG,Dbxref=BGD:BT24721,GeneID:613455,VGNC:VGNC:30256,Name=IQCG	NC_037328.1	70172310	70226098	+	53789	118	94	114	79	3	80	8	147	40	44	33	34	35	31	87	22	134	102	59	89	110	93	82	100	76	72	103	38	86	96	78	61	52	32	41	2	49	38	58	45	81	95	88	83
gene-LOC112448302,Dbxref=GeneID:112448302,Name=LOC112448302	NC_037328.1	70174708	70174816	+	109	0	0	0	0	0	0	0	0	0	0	0	0	0	0	0	0	0	0	0	0	0	0	0	0	0	0	0	0	0	0	0	0	0	0	0	0	0	0	0	0	0	0	0	0
gene-RPL35A,Dbxref=BGD:BT16120,GeneID:506768,VGNC:VGNC:53601,Name=RPL35A	NC_037328.1	70176686	70180162	-	3477	0	0	0	0	0	0	0	0	0	0	0	0	0	0	0	0	0	0	0	0	0	0	0	0	0	0	0	0	0	0	0	0	0	0	0	0	0	0	0	0	0	0	0	0
gene-LRCH3,Dbxref=BGD:BT19797,GeneID:786557,VGNC:VGNC:30973,Name=LRCH3	NC_037328.1	70227659	70335527	-	107869	910	604	696	405	247	367	53	823	300	577	258	444	251	318	383	145	3137	1962	1422	1291	1874	1701	1887	1054	992	1087	1945	606	1984	1395	1258	857	1623	458	386	46	840	651	1084	750	1359	1596	2604	1691
gene-LOC112448322,Dbxref=GeneID:112448322,Name=LOC112448322	NC_037328.1	70257049	70257120	-	72	0	0	0	0	0	0	0	0	0	0	0	0	0	0	0	0	0	0	0	0	0	0	0	0	0	0	0	0	0	0	0	0	0	0	0	0	0	0	0	0	0	0	0	0
gene-LOC112448324,Dbxref=GeneID:112448324,Name=LOC112448324	NC_037328.1	70257291	70257370	-	80	0	0	0	0	0	0	0	0	0	0	0	0	0	0	0	0	0	0	0	0	0	0	0	0	0	0	0	0	0	0	0	0	0	0	0	0	0	0	0	0	0	0	0	0
gene-FYTTD1,Dbxref=BGD:BT23744,GeneID:407149,VGNC:VGNC:29164,Name=FYTTD1	NC_037328.1	70342777	70372467	-	29691	1620	946	1217	626	212	897	43	1323	303	579	264	493	246	357	510	189	1975	1508	1157	1628	1300	1194	1622	1113	634	489	1061	428	1343	1184	789	542	906	461	315	39	795	566	778	362	1358	1403	2176	1554
gene-LOC112447330,Dbxref=GeneID:112447330,Name=LOC112447330	NC_037328.1	70368704	70372335	-	3632	0	0	0	0	0	0	0	0	0	0	0	0	0	0	0	0	0	0	0	0	0	0	0	0	0	0	0	0	0	0	0	0	0	0	0	0	0	0	0	0	0	0	0	0
gene-RUBCN,Dbxref=BGD:BT25244,GeneID:508354,VGNC:VGNC:34212,Name=RUBCN	NC_037328.1	70384566	70435634	+	51069	178	161	109	169	37	99	4	165	42	129	48	102	37	79	97	28	828	592	398	443	643	494	708	301	140	166	350	93	394	225	178	56	572	313	209	34	497	162	512	333	133	198	291	236
gene-LOC112447332,Dbxref=GeneID:112447332,Name=LOC112447332	NC_037328.1	70433112	70440338	-	7227	5	8	6	0	14	0	0	5	6	10	2	3	2	3	6	4	50	20	30	13	18	9	16	17	14	4	40	11	21	9	23	0	37	16	7	2	20	9	8	10	10	2	7	1
gene-MUC20,Dbxref=BGD:BT11425,GeneID:504643,VGNC:VGNC:54458,Name=MUC20	NC_037328.1	70460156	70473904	+	13749	0	2	0	0	0	0	0	0	175	524	168	209	166	175	198	72	19	2	13	4	9	13	2	5	4	2	26	4	14	2	5	0	11	9	7	1	7	4	4	8	2	1	18	5
gene-MUC4,Dbxref=GeneID:786701,Name=MUC4	NC_037328.1	70482404	70510339	-	27936	1	0	2	0	0	0	0	3	2	0	2	6	1	3	5	1	6	2	16	5	1	0	2	2	6	5	0	0	3	0	0	0	10	6	3	0	0	2	1	3	160	92	121	38
gene-LOC112447334,Dbxref=GeneID:112447334,Name=LOC112447334	NC_037328.1	70510708	70534625	-	23918	19	10	14	8	57	15	3	5	0	1	0	0	1	0	2	0	16	7	10	10	1	3	2	21	2	1	1	0	8	3	4	2	12	1	0	1	3	0	3	1	24	19	47	18
gene-TNK2,Dbxref=GeneID:280710,VGNC:VGNC:36183,Name=TNK2	NC_037328.1	70600188	70625939	-	25752	818	282	469	159	197	377	60	380	207	592	237	299	161	197	334	176	2601	1468	1419	1848	2069	1853	1819	1775	1796	1447	2678	1341	2609	1471	1797	2194	1477	987	898	109	1092	895	1471	1355	1057	1236	2028	1259
gene-LOC101906292,Dbxref=GeneID:101906292,Name=LOC101906292	NC_037328.1	70641117	70649832	+	8716	12	2	8	9	1	6	0	20	8	16	17	36	18	7	16	9	11	14	20	15	20	20	20	10	21	35	46	22	55	60	34	11	6	3	5	2	11	6	11	7	16	23	20	26
gene-TFRC,Dbxref=BGD:BT20728,GeneID:504698,VGNC:VGNC:35797,Name=TFRC	NC_037328.1	70650067	70724638	-	74572	1963	1035	1582	950	914	1221	98	1653	4552	3474	3322	5370	3091	3131	3847	1757	4763	3588	2976	2923	3517	2821	2829	2287	5260	3873	6133	3297	7591	7334	3541	3320	3100	1009	994	88	1550	1723	2651	1068	2927	2920	4072	3560
gene-ZDHHC19,Dbxref=BGD:BT26477,GeneID:514466,VGNC:VGNC:37134,Name=ZDHHC19	NC_037328.1	70789424	70802153	-	12730	95	55	54	72	3	79	12	97	45	43	32	73	385	49	76	27	108	90	65	156	118	92	94	92	33	48	66	58	106	72	158	54	32	44	35	8	41	96	86	36	61	91	129	82
gene-SLC51A,Dbxref=GeneID:516626,VGNC:VGNC:34900,Name=SLC51A	NC_037328.1	70809633	70827662	+	18030	7	2	5	1	0	0	0	17	79	18	12	26	343	28	55	33	26	11	3	13	23	9	21	14	10	4	23	2	19	16	15	3	12	1	4	0	14	2	16	6	4	6	10	5
gene-PCYT1A,Dbxref=BGD:BT15595,GeneID:100125779,VGNC:VGNC:32652,Name=PCYT1A	NC_037328.1	70824603	70877847	-	53245	1376	1338	925	625	449	894	163	1033	637	1037	585	741	589	805	949	399	2098	1400	1134	1033	1493	1284	1364	913	1097	1190	1482	733	1815	1445	1274	1038	1069	412	399	59	748	651	1040	604	614	657	1058	692
gene-TCTEX1D2,Dbxref=BGD:BT21356,GeneID:504554,Name=TCTEX1D2	NC_037328.1	70881956	70909476	-	27521	699	450	706	560	645	703	86	614	78	91	55	98	95	75	110	79	395	297	330	386	371	317	282	397	369	203	469	275	613	636	454	538	209	112	92	15	206	253	198	122	395	308	502	318
gene-TM4SF19,Dbxref=GeneID:101906348,Name=TM4SF19	NC_037328.1	70913318	70923140	-	9823	74	53	75	13	22	43	0	27	9	43	4	5	3	14	13	5	44	33	33	36	56	32	25	16	36	71	127	20	76	51	36	25	30	13	8	0	27	16	42	72	11	26	43	25
gene-UBXN7,Dbxref=BGD:BT12538,GeneID:539940,VGNC:VGNC:36629,Name=UBXN7	NC_037328.1	70927372	70987463	-	60092	2006	1264	1519	649	501	1209	100	1701	648	1001	495	953	484	696	763	265	2986	2127	1756	1648	2454	2137	2359	1492	1169	992	1933	702	2005	1543	1284	794	1584	654	656	89	1267	958	1333	725	2361	2524	4320	2897
gene-LOC104970883,Dbxref=GeneID:104970883,Name=LOC104970883	NC_037328.1	70987530	71007231	+	19702	11	16	19	0	0	0	4	30	16	17	3	19	16	12	19	7	37	24	28	34	26	37	53	27	21	6	27	14	40	32	41	34	19	4	10	2	12	20	16	8	18	27	29	15
gene-RNF168,Dbxref=GeneID:613812,Name=RNF168	NC_037328.1	71016777	71044035	-	27259	1928	1615	1665	974	798	1236	61	2048	451	856	435	529	373	493	611	268	2604	1892	1723	1773	2335	1773	2055	1378	1117	1053	1786	793	1899	1762	1548	1005	1035	594	522	67	996	944	1194	700	1615	1661	2573	1851
gene-SMCO1,Dbxref=GeneID:788754,VGNC:VGNC:35005,Name=SMCO1	NC_037328.1	71044162	71052931	-	8770	15	14	22	0	0	0	8	24	8	17	12	17	5	15	14	8	12	7	14	6	25	8	20	3	8	6	13	4	9	11	9	4	3	6	4	1	3	10	17	3	4	3	9	7
gene-TRNAE-CUC,Dbxref=GeneID:112448425,Name=TRNAE-CUC	NC_037328.1	71067073	71067144	+	72	0	0	0	0	0	0	0	0	0	0	0	0	0	0	0	0	1	0	0	0	0	0	1	0	4	0	2	0	2	0	0	0	0	0	0	0	1	0	0	0	0	0	0	2
gene-WDR53,Dbxref=BGD:BT19777,GeneID:518441,Name=WDR53	NC_037328.1	71085725	71100728	-	15004	924	909	929	449	309	610	13	1011	162	218	116	160	147	142	190	81	669	425	423	460	643	449	443	386	343	309	507	237	653	588	465	393	333	153	102	10	236	325	268	145	227	262	414	289
gene-FBXO45,Dbxref=BGD:BT23785,GeneID:533064,VGNC:VGNC:28915,Name=FBXO45	NC_037328.1	71101093	71111967	+	10875	73	23	33	26	23	44	0	36	15	39	8	17	5	15	37	7	70	84	43	70	66	69	110	55	31	19	39	22	38	35	15	9	36	38	27	6	49	20	64	32	80	94	160	100
gene-LOC104970884,Dbxref=GeneID:104970884,Name=LOC104970884	NC_037328.1	71119253	71128980	+	9728	2	0	0	0	0	0	0	0	0	0	0	0	0	0	0	0	0	0	3	1	6	1	2	0	1	3	5	1	2	0	2	0	1	0	0	0	0	0	0	0	0	0	3	4
gene-NRROS,Dbxref=BGD:BT15028,GeneID:510688,VGNC:VGNC:53592,Name=NRROS	NC_037328.1	71155892	71182216	+	26325	4251	2272	2534	1635	592	2004	59	2493	185	508	161	246	130	193	260	127	3093	2339	1786	2079	2956	2141	2054	1692	2077	2387	3741	1894	4214	2454	3371	2910	1638	785	887	122	1157	1238	2101	908	1737	1740	2823	1610
gene-LOC112447342,Dbxref=GeneID:112447342,Name=LOC112447342	NC_037328.1	71182400	71185002	+	2603	131	96	137	107	15	35	0	120	3	5	1	2	5	2	1	0	45	37	47	34	59	43	43	41	32	38	66	19	59	39	52	36	35	10	17	1	25	18	26	24	44	45	77	40
gene-CEP19,Dbxref=GeneID:613916,VGNC:VGNC:27198,Name=CEP19	NC_037328.1	71223030	71228915	-	5886	431	361	372	291	113	231	6	375	102	132	71	106	97	92	125	54	367	232	192	215	313	262	248	192	201	143	255	144	305	298	215	148	202	90	66	12	130	203	187	113	259	226	336	237
gene-PIGX,Dbxref=GeneID:100298680,VGNC:VGNC:53598,Name=PIGX	NC_037328.1	71228625	71253701	+	25077	2108	1814	1558	1460	1178	1293	163	1793	447	506	299	437	512	427	547	224	789	491	546	375	491	534	549	397	465	382	682	221	824	915	545	588	359	106	124	9	208	277	319	136	844	736	1372	872
gene-PAK2,Dbxref=BGD:BT13142,GeneID:513673,VGNC:VGNC:53593,Name=PAK2	NC_037328.1	71257814	71350400	+	92587	4465	2824	3220	2466	2307	2756	539	4418	1008	1973	854	1354	1082	1143	1290	625	7736	5893	5539	5611	5719	5574	5810	4536	3510	3311	4711	2525	5775	4733	4835	4103	3095	1861	1715	202	3219	2659	3621	1663	5280	5140	8696	6002
gene-SENP5,Dbxref=GeneID:100298192,VGNC:VGNC:34447,Name=SENP5	NC_037328.1	71355787	71401380	+	45594	700	413	659	216	151	346	0	539	89	170	84	162	65	143	136	39	1063	958	605	614	1019	690	1018	387	196	205	426	80	555	524	212	173	552	235	246	40	431	226	624	292	724	810	1428	869
gene-NCBP2,Dbxref=BGD:BT21763,GeneID:510872,VGNC:VGNC:31908,Name=NCBP2	NC_037328.1	71403847	71410588	-	6742	5721	4147	5061	4453	2354	4142	181	6232	893	834	756	1050	685	700	1107	567	3461	2508	2570	3139	2671	2249	2413	2607	2211	1311	2731	1554	3500	3832	3033	2802	1809	893	825	105	1397	1678	1616	763	1793	1565	2601	1999
gene-NCBP2-AS2,Dbxref=GeneID:783161,Name=NCBP2-AS2	NC_037328.1	71410707	71411366	+	660	408	310	241	311	182	319	21	242	71	121	89	90	101	70	139	62	257	180	209	229	308	162	175	216	171	173	301	191	449	351	299	188	131	116	56	6	100	76	62	110	112	146	186	154
gene-PIGZ,Dbxref=GeneID:104968672,Name=PIGZ	NC_037328.1	71415004	71440636	-	25633	6	3	7	1	0	11	0	2	345	620	315	725	194	407	635	188	148	49	63	72	53	98	82	25	49	39	111	45	83	67	43	13	110	27	22	13	30	28	90	98	137	115	136	85
gene-MELTF,Dbxref=BGD:BT25158,GeneID:539803,VGNC:VGNC:31383,Name=MELTF	NC_037328.1	71476842	71500659	-	23818	1	0	4	0	0	0	0	1	5	2	2	2	0	4	6	1	3	0	4	8	7	5	10	0	3	1	13	11	18	11	13	0	7	3	1	0	1	3	4	8	3	5	19	3
gene-DLG1,Dbxref=GeneID:785291,VGNC:VGNC:53531,Name=DLG1	NC_037328.1	71511348	71782305	-	270958	1014	688	841	455	560	554	75	823	799	1298	670	1044	597	786	1015	402	2801	1743	1600	1545	1991	1845	2132	1183	788	792	1383	492	1434	1261	916	506	1592	631	468	47	1113	912	1265	770	1418	1491	2539	1610
gene-LOC112448333,Dbxref=GeneID:112448333,Name=LOC112448333	NC_037328.1	71525049	71525175	-	127	0	0	0	0	0	0	0	0	0	0	0	0	0	0	0	0	0	0	0	0	0	0	0	0	0	0	0	0	0	0	0	0	0	0	0	0	0	0	0	0	0	0	0	0
gene-LOC112448377,Dbxref=GeneID:112448377,Name=LOC112448377	NC_037328.1	71741919	71742025	+	107	0	0	0	0	0	0	0	0	0	0	0	0	0	0	0	0	0	0	0	0	0	0	0	0	0	0	0	0	0	0	0	0	0	0	0	0	0	0	0	0	0	0	0	0
gene-LOC101904360,Dbxref=GeneID:101904360,Name=LOC101904360	NC_037328.1	71842501	71844328	+	1828	0	0	0	0	0	0	0	0	0	0	0	0	0	0	0	0	0	0	0	0	0	0	2	0	0	0	0	0	0	0	0	0	0	0	0	0	0	0	0	0	1	1	7	5
gene-BDH1,Dbxref=BGD:BT11575,GeneID:534090,VGNC:VGNC:26457,Name=BDH1	NC_037328.1	71964466	72000614	-	36149	70	64	124	62	1	94	4	74	3	10	3	10	1	3	8	4	216	246	250	322	205	108	156	141	79	44	88	89	213	135	77	70	458	185	75	5	206	161	155	98	285	267	386	316
gene-LOC112447363,Dbxref=GeneID:112447363,Name=LOC112447363	NC_037328.1	72040731	72043495	-	2765	0	1	0	0	0	0	0	0	0	0	0	1	0	0	0	0	2	1	0	0	0	3	5	0	0	0	0	1	0	0	1	1	1	0	1	0	1	0	3	0	1	1	0	0
gene-LOC101904607,Dbxref=GeneID:101904607,Name=LOC101904607	NC_037328.1	72043852	72062045	-	18194	0	0	9	1	0	18	1	5	0	1	0	0	0	1	7	5	1	2	1	9	1	2	11	8	0	1	2	0	2	0	0	0	4	0	1	1	2	4	4	7	7	2	0	0
gene-APOD,Dbxref=BGD:BT24625,GeneID:613972,VGNC:VGNC:26031,Name=APOD	NC_037328.1	72062118	72076495	+	14378	0	0	6	3	16	6	0	0	24	124	17	31	42	34	25	25	436	670	220	228	642	362	1011	567	183	233	283	192	180	220	166	183	320	128	145	6	296	339	453	243	160	226	174	112
gene-LOC112447371,Dbxref=GeneID:112447371,Name=LOC112447371	NC_037328.1	72065871	72068976	+	3106	0	0	0	0	0	0	0	0	0	0	0	0	0	0	0	0	0	0	0	0	0	0	0	0	0	0	0	0	0	0	0	0	0	0	0	0	0	0	0	0	0	0	0	0
gene-PPP1R2,Dbxref=BGD:BT14044,GeneID:532726,Name=PPP1R2	NC_037328.1	72100127	72117996	+	17870	1761	1308	1447	999	330	906	52	1310	81	268	109	158	109	158	194	50	994	1033	687	457	726	592	902	409	274	304	663	149	836	753	280	168	571	267	216	31	434	365	546	224	715	752	1293	803
gene-ACAP2,Dbxref=BGD:BT28432,GeneID:506187,VGNC:VGNC:25527,Name=ACAP2	NC_037328.1	72150277	72264229	+	113953	218	155	290	173	74	89	13	223	25	71	23	27	26	52	45	15	327	342	169	286	286	262	373	171	71	77	155	39	185	137	68	40	185	106	112	18	188	79	178	132	174	227	404	283
gene-XXYLT1,Dbxref=GeneID:533703,VGNC:VGNC:53613,Name=XXYLT1	NC_037328.1	72326778	72499172	+	172395	363	203	264	159	6	224	20	267	342	479	281	394	203	458	567	178	829	463	487	370	502	444	493	325	335	374	668	216	809	394	416	307	392	175	153	19	245	197	391	209	207	233	369	238
gene-LOC104970891,Dbxref=GeneID:104970891,Name=LOC104970891	NC_037328.1	72663970	72666505	-	2536	0	0	0	0	0	0	2	0	0	0	0	3	13	2	0	0	7	3	2	7	0	1	7	0	0	0	0	0	2	0	0	2	2	3	1	0	1	1	4	2	0	2	0	0
gene-FAM43A,Dbxref=BGD:BT17941,GeneID:539374,VGNC:VGNC:28813,Name=FAM43A	NC_037328.1	72860629	72863781	-	3153	1180	337	749	581	213	341	17	646	123	448	110	153	525	244	355	57	4035	1691	1943	1976	2287	2271	1886	1544	2171	1698	3338	1886	4374	2580	2533	1112	1810	1109	840	173	1066	953	1330	1741	93	169	190	134
gene-LSG1,Dbxref=BGD:BT11658,GeneID:505082,VGNC:VGNC:31049,Name=LSG1	NC_037328.1	72877436	72900012	+	22577	522	377	563	170	77	202	9	451	307	467	291	452	269	313	520	172	1286	1021	829	1024	1177	859	936	721	448	424	1022	305	1000	750	605	314	857	436	467	45	671	621	781	488	602	680	1075	703
gene-LOC112447381,Dbxref=GeneID:112447381,Name=LOC112447381	NC_037328.1	72898590	72902465	-	3876	0	0	5	0	1	1	1	0	1	3	1	1	0	0	0	2	2	0	1	2	7	1	2	4	0	0	3	2	0	4	0	12	1	0	0	0	2	1	0	1	0	1	7	0
gene-TMEM44,Dbxref=BGD:BT30145,GeneID:614057,VGNC:VGNC:36088,Name=TMEM44	NC_037328.1	72908252	72956932	+	48681	10	18	18	43	0	28	0	5	24	42	26	35	8	16	20	14	487	111	156	209	240	194	243	112	185	112	364	164	292	199	135	92	250	97	69	26	88	111	171	364	105	173	163	166
gene-MIR2287,Dbxref=GeneID:100313116,miRBase:MI0011296,Name=MIR2287	NC_037328.1	72959121	72959194	-	74	0	0	0	0	0	0	0	0	0	0	0	0	0	0	0	0	0	1	0	0	0	0	0	0	2	0	0	0	0	0	0	0	0	0	0	0	0	0	0	0	0	0	3	0
gene-LOC104970893,Dbxref=GeneID:104970893,Name=LOC104970893	NC_037328.1	72977803	72996366	-	18564	1	2	3	1	0	8	0	0	0	2	0	2	0	2	0	0	7	6	4	4	0	11	13	2	0	0	1	0	1	1	2	2	1	2	0	1	1	2	2	2	1	1	8	0
gene-LOC104970894,Dbxref=GeneID:104970894,Name=LOC104970894	NC_037328.1	73007186	73035296	-	28111	1	1	1	0	0	0	9	0	2	0	1	2	1	0	0	0	4	1	0	18	4	5	5	4	0	1	0	0	2	0	1	6	3	0	3	0	2	3	1	0	1	3	4	1
gene-ATP13A3,Dbxref=BGD:BT11451,GeneID:523889,VGNC:VGNC:26279,Name=ATP13A3	NC_037328.1	73048454	73127596	+	79143	1701	1843	1533	644	297	979	124	2026	1637	2991	1357	2214	1381	2003	2640	881	5216	3720	3244	2716	5001	4444	4842	2321	2570	3407	5226	1626	8955	7342	4800	4702	2449	1081	1524	185	2284	2704	4560	1452	1850	2008	3541	2360
gene-LOC112447393,Dbxref=GeneID:112447393,Name=LOC112447393	NC_037328.1	73130042	73132662	-	2621	0	17	5	0	0	0	0	4	12	26	4	9	35	25	30	7	2	2	0	1	1	0	1	0	0	4	1	0	1	1	1	8	6	0	3	2	0	2	1	0	12	29	29	27
gene-GP5,Dbxref=BGD:BT30311,GeneID:522692,VGNC:VGNC:29506,Name=GP5	NC_037328.1	73130527	73136286	+	5760	248	396	191	203	127	257	43	139	35	70	26	22	93	85	62	28	8	3	2	5	3	6	10	4	16	18	48	10	39	12	14	9	8	0	4	0	4	6	6	3	39	65	56	54
gene-LRRC15,Dbxref=GeneID:100848949,VGNC:VGNC:31001,Name=LRRC15	NC_037328.1	73162579	73177164	+	14586	4	0	0	2	0	0	4	0	12	30	11	5	12	7	17	8	5	0	2	0	1	3	5	4	1	1	2	0	1	0	3	0	1	1	0	0	1	1	2	1	8	11	33	7
gene-CPN2,Dbxref=BGD:BT26138,GeneID:614562,VGNC:VGNC:27657,Name=CPN2	NC_037328.1	73178781	73188077	+	9297	0	0	1	0	0	0	0	0	5005	9545	5893	7928	6623	8110	9354	5890	3	0	0	3	0	0	0	0	0	0	0	1	0	2	6	11	14	0	3	0	2	6	2	4	2	0	1	0
gene-LOC101905099,Dbxref=GeneID:101905099,Name=LOC101905099	NC_037328.1	73253805	73260955	+	7151	659	414	184	501	414	910	86	449	2	12	3	8	3	1	6	1	67	69	38	75	122	43	53	64	55	27	68	15	68	80	33	33	38	36	46	6	37	94	128	12	70	67	196	81
gene-LOC112447405,Dbxref=GeneID:112447405,Name=LOC112447405	NC_037328.1	73291535	73303540	+	12006	6	5	4	0	0	11	0	7	0	0	0	0	0	0	0	0	4	8	9	2	2	0	0	5	2	0	0	0	0	6	0	0	1	0	0	0	0	4	0	0	2	6	10	2
gene-LOC112447401,Dbxref=GeneID:112447401,Name=LOC112447401	NC_037328.1	73303899	73321756	-	17858	0	0	3	0	1	5	0	1	0	0	2	1	1	3	2	1	4	1	1	1	2	4	0	0	1	0	1	0	1	2	0	0	2	0	0	0	0	0	1	1	0	1	2	1
gene-HES1,Dbxref=BGD:BT13744,GeneID:539547,VGNC:VGNC:29818,Name=HES1	NC_037328.1	73362774	73365254	-	2481	219	174	243	52	64	97	9	91	308	559	171	261	198	144	388	99	1196	388	521	405	557	601	655	435	562	495	1001	458	1056	744	494	381	434	226	134	25	253	233	243	448	790	859	1218	878
gene-LOC104970902,Dbxref=GeneID:104970902,Name=LOC104970902	NC_037328.1	73525893	73531391	-	5499	0	0	0	9	0	0	0	1	0	0	2	2	0	1	0	0	2	0	1	2	1	1	1	0	1	0	0	0	0	0	0	0	0	1	0	0	0	0	1	1	0	0	0	0
gene-OPA1,Dbxref=BGD:BT22234,GeneID:524142,VGNC:VGNC:32432,Name=OPA1	NC_037328.1	73769819	73856435	-	86617	2118	1430	1730	679	583	1296	58	2116	629	865	643	866	627	710	745	392	2211	2036	1807	2150	2405	1851	1802	1566	988	862	1690	711	1771	1534	1573	1106	1275	810	690	75	1300	1320	1370	565	1361	1338	2235	1560
gene-LOC112447410,Dbxref=GeneID:112447410,Name=LOC112447410	NC_037328.1	73853313	73859584	+	6272	0	0	3	0	0	0	0	0	0	0	1	0	0	0	0	0	0	4	0	1	0	0	0	0	0	0	0	0	0	0	0	0	0	1	1	0	0	0	1	0	0	0	1	0
gene-LOC104970904,Dbxref=GeneID:104970904,Name=LOC104970904	NC_037328.1	73875831	73893298	-	17468	0	1	0	0	0	1	5	0	0	0	0	0	0	0	0	0	0	0	0	2	0	1	1	0	0	0	0	0	0	0	0	0	0	0	1	0	0	0	0	0	0	0	0	0
gene-ATP13A4,Dbxref=BGD:BT10458,GeneID:521728,VGNC:VGNC:26280,Name=ATP13A4	NC_037328.1	73892064	74019830	+	127767	11	19	19	1	12	29	7	28	7	34	26	62	12	15	8	9	23	40	10	39	36	14	41	32	13	11	15	7	18	32	36	71	21	4	8	3	19	25	35	2	13	8	29	11
gene-ATP13A5,Dbxref=BGD:BT12382,GeneID:509596,VGNC:VGNC:26281,Name=ATP13A5	NC_037328.1	74043224	74159778	+	116555	81	49	80	27	76	60	0	86	29	37	23	27	59	43	52	25	197	119	147	212	209	133	241	147	78	70	135	39	147	134	192	65	91	51	39	3	65	150	118	26	86	69	133	94
gene-HRASLS,Dbxref=GeneID:540539,VGNC:VGNC:53580,Name=HRASLS	NC_037328.1	74163663	74183483	-	19821	17	0	0	0	1	5	0	12	3	6	2	7	10	5	23	5	60	47	30	46	36	44	55	27	39	36	91	39	63	42	48	30	44	6	12	3	21	21	35	23	6	8	10	5
gene-LOC104970906,Dbxref=GeneID:104970906,Name=LOC104970906	NC_037328.1	74458180	74459419	-	1240	6	11	85	32	54	6	0	29	0	0	1	0	0	0	0	0	0	0	0	0	0	0	0	2	0	1	6	3	5	2	0	0	0	0	0	0	0	0	0	0	0	0	0	1
gene-MB21D2,Dbxref=BGD:BT15552,GeneID:519376,VGNC:VGNC:31272,Name=MB21D2	NC_037328.1	74489024	74609955	+	120932	147	111	182	84	55	44	37	93	51	108	35	73	23	59	47	26	257	82	70	82	123	137	171	43	155	171	313	69	295	311	146	72	110	48	35	8	68	36	110	73	22	49	42	36
gene-FGF12,Dbxref=GeneID:615823,VGNC:VGNC:53568,Name=FGF12	NC_037328.1	74675841	75288328	+	612488	39	22	42	16	41	20	34	32	456	819	565	1291	110	525	322	383	113	40	42	136	59	67	50	22	178	180	240	172	399	287	193	112	62	17	22	10	25	31	28	41	14	31	49	30
gene-LOC112448255,Dbxref=GeneID:112448255,Name=LOC112448255	NC_037328.1	75769096	75769407	+	312	0	0	0	0	0	0	0	0	0	0	0	0	0	0	0	0	0	0	0	0	0	0	0	0	0	0	0	0	0	0	0	0	0	0	0	0	0	0	0	0	0	0	0	0
gene-CCDC50,Dbxref=BGD:BT12602,GeneID:529404,VGNC:VGNC:26898,Name=CCDC50	NC_037328.1	75920752	76006095	-	85344	2579	1383	2086	1279	675	1457	113	3089	563	876	481	837	474	513	658	302	5726	4151	3926	4441	5157	3799	4598	3820	2340	1719	3572	1749	4111	3347	3138	2105	3341	2051	1518	150	3378	2339	2723	1893	1359	1623	2293	1790
gene-UTS2B,Dbxref=GeneID:614653,VGNC:VGNC:36750,Name=UTS2B	NC_037328.1	76047619	76063145	+	15527	0	0	0	0	0	7	0	0	0	1	0	0	0	0	0	0	0	0	0	0	0	0	1	0	0	0	0	0	0	0	0	0	0	0	0	0	0	0	0	0	0	0	0	0
gene-OSTN,Dbxref=BGD:BT10855,GeneID:511114,VGNC:VGNC:32481,Name=OSTN	NC_037328.1	76065892	76102113	-	36222	12	12	10	9	22	38	26	14	0	0	1	2	0	1	0	0	9	9	2	2	4	2	4	7	5	0	8	1	6	9	11	3	11	3	2	0	2	5	5	6	0	2	1	2
gene-LOC101905532,Dbxref=GeneID:101905532,Name=LOC101905532	NC_037328.1	76078557	76112803	+	34247	9	17	25	25	78	20	22	59	4	33	5	13	3	10	9	8	127	88	75	49	52	53	81	23	113	51	216	47	124	143	125	47	72	52	34	1	39	47	69	66	3	3	4	5
gene-LOC614619,Dbxref=GeneID:614619,Name=LOC614619	NC_037328.1	76124123	76130628	+	6506	0	0	1	0	0	0	0	4	0	0	0	0	0	0	0	0	5	1	2	0	1	1	1	1	3	6	1	2	1	4	1	0	0	3	0	0	2	0	0	0	0	0	0	0
gene-GMNC,Dbxref=GeneID:100139788,VGNC:VGNC:29438,Name=GMNC	NC_037328.1	76375299	76383858	+	8560	0	0	0	0	0	1	0	0	0	0	0	0	0	0	0	0	1	0	0	0	1	0	0	1	0	0	0	0	0	1	0	0	0	0	0	0	1	0	0	0	0	0	0	0
gene-LOC112447419,Dbxref=GeneID:112447419,Name=LOC112447419	NC_037328.1	76377048	76387034	-	9987	48	35	63	34	25	16	2	78	12	18	14	9	2	4	12	4	54	26	49	3	28	28	15	14	13	18	37	5	41	26	36	13	25	5	3	0	17	26	14	3	26	25	44	25
gene-LOC107132190,Dbxref=GeneID:107132190,Name=LOC107132190	NC_037328.1	76419995	76509279	+	89285	2195	1250	1857	2773	2694	5490	295	2805	792	1018	746	919	749	810	1077	1195	5861	3230	3168	8090	3951	4045	4933	6094	4583	1467	3361	4682	4396	5182	5171	7060	2368	2043	1827	267	2142	4025	1674	1565	1267	1369	1435	1390
gene-IL1RAP,Dbxref=BGD:BT11179,GeneID:539334,VGNC:VGNC:30133,Name=IL1RAP	NC_037328.1	76566729	76723408	-	156680	482	353	524	188	379	229	79	480	1414	1476	1304	1543	1011	1140	1913	555	284	141	160	117	118	135	173	85	531	291	789	302	703	473	255	140	138	38	35	5	62	53	93	79	206	284	399	245
gene-LOC112447424,Dbxref=GeneID:112447424,Name=LOC112447424	NC_037328.1	76612436	76628584	+	16149	0	0	0	0	0	0	0	0	0	0	0	0	0	0	0	0	0	0	0	0	0	0	0	0	0	0	0	0	0	0	0	0	0	0	0	0	0	0	0	0	0	0	0	0
gene-TMEM207,Dbxref=GeneID:100295666,VGNC:VGNC:36029,Name=TMEM207	NC_037328.1	76794877	76815712	+	20836	0	0	0	0	0	0	2	0	0	0	0	0	0	0	0	0	0	0	0	2	0	0	1	0	0	0	0	0	0	1	0	0	0	1	0	0	0	0	1	0	0	0	2	0
gene-CLDN16,Dbxref=BGD:BT11644,GeneID:282184,VGNC:VGNC:27406,Name=CLDN16	NC_037328.1	76847361	76869738	-	22378	0	0	0	0	0	0	0	0	4	3	3	2	4	2	3	0	4	0	1	2	0	0	0	0	0	0	4	0	4	1	1	0	4	3	0	0	0	0	0	2	0	2	3	4
gene-LOC104970909,Dbxref=GeneID:104970909,Name=LOC104970909	NC_037328.1	76948998	76962012	-	13015	0	0	0	0	0	0	0	0	0	0	1	0	0	0	0	0	2	0	1	4	1	0	2	0	0	0	0	0	0	0	0	6	0	0	1	0	0	0	0	0	0	0	1	1
gene-CLDN1,Dbxref=BGD:BT21033,GeneID:414922,VGNC:VGNC:27402,Name=CLDN1	NC_037328.1	76973824	76989404	+	15581	0	0	0	0	0	9	0	1	1100	978	964	1604	281	801	1124	286	93	21	18	35	21	46	56	10	129	66	147	40	348	130	72	9	63	23	9	2	8	11	46	52	44	89	112	61
gene-P3H2,Dbxref=BGD:BT30341,GeneID:511799,VGNC:VGNC:32533,Name=P3H2	NC_037328.1	77130195	77309576	+	179382	23	29	41	28	2	15	2	95	356	570	432	698	286	386	559	333	1645	309	750	499	367	946	730	356	3167	2135	4775	2724	5244	2737	2324	1817	613	264	195	59	170	357	613	796	54	100	133	101
gene-TRNAC-GCA-6,Dbxref=GeneID:112448426,Name=TRNAC-GCA	NC_037328.1	77150734	77150805	+	72	0	0	0	0	0	0	0	0	0	0	0	0	0	0	0	0	0	0	0	0	0	0	0	0	0	0	0	0	0	0	0	0	0	0	0	0	0	0	0	0	0	0	0	0
gene-LOC112447425,Dbxref=GeneID:112447425,Name=LOC112447425	NC_037328.1	77178420	77181974	-	3555	0	0	0	0	0	0	0	0	0	0	0	0	0	0	0	0	0	0	0	0	0	0	0	0	0	0	0	0	0	0	0	0	0	0	0	0	0	0	0	0	0	0	0	0
gene-TP63,Dbxref=BGD:BT10014,GeneID:615335,VGNC:VGNC:36240,Name=TP63	NC_037328.1	77387523	77688715	-	301193	33	16	54	74	27	43	8	44	3	6	11	11	11	8	8	3	50	55	55	88	43	22	59	39	7	12	17	11	25	32	16	38	20	7	14	1	13	33	32	17	480	779	1246	640
gene-TPRG1,Dbxref=BGD:BT26757,GeneID:615508,VGNC:VGNC:36261,Name=TPRG1	NC_037328.1	78014339	78169293	-	154955	5	2	6	0	0	9	3	1	2	3	7	8	4	5	5	6	3	5	5	14	7	9	8	5	4	2	3	0	4	8	7	4	10	5	1	4	4	2	1	4	6	7	9	9
gene-LPP,Dbxref=BGD:BT17551,GeneID:524132,Name=LPP	NC_037328.1	78436172	79194075	-	757904	610	570	645	287	271	611	73	896	1253	2522	1191	1811	1096	1426	1424	684	4791	2051	2071	1756	2526	2370	2139	1171	2472	2966	5803	1545	5416	2541	2392	1094	2119	997	458	93	1196	813	1461	1277	1552	2078	3793	2346
gene-MIR28,Dbxref=GeneID:100313370,miRBase:MI0009785,Name=MIR28	NC_037328.1	78661458	78661543	-	86	0	0	0	0	0	0	0	0	0	0	0	0	0	0	0	0	0	0	0	0	0	0	0	0	0	0	0	0	0	0	0	0	0	0	0	0	0	0	0	0	0	0	0	0
gene-LOC112448271,Dbxref=GeneID:112448271,Name=LOC112448271	NC_037328.1	78902929	78910497	-	7569	0	0	0	0	0	0	0	0	0	0	0	0	0	0	0	0	0	0	0	0	0	0	0	0	0	0	0	0	0	0	0	0	0	0	0	0	0	0	0	0	0	0	0	0
gene-LOC100847122,Dbxref=GeneID:100847122,Name=LOC100847122	NC_037328.1	79194055	79195059	+	1005	480	420	629	369	368	352	124	410	201	325	208	229	178	221	283	194	1041	748	641	1018	1030	800	620	749	526	380	978	516	786	781	669	836	603	370	276	64	423	407	326	578	442	856	1301	704
gene-LOC100847148,Dbxref=GeneID:100847148,Name=LOC100847148	NC_037328.1	79356914	79382461	+	25548	12	2	172	110	24	0	3	31	0	2	1	0	0	1	0	0	48	42	71	86	33	8	22	18	2	8	20	9	18	12	9	4	59	93	13	1	59	13	25	15	16	13	32	10
gene-LOC101906167,Dbxref=GeneID:101906167,Name=LOC101906167	NC_037328.1	79413592	79419722	+	6131	24	7	12	0	34	30	18	6	133	72	184	106	60	53	130	100	119	75	73	168	48	28	27	56	18	16	27	32	23	25	28	14	138	72	16	4	76	25	20	33	1	0	2	0
gene-LOC101906248,Dbxref=GeneID:101906248,Name=LOC101906248	NC_037328.1	79420233	79426645	-	6413	8	13	98	17	0	13	0	5	1	1	1	0	0	3	2	1	8	11	18	19	10	4	2	6	0	1	6	5	1	1	2	1	11	31	6	3	7	10	3	5	0	2	2	0
gene-BCL6,Dbxref=BGD:BT27805,GeneID:539020,Name=BCL6	NC_037328.1	79558619	79611185	+	52567	1804	1880	5064	1280	1343	914	478	1606	109	669	153	234	742	435	507	155	3075	2652	2433	1911	2117	1526	2311	1269	638	1160	2001	595	1633	927	1243	856	2006	1465	560	55	1698	733	1547	846	3213	4212	8164	4649
gene-LOC100847171,Dbxref=GeneID:100847171,Name=LOC100847171	NC_037328.1	79577538	79586909	-	9372	0	0	0	0	0	0	0	0	0	0	0	0	0	0	0	0	0	0	0	0	0	0	0	0	0	0	0	0	0	0	0	0	0	0	0	0	0	0	0	0	0	0	0	0
gene-RTP2,Dbxref=BGD:BT21719,GeneID:539817,VGNC:VGNC:34210,Name=RTP2	NC_037328.1	79629615	79633348	+	3734	0	0	0	0	0	0	0	0	0	0	0	0	0	0	0	0	0	0	0	0	0	0	0	0	1	0	0	0	1	0	0	0	0	0	0	0	0	0	0	0	0	1	0	1
gene-SST,Dbxref=BGD:BT11382,GeneID:280932,VGNC:VGNC:35324,Name=SST	NC_037328.1	79657922	79659364	+	1443	0	0	0	0	0	0	0	0	0	0	0	0	0	0	0	0	3	5	0	2	0	0	0	0	0	0	0	0	0	0	0	0	5	1	1	0	0	0	4	0	14	36	44	34
gene-RTP4,Dbxref=BGD:BT24208,GeneID:532442,VGNC:VGNC:53603,Name=RTP4	NC_037328.1	79911958	79916275	-	4318	291	1093	153	140	172	613	117	813	399	990	215	559	243	702	850	246	350	696	193	201	1074	443	631	350	182	349	360	132	598	661	504	217	138	77	153	19	155	188	477	213	158	228	301	203
gene-LOC101906451,Dbxref=GeneID:101906451,Name=LOC101906451	NC_037328.1	79994252	80007007	-	12756	0	0	0	0	0	0	0	0	163	326	190	194	246	319	380	156	25	4	2	1	5	3	4	3	0	0	1	0	0	0	1	0	57	7	2	2	2	9	12	36	1	0	8	0
gene-MASP1,Dbxref=BGD:BT22569,GeneID:522347,VGNC:VGNC:31255,Name=MASP1	NC_037328.1	80005963	80074212	+	68250	10	1	0	0	0	0	10	0	4506	7064	4042	5683	3096	5197	6301	2315	92	68	34	12	29	17	52	12	5	2	7	4	4	4	8	4	304	148	87	27	53	97	204	427	22	39	74	27
gene-RTP1,Dbxref=BGD:BT16211,GeneID:510430,VGNC:VGNC:34209,Name=RTP1	NC_037328.1	80082559	80085391	-	2833	0	0	0	0	0	0	0	0	0	0	0	0	0	0	0	0	0	5	0	0	4	0	3	0	0	0	0	0	0	0	0	0	0	0	0	0	2	1	0	0	0	0	0	3
gene-LOC100847189,Dbxref=GeneID:100847189,Name=LOC100847189	NC_037328.1	80130393	80151467	+	21075	0	0	0	0	0	0	0	0	0	0	0	0	0	1	1	0	0	1	1	9	2	1	0	0	0	0	0	0	0	0	0	0	0	0	0	0	0	0	1	0	1	0	0	0
gene-ST6GAL1,Dbxref=BGD:BT30327,GeneID:282073,VGNC:VGNC:35337,Name=ST6GAL1	NC_037328.1	80194840	80346734	-	151895	2970	1191	2396	1550	727	1430	96	1973	4959	6193	3642	4591	8147	6408	10890	2345	5019	3452	3284	2772	4843	2977	3740	2350	1325	1351	2802	962	2694	1904	2967	1130	1968	993	706	98	1656	1367	2262	1071	505	856	1003	672
gene-MIR2285K-3,Dbxref=GeneID:102466169,miRBase:MI0022329,Name=MIR2285K-3	NC_037328.1	80280615	80280695	-	81	0	0	0	0	0	0	0	0	0	0	0	0	0	0	0	0	0	0	0	0	0	0	0	0	0	0	0	0	0	0	0	0	0	0	0	0	0	0	0	0	0	0	0	0
gene-ADIPOQ,Dbxref=BGD:BT11980,GeneID:282865,VGNC:VGNC:25677,Name=ADIPOQ	NC_037328.1	80414393	80427659	-	13267	2	0	3	6	14	0	0	1	0	2	1	0	0	0	0	0	6476	4474	1420	200	1732	2022	418	32	4	7	37	19	9	7	1	2	20178	461	34	9	12	434	191	2776	141	79	1502	138
gene-RFC4,Dbxref=BGD:BT21534,GeneID:504637,VGNC:VGNC:33888,Name=RFC4	NC_037328.1	80452893	80467446	+	14554	1128	776	1363	548	398	1084	40	1427	208	254	229	210	159	165	260	101	1537	1315	1419	1594	1641	970	1147	997	529	422	843	351	1256	1312	1117	687	697	588	384	30	768	842	852	269	1936	1579	2331	1696
gene-EIF4A2,Dbxref=BGD:BT11026,GeneID:286819,VGNC:VGNC:28405,Name=EIF4A2	NC_037328.1	80467440	80473993	-	6554	37390	31402	35114	24540	11848	30925	1240	36489	6716	9538	5126	8715	6147	5805	9371	4012	21113	15458	14522	17372	19379	16456	17575	14756	14340	8560	19218	9795	24614	24445	16187	13890	14020	5155	5304	661	9816	10080	10784	6265	8778	11176	17491	12298
gene-LOC112448315,Dbxref=GeneID:112448315,Name=LOC112448315	NC_037328.1	80469761	80469901	-	141	0	0	0	0	0	0	0	0	0	0	0	0	0	0	0	0	0	0	0	0	0	0	0	0	0	0	0	0	0	0	0	0	0	0	0	0	0	0	0	0	0	0	0	0
gene-LOC112448304,Dbxref=GeneID:112448304,Name=LOC112448304	NC_037328.1	80470085	80470216	-	132	0	0	0	0	0	0	0	0	0	0	0	0	0	0	0	0	0	0	0	0	0	0	0	0	0	0	0	0	0	0	0	0	0	0	0	0	0	0	0	0	0	0	0	0
gene-MIR1248-1,Dbxref=GeneID:100313400,miRBase:MI0010477,Name=MIR1248-1	NC_037328.1	80470559	80470663	-	105	0	0	0	0	0	0	0	0	0	0	0	0	0	0	0	0	0	0	0	0	0	0	0	0	0	0	0	0	0	0	0	0	0	0	0	0	0	0	0	0	0	0	0	0
gene-LOC112448336,Dbxref=GeneID:112448336,Name=LOC112448336	NC_037328.1	80472432	80472500	-	69	0	0	0	0	0	0	0	0	0	0	0	0	0	0	0	0	0	0	0	0	0	0	0	0	0	0	0	0	0	0	0	0	0	0	0	0	0	0	0	0	0	0	0	0
gene-KNG1,Dbxref=BGD:BT29203,GeneID:280833,VGNC:VGNC:53586,Name=KNG1	NC_037328.1	80506952	80530795	-	23844	0	0	1	0	41	0	0	0	115152	151969	115663	148898	78265	133648	172499	60109	76	14	11	23	37	3	19	7	35	11	4	13	6	41	90	81	14	20	4	1	35	21	7	2	19	1	5	8
gene-HRG,Dbxref=BGD:BT26588,GeneID:280820,VGNC:VGNC:29953,Name=HRG	NC_037328.1	80536950	80545420	-	8471	2	0	0	0	15	0	0	0	51459	51066	46790	54088	12084	52909	35112	22675	43	5	4	0	7	1	6	3	17	7	7	10	0	8	22	35	3	3	5	1	13	5	0	5	8	0	2	0
gene-FETUB,Dbxref=BGD:BT19996,GeneID:504615,VGNC:VGNC:28955,Name=FETUB	NC_037328.1	80560871	80576178	-	15308	0	1	0	5	17	0	0	0	19618	14960	8236	14589	4667	5187	7968	6444	16	3	4	1	1	3	1	4	8	3	1	1	2	5	8	17	1	0	3	0	4	0	2	0	5	2	1	3
gene-AHSG,Dbxref=BGD:BT13025,GeneID:280988,VGNC:VGNC:25756,Name=AHSG	NC_037328.1	80611857	80618770	-	6914	0	0	0	0	89	0	0	0	417840	306160	332504	392472	180071	194766	336737	172959	215	5	1	0	33	1	0	0	98	27	16	28	14	74	229	270	0	49	8	2	92	48	2	0	69	12	5	10
gene-LOC101906884,Dbxref=GeneID:101906884,Name=LOC101906884	NC_037328.1	80616376	80624560	+	8185	0	0	0	0	0	0	0	1	24	11	13	22	6	10	23	3	5	0	0	1	0	0	0	1	0	0	0	0	0	0	0	0	0	0	0	0	1	0	0	0	0	0	0	0
gene-DNAJB11,Dbxref=BGD:BT23422,GeneID:506316,Name=DNAJB11	NC_037328.1	80643739	80665614	-	21876	2393	1681	2430	853	353	1380	60	2055	612	596	387	600	1696	648	734	360	2163	1975	1624	1739	2271	1438	1510	1647	1821	1907	2411	1113	4687	3684	2171	2094	1174	739	1372	90	1277	2912	2732	646	708	765	1053	655
gene-TBCCD1,Dbxref=BGD:BT26664,GeneID:538314,VGNC:VGNC:35651,Name=TBCCD1	NC_037328.1	80662182	80689064	+	26883	704	485	760	294	210	474	54	664	80	136	88	121	95	88	132	52	708	638	629	747	782	538	642	453	336	248	574	297	737	715	517	395	384	295	181	21	439	388	554	162	696	853	1512	1128
gene-CRYGS,Dbxref=BGD:BT20110,GeneID:281724,VGNC:VGNC:27743,Name=CRYGS	NC_037328.1	80690735	80696503	+	5769	24	30	65	22	13	6	0	49	22	27	14	7	12	17	29	12	27	20	21	35	62	9	24	21	18	3	23	13	23	26	23	17	15	9	6	0	21	22	28	15	12	24	13	7
gene-DGKG,Dbxref=BGD:BT23299,GeneID:518523,VGNC:VGNC:28028,Name=DGKG	NC_037328.1	80873696	81100115	+	226420	72	39	108	72	51	63	25	65	41	146	54	65	31	68	62	25	92	10	19	49	26	45	18	6	88	72	145	94	111	127	85	106	39	4	10	6	15	20	27	24	6	11	11	6
gene-ETV5,Dbxref=BGD:BT27170,GeneID:541166,VGNC:VGNC:28631,Name=ETV5	NC_037328.1	81135295	81194599	+	59305	14	8	43	0	22	8	5	38	85	136	74	92	66	97	93	33	652	133	203	169	245	335	245	124	568	591	1134	523	2320	1018	845	708	418	86	103	11	106	196	392	219	754	673	1192	733
gene-TRA2B,Dbxref=BGD:BT14145,GeneID:615156,VGNC:VGNC:36268,Name=TRA2B	NC_037328.1	81288247	81308811	+	20565	8544	6092	8159	4305	4417	5889	545	9885	1977	2743	1490	2614	1962	1910	2688	1009	13918	11234	10548	10963	14423	9577	10323	9133	5229	4096	8607	3663	9975	8290	9180	4839	7194	3842	2734	286	5695	6411	7063	2983	11526	12157	19017	13344
gene-TRNAE-UUC-2,Dbxref=GeneID:112448427,Name=TRNAE-UUC	NC_037328.1	81348648	81348720	+	73	0	0	0	0	0	0	0	0	0	0	0	0	0	0	0	0	0	0	0	0	0	0	0	0	0	0	0	0	0	0	0	0	0	0	0	0	0	0	1	0	0	0	0	0
gene-IGF2BP2,Dbxref=BGD:BT26513,GeneID:519028,VGNC:VGNC:30080,Name=IGF2BP2	NC_037328.1	81402102	81573565	+	171464	77	60	177	77	48	49	24	126	64	88	54	86	35	56	58	41	236	78	129	59	131	107	173	70	194	160	570	74	286	160	581	74	158	42	27	3	40	41	71	44	90	139	313	156
gene-SENP2,Dbxref=BGD:BT25894,GeneID:539639,VGNC:VGNC:34446,Name=SENP2	NC_037328.1	81586278	81621313	-	35036	2880	2214	2257	900	880	1800	226	2162	798	1284	759	1327	653	988	1224	602	2876	1951	1640	2168	2589	2217	2176	1497	949	685	1644	645	1677	1471	946	837	2054	800	834	106	1490	1102	1606	1143	1384	1709	2791	1817
gene-LIPH,Dbxref=BGD:BT15054,GeneID:512028,VGNC:VGNC:30905,Name=LIPH	NC_037328.1	81636660	81690206	+	53547	6	4	11	2	0	6	0	1	313	548	300	444	130	442	706	323	7	9	7	10	11	8	14	5	3	0	4	0	4	3	1	4	9	10	4	0	1	4	10	7	4	5	6	1
gene-TMEM41A,Dbxref=BGD:BT29450,GeneID:505368,VGNC:VGNC:36085,Name=TMEM41A	NC_037328.1	81696439	81705118	+	8680	712	510	534	359	151	609	5	563	138	311	199	228	102	386	436	115	824	615	603	654	800	838	719	444	283	349	710	270	636	629	409	219	489	333	158	36	439	468	781	282	476	496	842	571
gene-MAP3K13,Dbxref=BGD:BT17383,GeneID:505369,VGNC:VGNC:31191,Name=MAP3K13	NC_037328.1	81706696	81868240	-	161545	145	96	119	63	39	84	0	160	1493	1556	734	1981	508	894	945	288	600	295	246	264	407	365	407	302	115	126	299	81	254	175	166	167	298	140	118	23	201	170	271	208	232	310	634	403
gene-LOC112447465,Dbxref=GeneID:112447465,Name=LOC112447465	NC_037328.1	81741294	81743374	+	2081	0	0	0	0	0	0	0	0	0	0	0	0	0	0	0	0	0	0	0	0	0	0	0	0	0	0	0	0	0	0	0	0	0	0	0	0	0	0	0	0	0	0	0	0
gene-EHHADH,Dbxref=GeneID:518852,VGNC:VGNC:53541,Name=EHHADH	NC_037328.1	81877820	81932666	+	54847	396	147	213	117	55	158	26	699	5685	4600	4739	7668	942	5717	7328	3007	816	467	353	450	1111	669	588	534	410	315	757	416	813	737	629	596	726	144	196	24	267	406	412	239	443	383	859	526
gene-C1H3orf70,Dbxref=BGD:BT17577,GeneID:615631,VGNC:VGNC:52668,Name=C1H3orf70	NC_037328.1	81984026	82112760	+	128735	559	384	414	233	132	147	16	373	61	344	111	177	71	136	171	70	1288	1081	1015	765	1110	770	981	495	592	843	1392	436	1356	1112	702	475	686	430	254	25	584	384	630	391	374	531	770	480
gene-VPS8,Dbxref=BGD:BT25184,GeneID:615672,VGNC:VGNC:36832,Name=VPS8	NC_037328.1	82115726	82406813	-	291088	473	319	465	229	139	309	21	516	302	466	208	395	194	248	305	120	1582	1144	1079	987	1505	979	1102	720	498	608	1231	476	1242	795	900	576	892	417	337	41	669	539	840	484	858	927	1593	904
gene-LOC112447474,Dbxref=GeneID:112447474,Name=LOC112447474	NC_037328.1	82116360	82121654	+	5295	0	0	0	0	0	0	0	0	0	0	0	0	0	0	0	0	0	0	0	0	0	0	0	0	0	0	0	0	0	0	0	0	0	0	0	0	0	0	0	0	0	0	0	0
gene-TRNAK-UUU-2,Dbxref=GeneID:112448486,Name=TRNAK-UUU	NC_037328.1	82129930	82130002	-	73	0	0	0	0	0	0	0	0	0	0	0	0	0	0	0	0	0	0	0	0	0	0	0	0	0	0	0	0	0	0	0	0	0	0	0	0	0	0	0	0	0	0	0	0
gene-LOC112448358,Dbxref=GeneID:112448358,Name=LOC112448358	NC_037328.1	82223388	82223494	+	107	0	0	0	0	0	0	0	0	0	0	0	0	0	0	0	0	0	0	0	0	0	0	0	0	0	0	0	0	0	0	0	0	0	0	0	0	0	0	0	0	0	0	0	0
gene-LOC112447479,Dbxref=GeneID:112447479,Name=LOC112447479	NC_037328.1	82450882	82476909	+	26028	8	4	0	0	16	0	0	0	0	1	1	1	1	1	1	3	3	5	10	2	0	3	3	2	6	0	2	4	1	1	0	3	2	0	2	1	1	1	0	2	2	1	2	0
gene-LOC104970926,Dbxref=GeneID:104970926,Name=LOC104970926	NC_037328.1	82461901	82492526	-	30626	0	0	3	0	0	6	0	5	0	0	0	0	0	0	0	0	2	13	16	5	4	6	9	1	1	3	3	0	0	1	2	0	9	5	3	0	7	0	2	0	1	3	1	0
gene-MAGEF1,Dbxref=BGD:BT22148,GeneID:518728,VGNC:VGNC:50040,Name=MAGEF1	NC_037328.1	82499645	82501239	+	1595	517	238	365	401	245	466	2	350	153	178	108	229	78	141	182	108	1138	715	705	1315	775	729	594	726	619	308	613	587	692	677	329	423	619	371	276	46	532	406	396	236	677	666	911	882
gene-LOC101907683,Dbxref=GeneID:101907683,Name=LOC101907683	NC_037328.1	82503281	82512598	-	9318	10	0	0	0	0	0	0	1	0	0	0	2	0	1	0	0	4	0	2	6	2	4	4	0	0	1	2	3	1	5	2	0	2	4	0	0	0	0	1	0	4	1	9	1
gene-MIR2284Y-3,Dbxref=GeneID:102465269,miRBase:MI0022286,Name=MIR2284Y-3	NC_037328.1	82514654	82514729	-	76	0	0	0	0	0	0	0	0	0	0	0	0	0	0	0	0	0	0	0	0	0	0	0	0	0	0	0	0	0	0	0	0	0	0	0	0	0	0	0	0	0	0	0	0
gene-EPHB3,Dbxref=BGD:BT22730,GeneID:540907,VGNC:VGNC:28539,Name=EPHB3	NC_037328.1	82610937	82631511	-	20575	3	6	2	0	0	0	0	0	17	68	15	27	10	11	10	6	415	197	208	222	208	229	251	152	145	157	198	86	165	87	111	57	161	155	52	13	131	66	146	156	65	68	113	88
gene-LOC524771,Dbxref=BGD:BT26678,GeneID:524771,Name=LOC524771	NC_037328.1	82703621	82705457	+	1837	0	0	0	0	0	0	0	0	0	1	0	0	0	2	0	0	1	0	3	0	0	0	3	0	0	6	3	1	1	1	0	2	2	0	0	0	0	1	1	0	0	0	4	1
gene-LINC02054,Dbxref=GeneID:112448257,Name=LINC02054	NC_037328.1	82766181	82769332	-	3152	0	0	0	0	0	0	0	0	0	0	0	0	0	0	0	0	0	0	0	0	4	0	0	0	0	0	0	0	0	0	0	0	0	0	0	0	0	0	0	0	1	0	0	0
gene-CHRD,Dbxref=GeneID:509942,VGNC:VGNC:27316,Name=CHRD	NC_037328.1	82803348	82813198	-	9851	1	0	0	0	0	2	3	2	1240	2516	1411	2127	2152	2079	2720	1173	84	29	29	38	66	42	36	38	118	76	269	141	220	142	84	55	34	19	17	3	15	12	29	48	2	9	18	7
gene-THPO,Dbxref=BGD:BT14478,GeneID:538672,VGNC:VGNC:35844,Name=THPO	NC_037328.1	82814295	82821620	+	7326	0	0	0	0	0	0	0	0	226	457	226	403	347	429	419	165	30	8	12	16	27	13	10	6	12	4	44	2	20	12	2	3	17	5	6	0	1	2	8	22	2	7	6	2
gene-POLR2H,Dbxref=BGD:BT19834,GeneID:505599,VGNC:VGNC:33142,Name=POLR2H	NC_037328.1	82825044	82829473	-	4430	2116	1701	1931	1173	727	1904	31	2283	350	541	294	496	379	320	582	333	1648	1285	1195	1491	1569	1129	1272	1410	1103	715	1537	944	2090	1920	1821	1484	1024	678	507	62	726	899	993	604	1228	1310	1872	1351
gene-CLCN2,Dbxref=BGD:BT28309,GeneID:505569,VGNC:VGNC:27396,Name=CLCN2	NC_037328.1	82829924	82844423	+	14500	36	16	18	6	0	16	0	7	37	68	52	33	16	36	115	36	201	131	66	109	143	173	186	79	80	98	308	122	193	105	98	184	153	58	40	6	66	41	89	147	136	217	313	123
gene-FAM131A,Dbxref=BGD:BT25613,GeneID:538666,VGNC:VGNC:28727,Name=FAM131A	NC_037328.1	82844345	82853140	-	8796	332	224	195	204	82	246	0	251	45	98	62	106	46	63	84	39	379	238	233	278	286	305	274	243	306	269	429	320	478	296	367	416	235	165	145	37	156	129	227	217	349	411	624	383
gene-EIF4G1,Dbxref=GeneID:444858,VGNC:VGNC:28415,Name=EIF4G1	NC_037328.1	82853757	82872765	-	19009	985	494	928	388	267	662	65	743	4060	7499	3615	4839	4916	5385	7859	3131	13212	11093	8604	11316	13638	9343	10891	9113	4510	4547	8027	3935	9197	5016	6690	4783	6189	5370	4990	574	6300	6362	9833	4179	4544	4668	7180	4847
gene-LOC112448329,Dbxref=GeneID:112448329,Name=LOC112448329	NC_037328.1	82862630	82862705	-	76	0	0	0	0	0	0	0	0	0	0	0	0	0	0	0	0	0	0	0	0	0	0	0	0	0	0	0	0	0	0	0	0	0	0	0	0	0	0	0	0	0	0	0	0
gene-PSMD2,Dbxref=BGD:BT26495,GeneID:539784,VGNC:VGNC:33466,Name=PSMD2	NC_037328.1	82878892	82888239	-	9348	1394	798	1175	654	221	702	29	1278	1946	2722	1506	2611	1440	1800	2447	865	6733	5381	4738	4988	6278	4645	5021	4412	2824	2961	4767	2304	6305	4410	4673	2999	3496	2391	1732	191	2879	3201	4266	2120	3163	3356	4906	3407
gene-ECE2,Dbxref=BGD:BT28096,GeneID:281134,VGNC:VGNC:28303,Name=ECE2	NC_037328.1	82894597	82927145	-	32549	231	139	262	200	87	184	13	201	102	159	129	184	194	165	237	113	167	150	131	120	160	156	132	156	99	121	238	131	320	247	180	167	109	89	80	15	119	136	195	87	39	73	107	71
gene-CAMK2N2,Dbxref=BGD:BT22724,GeneID:614606,VGNC:VGNC:26724,Name=CAMK2N2	NC_037328.1	82918317	82920472	+	2156	0	0	0	0	0	0	0	0	0	0	0	0	0	0	0	0	0	0	0	0	0	0	0	0	0	0	0	0	0	0	0	0	0	0	0	0	0	0	0	0	0	0	0	0
gene-ALG3,Dbxref=BGD:BT26473,GeneID:614624,VGNC:VGNC:25828,Name=ALG3	NC_037328.1	82927910	82933236	+	5327	339	226	250	140	74	204	19	213	322	400	275	447	358	358	444	163	639	448	381	391	654	425	415	376	299	303	527	220	753	429	451	298	396	218	161	20	283	396	581	188	172	176	262	163
gene-VWA5B2,Dbxref=GeneID:506558,VGNC:VGNC:36854,Name=VWA5B2	NC_037328.1	82933230	82945892	-	12663	6	1	5	0	16	0	0	15	3	3	0	4	1	4	3	2	23	22	9	24	22	12	8	8	4	2	24	3	14	10	5	3	12	4	2	1	10	13	7	10	5	3	12	6
gene-MIR1224,Dbxref=GeneID:100313093,miRBase:MI0010443,Name=MIR1224	NC_037328.1	82934066	82934151	-	86	0	0	0	0	0	0	0	0	0	0	0	0	0	0	0	0	0	0	0	0	0	0	0	0	0	0	0	0	0	0	0	0	0	0	0	0	0	0	0	0	0	0	0	0
gene-ABCF3,Dbxref=BGD:BT28994,GeneID:530975,VGNC:VGNC:25482,Name=ABCF3	NC_037328.1	82959724	82968194	-	8471	617	563	567	326	95	396	61	638	591	825	474	889	516	588	810	299	1800	1449	1112	1254	1604	1278	1410	1130	782	845	1326	653	1793	1165	1158	799	993	468	508	65	754	708	1118	628	716	765	1308	855
gene-LOC101907353,Dbxref=GeneID:101907353,Name=LOC101907353	NC_037328.1	82968324	82970417	+	2094	82	36	69	30	63	27	0	60	48	69	45	58	33	44	28	19	138	78	106	106	130	108	92	96	99	67	155	75	145	86	68	25	84	37	27	1	68	66	60	61	75	52	109	46
gene-AP2M1,Dbxref=BGD:BT11080,GeneID:517446,VGNC:VGNC:25985,Name=AP2M1	NC_037328.1	82970227	82979254	-	9028	6340	4017	4424	2930	1396	2939	112	3925	2985	4517	2624	4103	2263	2843	3477	1484	9929	6030	5859	5090	7451	6267	6888	4773	4221	4511	7211	3566	10096	7548	6125	3593	5012	2467	1482	166	3005	3420	4885	2742	3433	3798	5341	3644
gene-DVL3,Dbxref=GeneID:539203,VGNC:VGNC:28266,Name=DVL3	NC_037328.1	82980605	82996869	-	16265	499	292	308	188	132	151	39	341	606	1178	567	926	500	602	731	312	2630	1160	1005	870	2077	1296	1474	867	668	722	1564	438	1500	726	829	432	1355	489	341	42	590	557	1035	708	611	694	1090	681
gene-EIF2B5,Dbxref=BGD:BT14606,GeneID:783760,VGNC:VGNC:28388,Name=EIF2B5	NC_037328.1	83003219	83012357	-	9139	1542	954	1311	621	348	840	30	1170	641	1026	549	895	626	653	960	403	3234	2717	2342	2994	3494	2373	2405	2146	1242	1046	2134	1064	2507	1810	1922	1743	2011	1266	988	113	1575	1778	2006	1047	1811	1867	3011	2147
gene-LOC112447506,Dbxref=GeneID:112447506,Name=LOC112447506	NC_037328.1	83012347	83018354	+	6008	58	38	60	26	1	71	0	54	23	34	15	35	14	28	34	8	85	58	44	76	55	50	55	46	21	17	74	30	27	60	30	23	23	20	21	5	33	24	36	20	27	49	95	56
gene-LOC616094,Dbxref=BGD:BT11065,GeneID:616094,Name=LOC616094	NC_037328.1	83030383	83038106	-	7724	17	11	9	0	0	20	0	25	12	30	18	34	22	30	29	12	132	88	72	92	121	108	135	56	20	27	95	9	72	38	32	26	79	36	46	5	80	38	84	71	39	85	183	75
gene-HTR3C,Dbxref=GeneID:519394,Name=HTR3C	NC_037328.1	83064169	83070990	-	6822	0	0	5	2	0	0	4	0	0	0	0	0	0	0	0	0	0	0	0	1	0	0	0	0	0	0	0	0	0	0	0	0	0	0	0	0	0	0	0	0	0	0	0	0
gene-LOC532114,Dbxref=BGD:BT14500,GeneID:532114,Name=LOC532114	NC_037328.1	83104960	83110897	-	5938	0	0	0	0	0	0	0	0	1	2	3	1	1	1	5	0	0	0	0	0	0	4	0	0	0	0	0	0	0	0	0	0	0	0	0	0	0	0	0	0	0	0	0	0
gene-ABCC5,Dbxref=BGD:BT27524,GeneID:511769,VGNC:VGNC:25474,Name=ABCC5	NC_037328.1	83122814	83205233	+	82420	126	53	68	39	13	19	30	51	1572	2301	1351	2158	596	1418	2332	859	1311	382	401	414	667	798	574	316	525	308	1172	236	829	623	1192	186	902	176	170	45	316	229	464	585	483	724	1217	772
gene-LOC782787,Dbxref=GeneID:782787,Name=LOC782787	NC_037328.1	83225358	83237050	+	11693	5	13	2	24	2	3	3	4	1	2	1	0	1	0	0	0	1	1	1	11	5	7	3	2	3	1	7	0	6	3	4	5	0	2	0	0	1	1	1	1	2	0	5	0
gene-LOC504858,Dbxref=GeneID:504858,Name=LOC504858	NC_037328.1	83232816	83233357	+	542	0	0	0	0	0	0	0	0	0	0	0	0	0	0	0	0	0	0	0	0	0	0	0	0	0	0	0	0	0	0	0	0	0	0	0	0	0	0	0	0	0	0	0	0
gene-PARL,Dbxref=GeneID:514191,VGNC:VGNC:53595,Name=PARL	NC_037328.1	83246922	83303451	+	56530	1964	1739	1734	1173	482	1413	149	1668	532	661	460	567	415	429	684	393	2014	1510	1554	1775	2026	1465	1448	1404	1168	1012	1712	1033	2033	2061	1702	1592	1097	650	377	46	877	1207	1065	614	671	764	1137	828
gene-LOC112447510,Dbxref=GeneID:112447510,Name=LOC112447510	NC_037328.1	83257561	83277972	-	20412	0	0	0	0	0	0	0	0	0	0	0	0	0	0	0	0	0	0	0	0	0	0	0	0	0	0	0	0	0	0	0	0	0	0	0	0	0	0	0	0	0	0	0	0
gene-MAP6D1,Dbxref=BGD:BT17124,GeneID:614904,VGNC:VGNC:31209,Name=MAP6D1	NC_037328.1	83302486	83316395	+	13910	41	67	46	29	46	22	9	63	14	44	33	58	25	43	35	24	254	107	115	149	171	126	128	108	58	37	180	41	134	135	76	29	206	69	71	11	137	83	122	129	98	154	210	137
gene-YEATS2,Dbxref=BGD:BT15230,GeneID:514192,VGNC:VGNC:37020,Name=YEATS2	NC_037328.1	83311798	83416603	-	104806	333	188	300	35	59	134	33	247	83	199	85	156	46	128	153	37	1112	1021	715	627	1040	723	952	398	220	279	709	116	579	391	248	63	693	400	219	37	544	216	597	338	802	807	1413	727
gene-KLHL24,Dbxref=BGD:BT23374,GeneID:533510,VGNC:VGNC:30652,Name=KLHL24	NC_037328.1	83444718	83482282	-	37565	4115	2927	2477	2368	1698	2423	277	3460	861	1480	737	1291	807	950	1109	330	3465	2667	2323	1727	2789	2256	2582	1478	1344	1363	2543	880	2525	2629	1241	831	1633	694	461	64	1161	652	1252	752	2739	2869	4923	3203
gene-LOC104970931,Dbxref=GeneID:104970931,Name=LOC104970931	NC_037328.1	83490165	83501284	+	11120	0	0	2	0	0	7	0	0	0	0	0	0	0	0	0	0	0	0	0	2	0	0	0	0	0	0	0	0	0	0	0	0	1	0	0	0	0	0	0	0	0	0	0	0
gene-KLHL6,Dbxref=BGD:BT12780,GeneID:527363,VGNC:VGNC:30669,Name=KLHL6	NC_037328.1	83545056	83601521	+	56466	768	392	613	247	193	482	29	588	37	172	46	54	25	49	62	27	3270	3127	2549	2562	2498	1541	2546	1443	574	433	880	482	1125	722	407	280	1865	1393	607	73	1916	645	1404	706	928	1035	1385	768
gene-LOC100848684,Dbxref=GeneID:100848684,Name=LOC100848684	NC_037328.1	83637793	83645897	-	8105	167	104	107	146	228	107	5	117	149	185	157	199	169	157	274	89	122	90	66	82	97	82	61	83	110	64	148	101	185	160	83	61	90	35	28	9	63	58	45	28	99	100	124	106
gene-LOC112448305,Dbxref=GeneID:112448305,Name=LOC112448305	NC_037328.1	83640377	83640508	-	132	0	0	0	0	0	0	0	0	0	0	0	0	0	0	0	0	0	0	0	0	0	0	0	0	0	0	0	0	0	0	0	0	0	0	0	0	0	0	0	0	0	0	0	0
gene-LOC112448334,Dbxref=GeneID:112448334,Name=LOC112448334	NC_037328.1	83640845	83641019	-	175	0	0	0	0	0	0	0	0	0	0	0	0	0	0	0	0	0	0	0	0	0	0	0	0	0	0	0	0	0	0	0	0	0	0	0	0	0	0	0	0	0	0	0	0
gene-LOC112448306,Dbxref=GeneID:112448306,Name=LOC112448306	NC_037328.1	83641288	83641418	-	131	0	0	0	0	0	0	0	0	0	0	0	0	0	0	0	0	0	0	0	0	0	0	0	0	0	0	0	0	0	0	0	0	0	0	0	0	0	0	0	0	0	0	0	0
gene-MCF2L2,Dbxref=BGD:BT20803,GeneID:100139125,VGNC:VGNC:31303,Name=MCF2L2	NC_037328.1	83653395	83913978	+	260584	325	322	412	76	386	247	20	246	53	71	45	98	25	72	96	62	296	232	342	518	489	271	317	254	99	38	156	102	200	158	116	116	235	92	84	16	160	140	105	84	43	51	87	74
gene-B3GNT5,Dbxref=BGD:BT17227,GeneID:767899,VGNC:VGNC:26381,Name=B3GNT5	NC_037328.1	83752078	83827790	-	75713	0	0	0	0	0	0	0	0	0	0	0	0	0	0	0	0	0	0	0	0	0	0	0	0	0	0	0	0	0	0	0	0	0	0	0	0	0	0	0	0	0	0	0	0
gene-LOC112447525,Dbxref=GeneID:112447525,Name=LOC112447525	NC_037328.1	83760294	83762658	-	2365	0	0	0	0	0	0	0	0	0	0	0	0	0	0	0	0	0	0	0	0	0	0	0	0	0	0	0	0	0	0	0	0	0	0	0	0	0	0	0	0	0	0	0	0
gene-LAMP3,Dbxref=BGD:BT26717,GeneID:531327,VGNC:VGNC:30777,Name=LAMP3	NC_037328.1	83922206	83953897	+	31692	5686	3086	4674	3228	1020	2778	197	7163	148	647	182	214	113	189	273	91	14455	14052	9924	7348	13246	10099	11968	9227	2570	3207	5716	2194	5433	3507	4343	2233	5727	2555	2217	193	4580	3953	5617	2190	4097	4242	7125	4751
gene-MCCC1,Dbxref=BGD:BT16791,GeneID:513504,VGNC:VGNC:31298,Name=MCCC1	NC_037328.1	83960734	84019358	+	58625	739	496	707	317	261	507	12	751	1191	1460	1352	1928	778	1216	1682	655	1377	1183	970	1146	1250	1003	1080	775	470	485	1075	452	1046	844	799	492	876	451	369	50	646	615	724	526	604	725	1200	843
gene-DCUN1D1,Dbxref=BGD:BT23384,GeneID:539869,VGNC:VGNC:27935,Name=DCUN1D1	NC_037328.1	84042262	84078267	+	36006	5668	3966	4036	3925	3267	4574	610	5172	722	1203	580	940	739	909	1192	455	3123	2700	2449	2244	3391	2348	2562	1882	1164	1020	2125	807	2255	2218	1678	1017	1420	755	655	69	1346	1026	1299	768	1943	2175	3579	2487
gene-ATP11B,Dbxref=BGD:BT29293,GeneID:614392,Name=ATP11B	NC_037328.1	84102416	84226609	-	124194	6228	4170	4676	3160	2062	3593	169	6037	657	801	515	779	545	607	739	245	4254	3771	3061	2737	3605	3250	3609	2286	1115	1083	2099	755	2617	2242	1554	918	1631	764	823	79	1611	1140	1968	674	4202	4373	7521	5188
gene-TRNAS-GGA-3,Dbxref=GeneID:112448428,Name=TRNAS-GGA	NC_037328.1	84309362	84309433	+	72	0	0	0	0	0	0	0	0	0	0	0	0	0	0	0	0	0	0	0	0	0	0	0	0	0	0	0	0	0	0	0	0	0	0	0	0	0	0	0	0	0	0	0	0
gene-LOC112446998,Dbxref=GeneID:112446998,Name=LOC112446998	NC_037328.1	85008487	85012939	-	4453	0	0	0	0	0	0	0	0	0	0	0	0	0	0	0	0	0	0	0	1	0	0	1	0	0	0	0	0	0	0	0	0	0	0	0	0	0	0	0	0	0	0	0	0
gene-LOC784318,Dbxref=BGD:BT29326,GeneID:784318,Name=LOC784318	NC_037328.1	85013411	85112629	-	99219	6	12	9	0	12	1	3	3	0	1	1	3	0	0	1	1	7	0	0	13	0	6	5	3	3	1	7	2	2	1	7	4	1	2	3	0	0	4	2	1	12	14	18	12
gene-TRNAR-UCU,Dbxref=GeneID:112448431,Name=TRNAR-UCU	NC_037328.1	85120926	85120998	+	73	0	0	0	0	0	0	0	0	0	0	0	0	0	0	0	0	0	0	0	0	0	0	0	0	0	0	0	0	0	0	0	0	0	0	0	0	0	0	0	0	0	0	0	0
gene-LOC104970937,Dbxref=GeneID:104970937,Name=LOC104970937	NC_037328.1	85148418	85156463	-	8046	0	4	0	0	1	0	0	0	0	0	0	0	0	0	0	0	1	0	0	0	0	0	2	0	0	0	1	0	0	0	0	7	0	0	0	0	0	0	0	0	0	0	0	0
gene-LOC100849009,Dbxref=GeneID:100849009,Name=LOC100849009	NC_037328.1	85271628	85316672	-	45045	1	0	8	7	0	9	0	6	1	3	0	1	0	0	1	0	2	1	1	11	0	1	0	0	0	0	3	0	1	0	4	5	2	1	0	0	0	0	1	0	1	0	5	9
gene-SOX2,Dbxref=BGD:BT19727,GeneID:784383,VGNC:VGNC:35146,Name=SOX2	NC_037328.1	85302293	85303771	-	1479	0	0	0	0	0	0	0	0	0	0	0	0	0	0	0	0	0	0	0	0	0	0	0	0	0	0	0	0	0	0	0	0	0	0	0	0	0	0	0	0	0	0	0	0
gene-LOC104970940,Dbxref=GeneID:104970940,Name=LOC104970940	NC_037328.1	85382019	85410788	-	28770	0	0	4	0	0	0	0	1	1	0	0	1	0	0	0	0	1	1	0	2	2	2	0	1	0	0	2	0	0	1	1	0	1	0	0	1	0	0	0	0	1	0	0	0
gene-TRNAG-GCC,Dbxref=GeneID:112448489,Name=TRNAG-GCC	NC_037328.1	85487448	85487518	-	71	0	0	0	0	0	0	0	0	0	0	0	0	0	0	0	0	0	0	0	0	0	0	0	0	0	0	0	0	0	0	0	0	0	0	0	0	0	0	0	0	0	0	0	0
gene-DNAJC19,Dbxref=BGD:BT18353,GeneID:513918,Name=DNAJC19	NC_037328.1	86035467	86040736	+	5270	1129	693	1026	1218	994	908	124	1160	683	467	545	748	635	586	883	411	876	525	665	754	854	528	608	631	537	257	713	402	1061	1180	873	614	552	256	147	25	417	562	463	197	587	500	757	616
gene-FXR1,Dbxref=BGD:BT27876,GeneID:536793,Name=FXR1	NC_037328.1	86041583	86121002	-	79420	5301	3881	4682	2960	1590	3431	137	5406	1368	1880	1071	1804	992	1274	1850	670	5196	3869	3751	4171	4578	3674	3974	3174	2197	1886	3470	1430	4161	3347	3215	1927	2602	1401	1037	128	2343	2505	2463	1293	3410	3481	5567	3930
gene-TRNAC-ACA-2,Dbxref=GeneID:112448491,Name=TRNAC-ACA	NC_037328.1	86134558	86134629	-	72	0	0	0	0	0	0	0	0	0	0	0	0	0	0	0	0	0	0	0	0	0	0	0	0	0	0	0	0	0	0	0	0	0	0	0	0	0	0	0	0	0	0	0	0
gene-CCDC39,Dbxref=BGD:BT14940,GeneID:534432,VGNC:VGNC:50002,Name=CCDC39	NC_037328.1	86318896	86371093	+	52198	24	8	33	31	23	3	0	38	7	19	9	19	6	8	15	8	38	30	25	43	61	43	67	33	41	12	46	10	58	51	34	23	33	6	8	7	28	21	35	20	18	43	83	46
gene-TTC14,Dbxref=GeneID:512635,VGNC:VGNC:53610,Name=TTC14	NC_037328.1	86372984	86382716	-	9733	4262	3223	3955	1341	1157	2391	99	3634	548	685	404	678	534	610	806	282	3265	2373	2100	2381	3102	2712	2435	1633	894	636	2163	420	1692	1831	1230	536	2472	672	757	77	1558	1540	1548	999	1900	2376	4624	2865
gene-LOC112447547,Dbxref=GeneID:112447547,Name=LOC112447547	NC_037328.1	86382704	86388832	+	6129	0	5	8	2	0	0	0	0	1	5	3	1	2	5	5	3	5	5	3	2	4	3	6	2	2	0	0	0	4	3	0	0	1	0	0	0	1	1	2	0	5	0	23	11
gene-PEX5L,Dbxref=BGD:BT18146,GeneID:531027,VGNC:VGNC:32762,Name=PEX5L	NC_037328.1	87028585	87382606	+	354022	30	8	62	47	3	34	7	21	3	8	5	8	6	9	2	5	47	40	29	106	58	43	63	18	17	10	40	11	24	19	28	50	24	8	15	4	26	16	16	12	55	112	225	138
gene-LOC112447548,Dbxref=GeneID:112447548,Name=LOC112447548	NC_037328.1	87172419	87175030	-	2612	0	0	0	0	0	0	0	0	0	0	0	0	0	0	0	0	0	0	0	0	0	0	0	0	0	0	0	0	0	0	0	0	0	0	0	0	0	0	0	0	0	0	0	0
gene-TRNAC-ACA-3,Dbxref=GeneID:112448432,Name=TRNAC-ACA	NC_037328.1	87293706	87293777	+	72	0	0	0	0	0	0	0	0	0	0	0	0	0	0	0	0	0	0	0	0	0	0	0	0	0	0	0	0	0	0	0	0	0	0	0	0	0	0	0	0	0	0	0	0
gene-USP13,Dbxref=BGD:BT16694,GeneID:100141289,VGNC:VGNC:52841,Name=USP13	NC_037328.1	87351245	87482165	-	130921	22	15	34	11	0	15	3	15	3	22	3	13	6	6	4	2	67	37	15	28	45	37	45	23	21	17	75	12	73	57	23	9	50	16	23	2	32	24	42	31	128	110	216	134
gene-NDUFB5,Dbxref=BGD:BT21755,GeneID:338061,VGNC:VGNC:31964,Name=NDUFB5	NC_037328.1	87503554	87518661	-	15108	3717	3268	3703	4003	2323	3580	212	5471	962	741	696	877	751	684	995	549	2340	1956	1712	2486	1887	1487	1500	1760	2122	1261	2108	1775	3048	3279	3007	2827	1495	682	761	77	1028	1763	1312	456	1709	1555	2208	1824
gene-MRPL47,Dbxref=BGD:BT14439,GeneID:534317,VGNC:VGNC:31642,Name=MRPL47	NC_037328.1	87518793	87539810	+	21018	2853	2260	2555	2717	2195	3394	207	3854	461	602	387	633	444	520	626	331	1454	1795	1343	1531	2013	1277	1447	1346	1139	881	1689	916	2232	2918	2350	1541	900	486	453	53	858	1261	925	435	1129	1209	1758	1414
gene-ACTL6A,Dbxref=BGD:BT18065,GeneID:100125416,VGNC:VGNC:25575,Name=ACTL6A	NC_037328.1	87536377	87567798	-	31422	768	435	811	287	97	312	14	727	162	237	132	253	142	169	228	80	984	875	779	788	889	646	748	540	295	343	548	207	743	528	374	139	582	270	251	28	384	352	516	175	1122	1037	1518	1184
gene-GNB4,Dbxref=BGD:BT13854,GeneID:525962,VGNC:VGNC:29461,Name=GNB4	NC_037328.1	87648273	87717144	+	68872	1070	906	533	242	98	281	37	600	101	325	107	262	66	181	172	49	982	651	387	316	469	621	763	265	461	559	987	282	1431	950	336	214	483	173	191	32	262	153	531	317	353	443	722	356
gene-MFN1,Dbxref=BGD:BT20497,GeneID:515180,VGNC:VGNC:31427,Name=MFN1	NC_037328.1	87720810	87764841	-	44032	2305	1434	1918	884	437	1267	61	1748	1107	1471	943	1397	774	1059	1246	506	2347	1684	1479	1710	2268	1810	1870	1231	824	601	1615	508	1487	1351	944	662	1433	660	600	91	1083	797	1148	796	1376	1624	2849	1777
gene-ZNF639,Dbxref=BGD:BT29096,GeneID:523536,VGNC:VGNC:52853,Name=ZNF639	NC_037328.1	87775177	87793706	-	18530	1595	1042	1066	805	411	893	58	1445	403	446	273	516	375	407	578	205	1501	812	804	954	1089	897	1138	599	641	473	936	389	1031	1010	910	603	731	227	201	25	386	601	677	292	1382	1167	1976	1646
gene-KCNMB3,Dbxref=GeneID:539609,VGNC:VGNC:30481,Name=KCNMB3	NC_037328.1	87793394	87891502	+	98109	43	25	53	37	11	31	3	32	54	71	57	57	39	42	58	27	132	68	56	113	88	48	71	52	41	34	95	37	113	45	44	43	80	25	20	6	75	40	45	50	27	52	57	42
gene-PIK3CA,Dbxref=GeneID:282306,VGNC:VGNC:32889,Name=PIK3CA	NC_037328.1	87871399	87963844	-	92446	835	458	680	267	94	237	28	445	48	101	52	93	41	67	79	23	565	524	288	340	440	355	472	203	96	126	264	75	340	241	91	36	255	146	100	15	371	109	254	121	377	435	816	468
gene-LOC112448316,Dbxref=GeneID:112448316,Name=LOC112448316	NC_037328.1	87924393	87924522	-	130	0	0	0	0	0	0	0	0	0	0	0	0	0	0	0	0	0	0	0	0	0	0	0	0	0	0	0	0	0	0	0	0	0	0	0	0	0	0	0	0	0	0	0	0
gene-ZMAT3,Dbxref=BGD:BT20213,GeneID:538512,VGNC:VGNC:37192,Name=ZMAT3	NC_037328.1	88005930	88044844	+	38915	2240	1643	1432	1058	790	1635	86	2184	333	538	283	423	403	379	464	177	1451	1402	977	1072	1378	1386	1438	1086	818	628	1220	722	1452	1206	920	1789	899	277	456	66	589	530	800	487	669	1330	1985	1121
gene-TRNAG-UCC-2,Dbxref=GeneID:112448435,Name=TRNAG-UCC	NC_037328.1	88086390	88086462	+	73	0	0	0	0	0	0	0	0	0	0	0	0	0	0	0	0	0	0	0	0	0	0	0	0	0	0	0	0	0	0	0	0	0	0	0	0	0	0	0	0	0	0	0	0
gene-LOC112447549,Dbxref=GeneID:112447549,Name=LOC112447549	NC_037328.1	88092055	88098171	+	6117	2	0	0	0	0	0	0	0	0	0	0	0	0	0	0	0	3	0	0	3	0	0	1	1	1	0	0	1	0	1	0	0	0	0	0	0	1	1	0	0	0	0	0	0
gene-KCNMB2,Dbxref=BGD:BT29525,GeneID:534568,Name=KCNMB2	NC_037328.1	88158068	88671406	-	513339	53	28	54	39	28	49	4	53	76	95	73	88	164	76	72	21	137	78	88	171	154	132	90	87	67	23	129	34	73	78	40	22	94	45	38	6	72	57	65	72	54	72	167	115
gene-LOC112447626,Dbxref=GeneID:112447626,Name=LOC112447626	NC_037328.1	88318172	88321464	+	3293	0	0	0	0	0	0	0	0	0	0	0	0	0	0	0	0	0	0	0	0	0	0	0	0	0	0	0	0	0	0	0	0	0	0	0	0	0	0	0	0	0	0	0	0
gene-PLCXD1,Dbxref=GeneID:100125761,Name=PLCXD1	NC_037328.1	88340913	88350182	+	9270	0	0	0	0	0	0	0	0	0	0	0	0	0	0	0	0	0	0	0	0	0	0	0	0	0	0	0	0	0	0	0	0	0	0	0	0	0	0	0	0	0	0	0	0
gene-GTPBP6,Dbxref=GeneID:100298830,Name=GTPBP6	NC_037328.1	88342732	88362404	-	19673	0	0	0	0	0	0	0	0	0	0	0	0	0	0	0	0	0	0	0	0	0	0	0	0	0	0	0	0	0	0	0	0	0	0	0	0	0	0	0	0	0	0	0	0
gene-PPP2R3B,Dbxref=GeneID:100298789,Name=PPP2R3B	NC_037328.1	88367033	88407986	-	40954	0	0	0	0	0	0	0	0	0	0	0	0	0	0	0	0	0	0	0	0	0	0	0	0	0	0	0	0	0	0	0	0	0	0	0	0	0	0	0	0	0	0	0	0
gene-LOC112446999,Dbxref=GeneID:112446999,Name=LOC112446999	NC_037328.1	88721146	88724542	+	3397	0	0	0	0	0	0	0	0	0	0	0	0	0	0	0	0	0	0	0	0	0	0	0	0	0	0	0	0	0	0	0	0	0	0	0	0	0	0	0	0	0	0	0	0
gene-LOC112448298,Dbxref=GeneID:112448298,Name=LOC112448298	NC_037328.1	89192312	89192414	+	103	0	0	0	0	0	0	0	0	0	0	0	0	0	0	0	0	0	0	0	0	0	0	0	0	0	0	0	0	0	0	0	0	0	0	0	0	0	0	0	0	0	0	0	0
gene-LOC104970947,Dbxref=GeneID:104970947,Name=LOC104970947	NC_037328.1	89284110	89302631	-	18522	0	4	1	0	3	0	0	1	1	2	0	3	0	6	1	0	3	4	0	9	4	4	1	1	1	0	2	0	2	0	1	1	3	1	1	0	1	1	4	3	0	2	1	0
gene-LOC104970949,Dbxref=GeneID:104970949,Name=LOC104970949	NC_037328.1	89786494	89793843	+	7350	0	4	7	7	11	3	0	13	0	4	0	0	0	1	0	0	29	7	9	8	26	23	16	5	2	1	2	0	5	6	5	0	11	6	2	0	8	13	8	4	1	0	0	1
gene-TRNAY-GUA,Dbxref=GeneID:112448494,Name=TRNAY-GUA	NC_037328.1	89802979	89803050	-	72	0	0	0	0	0	0	0	0	0	0	0	0	0	0	0	0	0	0	0	0	0	0	0	0	0	0	0	0	0	0	0	0	0	0	0	0	0	0	0	0	0	0	0	0
gene-LOC112447662,Dbxref=GeneID:112447662,Name=LOC112447662	NC_037328.1	89964603	89966392	+	1790	62	13	86	4	24	11	0	41	5	5	2	3	0	3	2	0	95	70	77	80	158	97	84	93	42	28	40	25	65	56	15	11	96	21	12	3	41	53	41	26	0	8	13	4
gene-TBL1XR1,Dbxref=BGD:BT28495,GeneID:614346,Name=TBL1XR1	NC_037328.1	90029992	90208445	+	178454	8472	5236	5021	6211	5325	6466	831	7570	1188	2158	971	1562	1594	1261	1755	656	7285	5499	5273	4944	5866	5353	5724	4478	3548	2921	4530	2990	5708	4984	4599	3922	2797	1532	1465	252	2766	2371	3489	1673	5343	5777	10251	7151
gene-LOC112448382,Dbxref=GeneID:112448382,Name=LOC112448382	NC_037328.1	91392558	91392661	+	104	0	0	0	0	0	0	0	0	0	0	0	0	0	0	0	0	0	0	0	0	0	0	0	0	0	0	0	0	0	0	0	0	0	0	0	0	0	0	0	0	0	0	0	0
gene-NAALADL2,Dbxref=GeneID:100337356,Name=NAALADL2	NC_037328.1	91428524	92992347	-	1563824	111	141	204	88	31	98	63	179	337	519	328	591	220	441	474	241	371	130	145	361	241	169	223	122	222	142	374	133	382	354	242	210	152	74	56	16	128	73	122	149	96	155	236	146
gene-LOC112448332,Dbxref=GeneID:112448332,Name=LOC112448332	NC_037328.1	92346997	92347093	+	97	0	0	0	0	0	0	0	0	0	0	0	0	0	0	0	0	0	0	0	0	0	0	0	0	0	0	0	0	0	0	0	0	0	0	0	0	0	0	0	0	0	0	0	0
gene-LOC616200,Dbxref=GeneID:616200,Name=LOC616200	NC_037328.1	92661084	92661674	+	591	0	0	0	0	0	0	0	0	0	0	0	0	0	0	0	0	0	0	0	0	0	0	0	0	0	0	0	0	0	0	0	0	0	0	0	0	0	0	0	0	0	0	0	0
gene-LOC112448319,Dbxref=GeneID:112448319,Name=LOC112448319	NC_037328.1	92738800	92738928	+	129	0	0	0	0	0	0	0	0	0	0	0	0	0	0	0	0	0	0	0	0	0	0	0	0	0	0	0	0	0	0	0	0	0	0	0	0	0	0	0	0	0	0	0	0
gene-NLGN1,Dbxref=BGD:BT27682,GeneID:530042,Name=NLGN1	NC_037328.1	93145361	94102525	-	957165	223	100	157	132	51	458	32	140	126	87	89	130	40	99	142	53	740	283	319	1212	454	393	722	554	244	84	198	176	213	264	242	270	224	165	121	19	165	225	130	101	167	110	158	173
gene-SPATA16,Dbxref=GeneID:538046,VGNC:VGNC:35175,Name=SPATA16	NC_037328.1	94320177	94597863	+	277687	51	22	82	48	16	27	18	36	14	21	19	23	6	9	6	8	62	42	51	85	51	30	45	21	38	41	76	21	48	32	28	49	45	14	22	6	27	15	18	26	7	17	35	17
gene-LOC781410,Dbxref=BGD:BT30184,GeneID:781410,Name=LOC781410	NC_037328.1	94342072	94342452	-	381	0	0	0	0	0	0	0	0	0	0	0	0	0	0	0	0	0	0	0	0	0	0	0	0	0	0	0	0	0	0	0	0	0	0	0	0	0	0	0	0	0	0	0	0
gene-LOC112447725,Dbxref=GeneID:112447725,Name=LOC112447725	NC_037328.1	94364128	94371566	-	7439	0	0	0	0	0	0	0	0	0	0	0	0	0	0	0	0	0	0	0	0	0	0	0	0	0	0	0	0	0	0	0	0	0	0	0	0	0	0	0	0	0	0	0	0
gene-ECT2,Dbxref=GeneID:504746,VGNC:VGNC:28314,Name=ECT2	NC_037328.1	94709110	94769494	-	60385	558	275	778	191	133	292	9	735	171	139	67	181	148	83	96	37	1582	1559	1435	1602	1308	942	1047	859	616	419	776	400	1263	1216	1058	616	728	520	465	41	924	813	1002	253	3296	2541	4242	3215
gene-NCEH1,Dbxref=BGD:BT22713,GeneID:534212,VGNC:VGNC:31911,Name=NCEH1	NC_037328.1	94818797	94882844	+	64048	1355	1033	867	611	603	756	55	1078	114	220	84	147	75	101	102	66	2304	919	1053	896	866	1275	1182	655	600	571	890	424	690	803	512	412	907	408	306	42	557	671	836	642	5294	6022	11263	6889
gene-LOC112447726,Dbxref=GeneID:112447726,Name=LOC112447726	NC_037328.1	94945925	94971823	-	25899	13	8	9	0	20	3	25	35	3	4	9	12	0	3	3	0	19	14	5	12	20	14	8	4	1	6	8	0	6	9	7	0	7	6	2	0	4	4	7	1	21	12	16	8
gene-TNFSF10,Dbxref=BGD:BT10122,GeneID:507215,VGNC:VGNC:36172,Name=TNFSF10	NC_037328.1	94985267	95001544	+	16278	2463	3756	1427	643	429	1755	58	2595	337	754	242	404	98	420	587	138	1684	1860	608	456	2000	1174	1668	599	265	557	633	139	794	932	319	119	395	178	279	42	457	456	988	649	421	400	741	368
gene-GHSR,Dbxref=BGD:BT12745,GeneID:514203,VGNC:VGNC:29352,Name=GHSR	NC_037328.1	95024995	95034668	+	9674	146	124	89	47	99	128	17	230	2	8	6	8	1	5	15	0	129	107	47	50	160	106	113	63	15	25	41	3	53	44	37	0	57	14	33	1	43	26	80	37	28	27	67	45
gene-LOC101905019,Dbxref=GeneID:101905019,Name=LOC101905019	NC_037328.1	95045818	95052168	+	6351	0	14	0	0	3	0	0	0	9	4	3	8	1	3	2	4	4	1	5	1	0	0	0	2	3	0	2	1	1	0	5	4	4	0	1	1	0	2	0	5	2	1	1	0
gene-FNDC3B,Dbxref=BGD:BT20262,GeneID:615534,VGNC:VGNC:29063,Name=FNDC3B	NC_037328.1	95121236	95479985	-	358750	669	579	772	311	443	576	276	666	1288	2333	1439	1761	4008	3325	2238	1068	2645	1277	1199	762	1421	1576	1612	781	1320	1646	2360	815	3471	2771	1637	1375	1149	462	586	51	873	1161	1991	867	272	678	1156	990
gene-LOC112447727,Dbxref=GeneID:112447727,Name=LOC112447727	NC_037328.1	95210751	95218719	+	7969	0	0	0	0	0	0	0	0	0	0	0	0	0	0	0	0	0	0	0	0	0	0	0	0	0	0	0	0	0	0	0	0	0	0	0	0	0	0	0	0	0	0	0	0
gene-LOC101904810,Dbxref=GeneID:101904810,Name=LOC101904810	NC_037328.1	95453901	95455117	-	1217	0	0	0	0	0	0	0	0	0	0	0	0	0	0	0	0	0	0	0	0	0	0	0	0	0	0	0	0	0	0	0	0	0	0	0	0	0	0	0	0	0	0	0	0
gene-LOC112447728,Dbxref=GeneID:112447728,Name=LOC112447728	NC_037328.1	95517398	95550941	-	33544	28	98	703	207	209	9	3	113	1	5	5	2	4	1	5	3	3	4	10	8	4	1	7	4	2	1	42	10	13	1	5	5	5	2	4	0	2	2	1	5	2	1	1	3
gene-TMEM212,Dbxref=GeneID:100335300,VGNC:VGNC:36034,Name=TMEM212	NC_037328.1	95630908	95650460	-	19553	2	0	11	4	0	10	0	3	0	0	0	2	0	0	0	0	3	1	2	9	8	1	1	1	2	0	6	0	2	1	7	2	2	1	1	0	3	1	0	0	0	1	2	0
gene-PLD1,Dbxref=BGD:BT12890,GeneID:514554,Name=PLD1	NC_037328.1	95687024	95963604	+	276581	329	178	286	137	82	226	38	282	548	681	461	940	457	685	709	281	581	359	277	298	470	414	511	264	238	285	474	163	461	375	202	190	244	127	111	20	210	154	275	219	115	127	224	148
gene-LOC101905533,Dbxref=GeneID:101905533,Name=LOC101905533	NC_037328.1	95909838	96021810	-	111973	62	61	67	4	13	55	3	57	2	4	3	7	11	6	5	0	63	62	34	80	67	64	40	45	15	7	38	12	41	18	25	8	32	11	16	0	22	32	14	28	35	32	41	33
gene-TNIK,Dbxref=BGD:BT20254,GeneID:539627,VGNC:VGNC:36179,Name=TNIK	NC_037328.1	96021894	96432270	+	410377	22626	14831	16861	18298	15453	29304	1573	28151	1888	3940	1878	2794	1860	2209	2709	2604	41160	21792	20960	33989	30942	29220	34270	34006	23055	11113	20686	17887	32985	40022	27629	37947	14411	8489	7734	970	10266	17006	11730	7415	7639	8489	11909	9533
gene-SLC2A2,Dbxref=GeneID:282357,VGNC:VGNC:34800,Name=SLC2A2	NC_037328.1	96452863	96485584	+	32722	0	3	9	0	12	0	0	0	9122	12037	8239	15219	6841	8527	6712	3230	6	2	2	4	1	2	0	1	2	0	0	0	1	1	4	3	0	0	0	0	5	3	0	0	2	0	0	1
gene-EIF5A2,Dbxref=BGD:BT16209,GeneID:506307,VGNC:VGNC:28419,Name=EIF5A2	NC_037328.1	96541095	96557798	+	16704	40	28	49	40	25	55	2	36	0	8	4	9	4	2	4	0	80	58	38	43	31	33	66	32	16	15	44	1	32	30	16	11	35	18	15	2	25	13	37	19	48	47	80	36
gene-RPL22L1,Dbxref=BGD:BT23161,GeneID:614872,Name=RPL22L1	NC_037328.1	96572445	96576821	+	4377	6164	4657	6295	5808	4895	5421	463	7361	577	860	561	810	626	548	712	455	6264	5194	4965	5836	5936	4319	3712	4927	4608	2703	5979	3208	6740	9989	7417	7052	2837	1817	1655	134	2651	4674	2678	1237	2814	3121	4312	3242
gene-SLC7A14,Dbxref=BGD:BT15373,GeneID:533046,VGNC:VGNC:34927,Name=SLC7A14	NC_037328.1	96865068	96974743	+	109676	14	15	0	3	1	9	0	13	10	1	5	3	2	5	2	1	16	4	0	11	5	2	6	3	6	9	15	5	5	6	11	4	10	1	8	2	1	9	5	3	0	3	0	4
gene-LOC112447729,Dbxref=GeneID:112447729,Name=LOC112447729	NC_037328.1	96866789	96885342	-	18554	0	0	0	0	0	0	0	0	0	0	0	0	0	0	0	0	0	0	0	0	0	0	0	0	0	0	0	0	0	0	0	0	0	0	0	0	0	0	0	0	0	0	0	0
gene-CLDN11,Dbxref=BGD:BT24494,GeneID:508268,VGNC:VGNC:53517,Name=CLDN11	NC_037328.1	96999959	97014887	-	14929	1	0	0	0	0	0	0	2	30	197	39	60	66	36	16	20	1836	209	872	239	358	918	721	178	11	12	44	0	8	13	11	9	1006	381	141	57	165	500	529	809	16	23	62	13
gene-SKIL,Dbxref=BGD:BT14624,GeneID:527910,VGNC:VGNC:34648,Name=SKIL	NC_037328.1	97032270	97058169	-	25900	2356	1177	1312	1614	1701	1505	325	2369	498	840	353	716	372	583	762	315	3348	2702	2468	2153	3302	2596	3267	1842	1214	921	1678	732	1798	2132	2335	1745	1246	592	529	58	1085	921	1254	472	738	1206	1834	1295
gene-LOC112448260,Dbxref=GeneID:112448260,Name=LOC112448260	NC_037328.1	97057142	97058241	+	1100	1	0	0	0	0	0	0	0	0	0	0	0	0	0	0	0	0	0	1	0	0	0	2	0	0	0	0	2	0	0	0	0	0	1	2	0	0	0	0	2	0	0	0	0
gene-PRKCI,Dbxref=BGD:BT18484,GeneID:528478,VGNC:VGNC:33333,Name=PRKCI	NC_037328.1	97094256	97163222	-	68967	704	749	691	698	638	981	134	561	137	296	95	187	104	168	259	35	695	417	300	252	450	415	582	236	220	215	395	110	458	307	332	143	308	113	103	12	169	159	375	203	280	390	505	407
gene-TRNAK-CUU,Dbxref=GeneID:112448439,Name=TRNAK-CUU	NC_037328.1	97177158	97177230	+	73	0	0	0	0	0	0	0	0	0	0	0	0	0	0	0	0	0	0	0	0	0	0	0	0	0	0	0	0	0	0	0	0	0	0	0	0	0	0	0	0	0	0	0	0
gene-PHC3,Dbxref=GeneID:534916,VGNC:VGNC:49918,Name=PHC3	NC_037328.1	97196082	97280122	+	84041	3693	3315	3196	1918	1288	2542	199	4185	439	879	428	710	389	557	591	214	3877	2910	2136	1920	3265	2515	3088	1585	991	1145	2161	610	2056	1428	1528	804	2034	627	723	93	1371	1074	1684	896	1721	2178	3907	2433
gene-LOC112447730,Dbxref=GeneID:112447730,Name=LOC112447730	NC_037328.1	97247596	97250314	-	2719	0	0	0	0	0	0	0	0	0	0	0	0	0	0	0	0	0	0	0	0	0	0	0	0	0	0	0	0	0	0	0	0	0	0	0	0	0	0	0	0	0	0	0	0
gene-GPR160,Dbxref=GeneID:784906,VGNC:VGNC:29565,Name=GPR160	NC_037328.1	97280887	97351070	-	70184	1141	1257	1036	824	850	879	143	1084	80	83	42	89	44	85	61	35	618	460	388	330	557	389	535	386	72	99	184	77	218	281	177	141	173	84	46	11	174	147	243	68	77	86	129	104
gene-LOC112448328,Dbxref=GeneID:112448328,Name=LOC112448328	NC_037328.1	97292056	97292182	+	127	0	0	0	0	0	0	0	0	0	0	0	0	0	0	0	0	0	0	0	0	0	0	0	0	0	0	0	0	0	0	0	0	0	0	0	0	0	0	0	0	0	0	0	0
gene-SEC62,Dbxref=BGD:BT20498,GeneID:538938,Name=SEC62	NC_037328.1	97388346	97421921	-	33576	11263	9450	9947	6810	3881	9186	604	11097	5244	5819	4038	6080	4001	4747	6929	2884	6837	4547	4371	4382	4624	4851	5054	3831	4261	3766	6165	3210	7949	6383	5131	4679	3284	1352	1487	182	2853	3089	3263	1923	3079	3784	5984	4105
gene-SAMD7,Dbxref=GeneID:524171,VGNC:VGNC:34275,Name=SAMD7	NC_037328.1	97443587	97458167	-	14581	0	6	5	0	0	0	0	3	0	0	0	0	0	0	0	0	0	1	0	7	0	0	0	0	0	0	0	0	0	0	0	0	2	0	0	0	0	0	0	0	0	0	0	0
gene-LRRC31,Dbxref=GeneID:784330,VGNC:VGNC:31009,Name=LRRC31	NC_037328.1	97511914	97541804	+	29891	1	0	13	18	1	9	1	5	0	2	1	2	1	1	1	0	4	0	0	13	5	3	1	1	0	0	0	0	2	0	1	0	1	0	0	0	2	2	0	0	0	3	5	2
gene-LRRIQ4,Dbxref=GeneID:784301,VGNC:VGNC:31036,Name=LRRIQ4	NC_037328.1	97542149	97557519	-	15371	0	0	0	13	0	1	0	1	0	3	0	0	0	2	0	0	4	5	6	4	0	1	1	0	1	0	1	0	4	8	0	0	0	1	0	0	0	1	2	1	1	1	0	0
gene-TRNAY-GUA-2,Dbxref=GeneID:112448497,Name=TRNAY-GUA	NC_037328.1	97560692	97560781	-	90	0	0	0	0	0	0	0	0	0	0	0	0	0	0	0	0	0	0	0	0	0	0	0	0	0	0	0	0	0	0	0	0	0	0	0	0	0	0	0	0	0	0	0	0
gene-LRRC34,Dbxref=BGD:BT30354,GeneID:512714,VGNC:VGNC:31010,Name=LRRC34	NC_037328.1	97562925	97581378	+	18454	134	70	122	85	121	124	7	136	41	59	43	52	55	58	64	21	227	101	165	106	217	131	177	72	97	46	182	47	191	146	110	39	87	40	20	2	69	88	100	54	64	83	154	95
gene-MYNN,Dbxref=GeneID:539376,VGNC:VGNC:53589,Name=MYNN	NC_037328.1	97586222	97604210	-	17989	2313	1887	2222	1358	1142	1412	119	2260	408	598	320	592	323	479	560	216	1781	1478	1248	1101	1466	1153	1568	945	759	649	1375	419	1696	1633	1049	678	977	366	343	31	783	647	891	442	1326	1451	2720	1682
gene-ACTRT3,Dbxref=BGD:BT24019,GeneID:509723,VGNC:VGNC:25591,Name=ACTRT3	NC_037328.1	97604099	97609720	+	5622	114	63	101	20	45	100	15	84	49	50	33	55	53	37	66	27	134	84	94	82	101	73	110	73	59	58	121	45	136	134	101	117	69	49	35	2	54	56	63	59	60	89	135	70
gene-TRNAV-AAC,Dbxref=GeneID:112448499,Name=TRNAV-AAC	NC_037328.1	97606076	97606148	-	73	0	0	0	0	0	0	0	0	0	0	0	0	0	0	0	0	0	0	0	0	0	0	0	0	0	0	0	0	0	0	0	0	0	0	0	0	0	0	0	0	0	0	0	0
gene-TERC,Dbxref=GeneID:379035,Name=TERC	NC_037328.1	97612791	97613232	+	442	10	5	20	14	0	6	0	15	24	5	17	19	27	27	26	23	48	52	63	45	50	59	52	58	55	9	32	33	40	17	44	145	22	31	15	1	37	19	18	12	19	28	28	29
gene-LOC112448275,Dbxref=GeneID:112448275,Name=LOC112448275	NC_037328.1	97628926	97629032	-	107	0	0	0	0	0	0	0	0	0	0	0	0	0	0	0	0	0	0	0	0	0	0	0	0	0	0	0	0	0	0	0	0	0	0	0	0	0	0	0	0	0	0	0	0
gene-LOC107132196,Dbxref=GeneID:107132196,Name=LOC107132196	NC_037328.1	97689779	97692623	-	2845	0	0	0	0	0	0	0	0	2	1	0	1	3	0	0	1	7	4	1	0	0	7	8	2	3	1	8	10	3	6	9	0	7	2	2	0	0	3	4	0	1	0	0	1
gene-LOC112447731,Dbxref=GeneID:112447731,Name=LOC112447731	NC_037328.1	97692705	97698694	+	5990	2	0	3	0	0	0	0	0	2	0	0	1	0	0	1	0	6	0	0	1	2	3	4	0	6	1	5	3	8	6	3	6	0	1	1	0	0	1	5	1	0	0	1	0
gene-MECOM,Dbxref=BGD:BT25248,GeneID:532209,VGNC:VGNC:31343,Name=MECOM	NC_037328.1	98022920	98348911	+	325992	4	4	12	16	19	41	20	16	86	199	90	139	53	63	119	58	387	140	121	186	254	171	272	131	331	272	542	272	454	331	308	162	191	58	31	7	43	49	90	149	36	49	85	63
gene-LOC104970974,Dbxref=GeneID:104970974,Name=LOC104970974	NC_037328.1	98376300	98398737	-	22438	1	0	0	0	0	0	2	4	3	7	1	2	1	3	3	0	5	3	1	0	3	2	9	0	7	3	19	7	18	10	10	12	3	0	3	1	3	3	1	0	0	1	1	0
gene-LOC112447000,Dbxref=GeneID:112447000,Name=LOC112447000	NC_037328.1	98437399	98443010	-	5612	0	0	0	0	0	0	0	0	0	0	0	0	0	0	0	0	0	0	0	5	1	0	0	0	0	0	0	0	0	0	0	0	0	0	0	0	0	0	0	0	0	0	0	0
gene-LOC107131228,Dbxref=GeneID:107131228,Name=LOC107131228	NC_037328.1	98536877	98711934	-	175058	3	9	11	4	9	25	5	10	9	5	3	10	3	5	7	6	13	8	6	35	8	9	12	10	25	23	57	32	29	34	21	26	7	3	2	1	3	11	3	6	9	10	18	5
gene-MIR551B,Dbxref=GeneID:100313267,miRBase:MI0009864,Name=MIR551B	NC_037328.1	98873841	98873935	-	95	0	0	0	0	0	0	0	0	0	0	0	0	0	0	0	0	0	0	0	0	0	0	0	0	0	0	0	0	0	0	0	0	0	0	0	0	0	0	0	0	0	0	0	0
gene-LOC100139843,Dbxref=BGD:BT20435,GeneID:100139843,Name=LOC100139843	NC_037328.1	99141937	99230565	-	88629	36	78	69	29	19	14	8	37	6	4	6	12	2	7	2	3	20	11	11	28	24	5	35	5	11	12	18	15	15	9	13	7	5	2	4	1	10	2	7	5	22	20	34	45
gene-GOLIM4,Dbxref=GeneID:538532,VGNC:VGNC:29490,Name=GOLIM4	NC_037328.1	99361784	99445714	+	83931	460	235	285	91	104	142	60	290	5380	6171	5141	8979	2621	4908	6019	2680	2448	982	1144	1074	955	1069	1146	620	1570	1195	2458	922	2657	1539	1289	939	1562	601	313	71	728	586	879	744	404	411	750	445
gene-LOC104970976,Dbxref=GeneID:104970976,Name=LOC104970976	NC_037328.1	99386189	99404041	-	17853	0	0	0	0	0	0	0	0	0	0	0	0	0	0	0	0	0	0	0	0	0	0	0	0	0	0	0	0	0	0	0	0	0	0	0	0	0	0	0	0	0	0	0	0
gene-LRRC77,Dbxref=BGD:BT17323,GeneID:768065,Name=LRRC77	NC_037328.1	99548888	99579214	-	30327	3	0	0	0	0	0	0	0	1	0	0	0	0	0	0	0	1	0	0	7	0	1	0	0	0	0	1	0	0	0	0	10	0	0	0	0	2	0	0	0	0	0	0	0
gene-SERPINI1,Dbxref=BGD:BT28529,GeneID:509976,VGNC:VGNC:34481,Name=SERPINI1	NC_037328.1	99659211	99743605	-	84395	1158	789	1185	1010	325	1081	56	682	15	49	12	24	8	14	24	6	506	373	416	416	616	317	490	303	173	97	224	91	253	286	125	62	356	102	79	11	186	216	182	88	94	123	166	87
gene-PDCD10,Dbxref=BGD:BT26621,GeneID:506411,VGNC:VGNC:32658,Name=PDCD10	NC_037328.1	99744306	99792716	+	48411	6742	5977	5320	6072	3281	6096	409	6851	652	686	472	662	540	659	715	285	2851	2606	2483	2216	2630	1927	2105	1948	1719	1242	2287	1032	3146	3596	2521	1653	1692	667	499	64	1209	1581	1325	512	2069	1951	3059	2204
gene-WDR49,Dbxref=BGD:BT19151,GeneID:531076,Name=WDR49	NC_037328.1	99823116	99991866	+	168751	15	9	41	14	3	9	23	26	7	2	5	3	11	11	8	0	25	18	19	31	17	10	15	14	11	4	17	9	10	7	12	14	12	12	10	1	11	8	9	6	8	7	29	12
gene-SERPINI2,Dbxref=BGD:BT25265,GeneID:519219,VGNC:VGNC:34482,Name=SERPINI2	NC_037328.1	99995832	100031889	+	36058	0	0	1	0	0	0	0	0	56	218	15	43	268	42	1367	370	19	6	7	17	5	6	11	7	3	1	0	1	4	2	0	0	10	1	0	0	8	2	0	4	3	4	9	8
gene-ZBBX,Dbxref=BGD:BT12791,GeneID:617991,VGNC:VGNC:53614,Name=ZBBX	NC_037328.1	100081590	100206264	+	124675	12	9	5	2	1	17	4	7	8	2	4	7	2	3	3	1	12	4	6	13	9	6	8	6	2	3	7	6	4	6	1	14	4	5	1	1	5	3	2	1	32	41	47	72
gene-LOC104970977,Dbxref=GeneID:104970977,Name=LOC104970977	NC_037328.1	100283840	100287529	+	3690	0	0	0	0	0	0	4	0	0	0	0	0	0	0	0	0	0	0	0	0	0	0	0	0	0	0	0	0	0	0	0	0	0	0	0	0	0	0	0	0	0	1	0	0
gene-LOC112448365,Dbxref=GeneID:112448365,Name=LOC112448365	NC_037328.1	100754352	100754459	-	108	0	0	0	0	0	0	0	0	0	0	0	0	0	0	0	0	0	0	0	0	0	0	0	0	0	0	0	0	0	0	0	0	0	0	0	0	0	0	0	0	0	0	0	0
gene-BCHE,Dbxref=BGD:BT10323,GeneID:534616,VGNC:VGNC:26443,Name=BCHE	NC_037328.1	101522670	101601155	+	78486	9	20	19	1	0	15	0	3	9	75	40	62	36	65	33	37	184	65	87	67	44	98	44	46	276	173	417	171	428	329	157	106	159	34	15	6	33	62	38	75	30	30	51	32
gene-SLITRK3,Dbxref=GeneID:527364,VGNC:VGNC:34964,Name=SLITRK3	NC_037328.1	102179299	102187839	+	8541	0	0	2	0	30	0	0	2	0	0	0	0	0	0	0	0	0	0	0	1	0	0	0	0	0	0	1	0	0	0	0	0	2	0	0	0	0	0	0	0	0	1	0	0
gene-SI,Dbxref=BGD:BT16132,GeneID:504366,VGNC:VGNC:34612,Name=SI	NC_037328.1	102267984	102388515	+	120532	6	3	15	4	8	5	11	9	3	9	6	8	5	6	5	4	17	18	5	23	4	11	7	8	11	3	13	12	9	6	11	2	3	2	5	0	7	0	7	2	5	9	19	5
gene-LOC112448289,Dbxref=GeneID:112448289,Name=LOC112448289	NC_037328.1	104019355	104019460	+	106	0	0	0	0	0	0	0	0	0	0	0	0	0	0	0	0	0	0	0	0	0	0	0	0	0	0	0	0	0	0	0	0	0	0	0	0	0	0	0	0	0	0	0	0
gene-TRNAS-GGA-4,Dbxref=GeneID:112448440,Name=TRNAS-GGA	NC_037328.1	104392992	104393064	+	73	0	0	0	0	0	0	0	0	0	0	0	0	0	0	0	0	0	0	0	0	0	0	0	0	0	0	0	0	0	0	0	0	0	0	0	0	0	0	0	0	0	0	0	0
gene-TRNAW-CCA,Dbxref=GeneID:112448500,Name=TRNAW-CCA	NC_037328.1	105779329	105779400	-	72	0	0	0	0	0	0	0	0	0	0	0	0	0	0	0	0	0	0	0	0	0	0	0	0	0	0	0	0	0	0	0	0	0	0	0	0	0	0	0	0	0	0	0	0
gene-OTOL1,Dbxref=BGD:BT23209,GeneID:525044,VGNC:VGNC:32487,Name=OTOL1	NC_037328.1	105877308	105908063	-	30756	0	0	1	0	1	9	0	3	0	3	0	2	0	1	2	0	3	3	2	4	2	3	1	5	1	0	0	0	3	0	0	2	1	0	0	1	4	0	1	1	1	4	1	2
gene-SPTSSB,Dbxref=GeneID:780785,VGNC:VGNC:35260,Name=SPTSSB	NC_037328.1	106028381	106057302	+	28922	2	1	0	0	0	0	1	1	583	118	210	383	148	46	136	40	2	5	2	0	0	0	3	1	1	5	13	1	15	27	15	13	2	0	0	0	0	0	0	0	0	4	9	10
gene-NMD3,Dbxref=BGD:BT28892,GeneID:509871,VGNC:VGNC:32125,Name=NMD3	NC_037328.1	106150166	106186579	-	36414	2661	1785	2424	1360	858	1653	143	2839	566	836	505	636	621	648	816	278	1841	1729	1427	1570	1867	1300	1480	1305	1059	964	1467	631	1762	1547	1465	1009	1057	463	549	29	929	1001	1041	436	1374	1331	2128	1524
gene-B3GALNT1,Dbxref=BGD:BT18246,GeneID:767844,VGNC:VGNC:53513,Name=B3GALNT1	NC_037328.1	106346343	106378855	+	32513	4	2	4	6	0	0	0	5	7	11	2	7	2	6	4	5	151	92	17	42	20	28	8	1	10	13	5	11	7	0	3	1	276	12	10	3	12	33	13	96	116	119	206	137
gene-PPM1L,Dbxref=BGD:BT28166,GeneID:541235,VGNC:VGNC:33216,Name=PPM1L	NC_037328.1	106399686	106727153	-	327468	62	47	54	45	42	86	15	52	369	676	389	543	187	463	743	181	169	86	87	112	118	107	117	62	83	102	140	50	133	75	65	98	213	31	32	4	55	29	56	74	67	75	131	93
gene-LOC112447732,Dbxref=GeneID:112447732,Name=LOC112447732	NC_037328.1	106463691	106496469	-	32779	0	0	0	0	0	0	0	0	0	0	0	0	0	0	0	0	0	0	0	0	0	0	0	0	0	0	0	0	0	0	0	0	0	0	0	0	0	0	0	0	0	0	0	0
gene-TRNAF-GAA,Dbxref=GeneID:112448501,Name=TRNAF-GAA	NC_037328.1	106592310	106592381	-	72	0	0	0	0	0	0	0	0	0	0	0	0	0	0	0	0	0	0	0	0	0	0	0	0	0	0	0	0	0	0	0	0	0	0	0	0	0	0	0	0	0	0	0	0
gene-LOC104970982,Dbxref=GeneID:104970982,Name=LOC104970982	NC_037328.1	106714953	106718153	-	3201	0	0	0	0	0	0	0	0	0	0	0	0	0	0	0	0	0	0	0	0	0	0	0	0	0	0	0	0	0	0	0	0	0	0	0	0	0	0	0	0	0	0	0	0
gene-ARL14,Dbxref=BGD:BT14709,GeneID:539937,VGNC:VGNC:26139,Name=ARL14	NC_037328.1	106836726	106839312	-	2587	4	0	0	0	1	0	0	0	0	0	0	0	0	0	0	0	28	28	32	36	24	26	11	23	2	0	2	2	0	3	4	0	13	7	9	0	14	17	12	6	0	4	14	4
gene-KPNA4,Dbxref=GeneID:535090,VGNC:VGNC:30703,Name=KPNA4	NC_037328.1	106925312	106985402	+	60091	1173	665	988	303	95	490	25	970	253	482	226	382	199	371	502	107	1886	1661	1232	1058	1616	1445	1889	969	420	566	938	254	1331	879	623	266	806	416	372	29	715	491	989	387	1183	1235	2032	1244
gene-LOC112448335,Dbxref=GeneID:112448335,Name=LOC112448335	NC_037328.1	106970727	106971049	+	323	0	0	0	0	0	0	0	0	0	0	0	0	0	0	0	0	0	0	0	0	0	0	0	0	0	0	0	0	0	0	0	0	0	0	0	0	0	0	0	0	0	0	0	0
gene-TRIM59,Dbxref=GeneID:540154,VGNC:VGNC:36344,Name=TRIM59	NC_037328.1	107028114	107044624	+	16511	1227	881	1120	766	807	959	34	1710	206	192	115	166	134	121	140	42	1317	1169	1079	989	1165	860	921	772	515	514	850	347	992	893	963	504	447	277	223	28	492	512	544	165	1758	1494	2601	2017
gene-SMC4,Dbxref=GeneID:353350,VGNC:VGNC:35001,Name=SMC4	NC_037328.1	107045175	107078866	-	33692	5712	3579	4206	3395	2049	3818	208	6512	496	577	328	611	394	362	469	130	6385	6759	5296	6334	6339	4454	4373	3534	1718	1393	3056	1082	4077	3185	3491	1513	3083	2009	1464	193	4012	2731	3528	1074	11628	10405	20324	13575
gene-MIR16B,Dbxref=GeneID:790979,miRBase:MI0004739,Name=MIR16B	NC_037328.1	107073622	107073714	-	93	0	0	0	0	0	0	0	0	0	0	0	0	0	0	0	0	0	0	0	0	0	0	0	0	0	0	0	0	0	0	0	0	0	0	0	0	0	0	0	0	0	0	0	0
gene-MIR15B,Dbxref=GeneID:791011,miRBase:MI0005012,Name=MIR15B	NC_037328.1	107073765	107073862	-	98	0	0	0	0	0	0	0	0	0	0	0	0	0	0	0	0	0	0	0	0	0	0	0	0	0	0	0	0	0	0	0	0	0	0	0	0	0	0	0	0	0	0	0	0
gene-IFT80,Dbxref=GeneID:513583,Name=IFT80	NC_037328.1	107078906	107210812	+	131907	1689	1155	1197	958	433	986	31	1591	149	160	94	183	126	94	113	70	1095	998	789	903	875	673	788	555	359	294	637	239	687	490	396	282	574	253	186	28	519	402	415	233	2226	2615	4120	2558
gene-C1H3orf80,Dbxref=GeneID:100847848,VGNC:VGNC:52669,Name=C1H3orf80	NC_037328.1	107236951	107237779	-	829	0	0	0	0	0	0	0	0	0	0	0	0	0	0	0	0	9	7	0	2	2	2	2	2	0	0	0	0	0	0	1	0	1	3	2	1	0	0	0	7	0	0	0	0
gene-LOC511229,Dbxref=BGD:BT23930,GeneID:511229,Name=LOC511229	NC_037328.1	107385711	107426858	+	41148	2314	1326	2368	1023	865	1410	109	2226	193	370	157	360	186	197	204	139	5297	3575	2901	3255	4460	3360	3484	2329	859	859	2108	556	1765	1507	1013	482	2483	940	820	88	1815	1298	1804	1051	1595	2048	3421	2108
gene-IL12A,Dbxref=BGD:BT11225,GeneID:281856,VGNC:VGNC:30110,Name=IL12A	NC_037328.1	107433482	107440180	-	6699	4	2	1	16	0	9	0	4	0	4	0	0	2	1	1	0	43	39	19	18	40	7	50	19	33	5	74	17	41	43	29	13	25	21	7	1	19	18	17	16	21	72	46	35
gene-SCHIP1,Dbxref=BGD:BT27654,GeneID:535716,Name=SCHIP1	NC_037328.1	107552328	108435159	-	882832	66	35	86	43	82	111	45	41	77	157	74	132	65	83	69	52	204	110	91	149	190	113	134	81	497	259	702	330	736	398	316	274	112	72	57	11	76	72	76	110	33	86	139	58
gene-TRNAE-UUC-3,Dbxref=GeneID:112448502,Name=TRNAE-UUC	NC_037328.1	107605137	107605208	-	72	0	0	0	0	0	0	0	0	0	0	0	0	0	0	0	0	0	0	0	0	0	0	0	0	0	0	0	0	0	0	0	0	0	0	0	0	0	0	0	0	0	0	0	0
gene-LOC112448347,Dbxref=GeneID:112448347,Name=LOC112448347	NC_037328.1	107675238	107675344	-	107	0	0	0	0	0	0	0	0	0	0	0	0	0	0	0	0	0	0	0	0	0	0	0	0	0	0	0	0	0	0	0	0	0	0	0	0	0	0	0	0	0	0	0	0
gene-LOC101901911,Dbxref=GeneID:101901911,Name=LOC101901911	NC_037328.1	108693718	108697298	+	3581	0	0	0	0	0	0	0	0	0	0	0	0	0	0	0	0	0	0	0	0	0	0	0	0	0	0	0	0	0	0	0	0	0	0	0	0	0	0	0	0	1	0	0	0
gene-MFSD1,Dbxref=BGD:BT26924,GeneID:508337,VGNC:VGNC:31431,Name=MFSD1	NC_037328.1	108706092	108732564	-	26473	2368	2678	1661	1445	833	1546	56	1928	2386	3479	1867	3080	1835	2351	2621	1206	1867	1235	1032	1090	1156	1254	1083	887	1181	1200	1715	926	2064	1964	1485	1361	829	385	363	46	667	774	821	453	656	645	1082	766
gene-RARRES1,Dbxref=BGD:BT25519,GeneID:510102,VGNC:VGNC:33731,Name=RARRES1	NC_037328.1	108807575	108849587	+	42013	96	39	132	178	50	85	4	122	235	205	159	295	100	204	102	192	7008	2385	1860	3177	3944	3853	3411	3635	1568	847	1928	1008	1952	2376	1137	1162	3063	1003	820	195	1771	2490	1340	1882	1750	2585	3525	3003
gene-GFM1,Dbxref=BGD:BT18253,GeneID:513309,VGNC:VGNC:29327,Name=GFM1	NC_037328.1	108852511	108903181	-	50671	827	454	960	291	100	359	12	766	958	946	642	978	774	826	1125	400	1770	1604	1324	1523	1539	1274	1334	1119	693	510	1078	487	1234	1264	913	596	1129	547	439	40	851	908	901	457	954	1056	1439	993
gene-LXN,Dbxref=BGD:BT15514,GeneID:781644,VGNC:VGNC:31087,Name=LXN	NC_037328.1	108867031	108874757	+	7727	0	0	0	0	0	0	0	0	0	0	0	0	0	0	0	0	0	0	0	0	0	0	0	0	0	0	0	0	0	0	0	0	0	0	0	0	0	0	0	0	0	0	0	0
gene-MLF1,Dbxref=BGD:BT14334,GeneID:533379,Name=MLF1	NC_037328.1	108907136	108938872	-	31737	40	13	14	37	2	19	0	16	17	23	19	31	7	16	17	11	155	83	43	54	44	73	50	33	129	79	139	94	205	190	71	67	231	21	10	3	30	28	25	78	334	398	566	350
gene-RSRC1,Dbxref=BGD:BT24781,GeneID:509437,VGNC:VGNC:53602,Name=RSRC1	NC_037328.1	108966570	109413780	-	447211	1350	937	1308	1230	335	798	94	1589	535	568	384	567	329	412	526	246	1432	998	1061	1012	1015	847	784	688	552	471	923	381	1175	988	961	646	648	317	255	38	521	515	522	269	1314	1000	1718	1299
gene-SHOX2,Dbxref=BGD:BT14115,GeneID:525900,VGNC:VGNC:34606,Name=SHOX2	NC_037328.1	109417705	109428087	+	10383	6	3	0	0	0	8	0	2	4	18	13	14	1	15	12	12	99	18	7	12	17	83	19	19	2	0	2	0	0	10	5	16	98	36	37	5	51	39	74	119	28	20	49	42
gene-VEPH1,Dbxref=GeneID:100337421,VGNC:VGNC:36787,Name=VEPH1	NC_037328.1	110066594	110343443	+	276850	30	15	33	3	2	62	7	48	218	204	96	270	457	129	136	56	61	27	30	28	41	45	21	25	11	19	30	10	39	30	16	16	45	14	11	2	13	22	20	21	27	12	32	11
gene-PTX3,Dbxref=BGD:BT10420,GeneID:541148,VGNC:VGNC:33566,Name=PTX3	NC_037328.1	110158197	110164262	-	6066	0	0	0	0	0	0	0	0	0	0	0	0	0	0	0	0	0	0	0	0	0	0	0	0	0	0	0	0	0	0	0	0	0	0	0	0	0	0	0	0	0	0	0	0
gene-LOC112448363,Dbxref=GeneID:112448363,Name=LOC112448363	NC_037328.1	110220176	110220282	+	107	0	0	0	0	0	0	0	0	0	0	0	0	0	0	0	0	0	0	0	0	0	0	0	0	0	0	0	0	0	0	0	0	0	0	0	0	0	0	0	0	0	0	0	0
gene-LOC112448279,Dbxref=GeneID:112448279,Name=LOC112448279	NC_037328.1	110430484	110430590	-	107	0	0	0	0	0	0	0	0	0	0	0	0	0	0	0	0	0	0	0	0	0	0	0	0	0	0	0	0	0	0	0	0	1	0	0	0	0	0	0	0	0	0	0	0
gene-CCNL1,Dbxref=BGD:BT24277,GeneID:514613,VGNC:VGNC:26975,Name=CCNL1	NC_037328.1	110444536	110462185	+	17650	6221	5617	6451	2670	1863	3189	260	6292	486	977	468	1058	1525	902	847	301	4861	3738	3120	2970	5589	3371	3667	2444	1266	1011	2990	744	2915	2526	1851	979	3190	945	841	81	1868	1582	2396	1054	2323	3219	5894	3656
gene-LOC112447734,Dbxref=GeneID:112447734,Name=LOC112447734	NC_037328.1	110513723	110517168	-	3446	20	14	21	21	0	11	0	20	0	0	0	0	0	0	0	0	18	14	11	16	6	5	3	1	2	3	4	0	5	4	3	0	9	3	1	0	12	6	2	7	6	18	14	4
gene-LEKR1,Dbxref=GeneID:785790,Name=LEKR1	NC_037328.1	110573954	110779934	-	205981	120	100	123	67	65	134	20	293	38	153	26	45	31	53	73	18	411	318	232	213	390	388	369	172	347	413	585	199	751	679	400	148	132	49	56	14	187	251	239	135	95	103	164	127
gene-TRNAW-CCA-2,Dbxref=GeneID:112448441,Name=TRNAW-CCA	NC_037328.1	110698979	110699051	+	73	0	0	0	0	0	0	0	0	0	0	0	0	0	0	0	0	0	0	0	0	0	0	0	0	0	0	0	0	0	0	0	0	0	0	0	0	0	0	0	0	0	0	0	0
gene-LOC101902535,Dbxref=GeneID:101902535,Name=LOC101902535	NC_037328.1	110784287	110820231	+	35945	6	9	16	11	0	31	7	13	3	2	2	2	5	4	7	3	13	14	20	23	12	17	17	11	7	8	15	7	5	2	2	22	12	4	3	2	10	4	10	2	3	6	9	5
gene-TIPARP,Dbxref=BGD:BT20397,GeneID:540975,VGNC:VGNC:53609,Name=TIPARP	NC_037328.1	110928197	110955891	-	27695	3354	2194	3497	1567	1306	2316	239	3528	329	812	385	866	915	498	509	215	2803	2464	1875	1790	2446	1993	2119	1486	1239	1412	2241	664	3035	2619	1725	1175	1151	571	597	64	1185	1184	1590	522	521	546	913	623
gene-TRNAQ-CUG,Dbxref=GeneID:112448506,Name=TRNAQ-CUG	NC_037328.1	111055681	111055752	-	72	0	0	0	0	0	0	0	0	0	0	0	0	0	0	0	0	0	0	0	0	0	0	0	0	0	0	0	0	0	0	0	0	0	0	0	0	0	0	0	0	0	0	0	0
gene-SSR3,Dbxref=BGD:BT28435,GeneID:767980,VGNC:VGNC:35321,Name=SSR3	NC_037328.1	111095801	111111071	+	15271	5156	3396	4889	3347	1684	4731	172	4284	1983	2350	1650	2340	3629	1908	2760	1459	4068	3226	2912	3136	3765	2992	2767	2792	4221	3333	5528	3150	9789	8830	4758	5645	2205	1385	1892	196	2174	4399	4126	1317	1652	1861	2750	1992
gene-KCNAB1,Dbxref=BGD:BT22969,GeneID:526133,VGNC:VGNC:30427,Name=KCNAB1	NC_037328.1	111111017	111559800	-	448784	92	61	81	24	6	93	40	115	18	22	6	32	9	35	25	11	247	108	89	198	209	124	158	95	132	67	244	93	221	130	100	147	192	76	59	13	62	88	138	66	32	46	88	58
gene-TRNAE-UUC-4,Dbxref=GeneID:112448385,Name=TRNAE-UUC	NC_037328.1	111155017	111155089	-	73	0	0	0	0	0	0	0	0	0	0	0	0	0	0	0	0	0	0	0	0	0	0	0	0	0	0	0	0	0	0	0	0	0	0	0	0	0	0	0	0	0	0	0	0
gene-LOC112447737,Dbxref=GeneID:112447737,Name=LOC112447737	NC_037328.1	111296335	111304689	+	8355	0	0	0	0	0	0	0	0	0	0	0	0	0	0	0	0	0	0	0	0	0	0	0	0	0	0	0	0	0	0	0	0	0	0	0	0	0	0	0	0	0	0	0	0
gene-LOC107132205,Dbxref=GeneID:107132205,Name=LOC107132205	NC_037328.1	111579592	111662535	-	82944	9	3	10	1	2	15	14	13	3	7	4	5	2	5	2	3	16	6	9	26	12	13	10	8	6	5	12	2	11	12	3	7	4	4	3	3	8	15	5	2	2	7	11	8
gene-LOC112447736,Dbxref=GeneID:112447736,Name=LOC112447736	NC_037328.1	111642648	111645349	-	2702	0	0	0	0	0	0	0	0	0	0	0	0	0	0	0	0	0	0	0	0	0	0	0	0	0	0	0	0	0	0	0	0	0	0	0	0	0	0	0	0	0	0	0	0
gene-GMPS,Dbxref=BGD:BT29695,GeneID:511200,VGNC:VGNC:29443,Name=GMPS	NC_037328.1	111726421	111804777	-	78357	2773	1192	2238	1367	586	1532	74	2245	1364	1547	943	1511	1131	946	1602	623	5162	4056	4346	4571	4659	3865	4102	3928	2536	2012	3427	2018	3899	3212	3950	1972	2279	1733	1197	158	2553	2493	2542	1182	2486	2130	3441	2608
gene-LOC112447738,Dbxref=GeneID:112447738,Name=LOC112447738	NC_037328.1	111828040	111828754	-	715	11	3	14	0	1	8	0	17	5	6	3	4	9	3	7	2	10	17	11	14	12	9	10	9	11	3	15	7	14	16	5	12	13	7	4	0	5	3	3	2	11	6	5	11
gene-SLC33A1,Dbxref=BGD:BT18167,GeneID:517797,VGNC:VGNC:34816,Name=SLC33A1	NC_037328.1	111829274	111850037	+	20764	1275	1040	1055	727	384	965	77	1211	863	965	600	873	2073	1106	1355	592	1467	1212	1022	1105	1265	1039	1227	946	1080	784	1224	720	1965	1733	1268	1247	804	399	483	53	742	818	926	424	710	772	1268	895
gene-C1H3orf33,Dbxref=BGD:BT13334,GeneID:507040,VGNC:VGNC:52665,Name=C1H3orf33	NC_037328.1	111876346	111902486	+	26141	151	87	147	66	86	95	9	92	66	55	45	86	38	44	48	19	262	131	150	131	111	143	129	77	139	64	202	95	210	162	121	44	122	49	32	10	86	89	68	47	343	302	493	341
gene-PLCH1,Dbxref=BGD:BT23326,GeneID:513565,VGNC:VGNC:32990,Name=PLCH1	NC_037328.1	111910689	112168951	+	258263	30	11	30	24	3	5	7	39	76	107	38	108	50	55	81	14	30	11	22	64	35	20	26	13	17	5	22	9	11	14	17	36	21	6	5	1	9	10	13	7	39	25	41	31
gene-TRNAG-GCC-2,Dbxref=GeneID:112448386,Name=TRNAG-GCC	NC_037328.1	112088585	112088657	-	73	0	0	0	0	0	0	0	0	0	0	0	0	0	0	0	0	0	0	0	0	0	0	0	0	0	0	0	0	0	0	0	0	0	0	0	0	0	0	0	0	0	0	0	0
gene-LOC112447740,Dbxref=GeneID:112447740,Name=LOC112447740	NC_037328.1	112305775	112307137	-	1363	0	0	0	0	0	0	0	0	0	0	0	0	0	0	0	0	1	0	0	0	0	0	0	0	0	0	0	0	0	0	0	0	0	0	0	0	0	0	0	0	0	0	0	0
gene-LOC100847501,Dbxref=GeneID:100847501,Name=LOC100847501	NC_037328.1	112307215	112365702	+	58488	1	0	2	2	0	0	0	0	2	2	1	1	2	4	0	0	4	0	1	9	1	0	0	6	2	2	4	2	2	0	2	4	0	0	1	0	3	1	1	2	1	0	3	1
gene-LOC112447739,Dbxref=GeneID:112447739,Name=LOC112447739	NC_037328.1	112365873	112369062	+	3190	0	0	0	0	0	0	0	0	0	0	0	0	0	0	0	0	0	0	0	0	0	0	0	0	0	0	0	0	1	1	0	0	0	0	0	0	0	0	0	0	1	0	0	0
gene-LOC112448311,Dbxref=GeneID:112448311,Name=LOC112448311	NC_037328.1	112429019	112429155	+	137	0	0	0	0	0	0	0	0	0	0	0	0	0	0	0	0	0	0	0	0	0	0	0	0	0	0	0	0	0	0	0	0	0	0	0	0	0	0	0	0	0	0	0	0
gene-MME,Dbxref=BGD:BT19724,GeneID:536741,VGNC:VGNC:31514,Name=MME	NC_037328.1	112478989	112596117	-	117129	153	78	133	136	80	53	18	86	6	6	5	9	4	8	10	2	1907	849	692	759	981	1269	1073	848	212	91	337	157	306	276	84	71	1240	149	177	30	240	388	363	357	48	64	102	59
gene-TRNAK-UUU-3,Dbxref=GeneID:112448442,Name=TRNAK-UUU	NC_037328.1	112844688	112844760	+	73	0	0	0	0	0	0	0	0	0	0	0	0	0	0	0	0	0	0	0	0	0	0	0	0	0	0	0	0	0	0	0	0	0	0	0	0	0	0	0	0	0	0	0	0
gene-TRNAC-GCA-7,Dbxref=GeneID:112448389,Name=TRNAC-GCA	NC_037328.1	113155197	113155268	-	72	0	0	0	0	0	0	0	0	0	0	0	0	0	0	0	0	0	0	0	0	0	0	0	0	0	0	0	0	0	0	0	0	0	0	0	0	0	0	0	0	0	0	0	0
gene-GPR149,Dbxref=GeneID:530069,VGNC:VGNC:29556,Name=GPR149	NC_037328.1	113234250	113321308	+	87059	5	8	2	0	0	0	1	1	1	0	1	0	0	1	2	0	2	2	2	20	3	3	4	1	0	1	2	4	1	0	0	0	1	0	0	0	2	0	1	0	0	1	1	1
gene-DHX36,Dbxref=BGD:BT11491,GeneID:509583,VGNC:VGNC:28054,Name=DHX36	NC_037328.1	113326616	113372709	+	46094	1587	907	1309	628	458	748	26	1396	489	724	388	807	396	521	697	217	2219	1755	1384	1559	1954	1654	1849	1166	728	808	1276	538	1624	1348	1005	480	1123	569	535	53	930	840	1265	463	1524	1386	2566	1655
gene-ARHGEF26,Dbxref=BGD:BT24480,GeneID:531741,VGNC:VGNC:26113,Name=ARHGEF26	NC_037328.1	113380925	113520407	-	139483	18	10	14	1	0	1	6	20	339	380	258	453	97	304	331	195	689	293	245	165	361	319	220	205	466	585	629	369	791	515	333	1003	211	77	74	19	119	134	194	179	26	49	73	31
gene-TRNAG-CCC-2,Dbxref=GeneID:112448391,Name=TRNAG-CCC	NC_037328.1	114319625	114319697	-	73	0	0	0	0	0	0	0	0	0	0	0	0	0	0	0	0	0	0	0	0	0	0	0	0	0	0	0	0	0	0	0	0	0	0	0	0	0	0	0	0	0	0	0	0
gene-LOC100299503,Dbxref=GeneID:100299503,Name=LOC100299503	NC_037328.1	114370222	114375160	-	4939	43	1	20	15	0	32	0	20	10	8	1	10	0	8	19	0	92	53	33	63	63	62	107	34	5	15	36	4	37	16	18	19	33	20	17	2	32	17	31	16	57	56	84	46
gene-RAP2B,Dbxref=BGD:BT10895,GeneID:784133,VGNC:VGNC:33720,Name=RAP2B	NC_037328.1	114554445	114558377	-	3933	2802	2060	2343	1802	1215	2428	371	3119	280	670	296	469	308	316	408	194	2693	1855	2046	2212	2482	2550	2374	2098	1194	1313	2027	1351	2738	1837	1833	2038	1059	876	836	138	1208	980	1426	973	736	883	1361	960
gene-LOC112448278,Dbxref=GeneID:112448278,Name=LOC112448278	NC_037328.1	114737058	114737164	-	107	0	0	0	0	0	0	0	0	0	0	0	0	0	0	0	0	0	0	0	0	0	0	0	0	0	0	0	0	0	0	0	0	0	0	0	0	0	0	0	0	0	0	0	0
gene-LOC112447741,Dbxref=GeneID:112447741,Name=LOC112447741	NC_037328.1	114840631	114864063	-	23433	12	35	12	9	2	45	0	14	1	2	0	0	0	0	0	1	1	1	0	1	3	4	1	0	5	3	5	2	2	4	2	9	2	0	2	1	0	1	3	2	2	1	1	2
gene-P2RY1,Dbxref=BGD:BT24756,GeneID:281963,VGNC:VGNC:32523,Name=P2RY1	NC_037328.1	114908447	114910097	-	1651	1476	2245	712	1402	974	2073	380	1326	44	118	65	58	17	72	53	20	60	49	17	22	31	32	37	11	70	225	223	68	374	186	171	77	40	7	8	1	15	28	44	41	20	31	21	30
gene-LOC112447742,Dbxref=GeneID:112447742,Name=LOC112447742	NC_037328.1	114973269	114977685	+	4417	0	15	0	0	0	0	0	0	0	0	0	0	0	0	0	0	0	0	0	0	0	0	0	0	0	0	0	0	2	1	3	0	0	0	0	0	0	0	0	0	0	1	0	0
gene-MBNL1,Dbxref=GeneID:781653,VGNC:VGNC:31283,Name=MBNL1	NC_037328.1	115302493	115525002	-	222510	19791	15811	14487	12006	16381	13768	2350	21791	1879	3748	1578	2582	1536	1956	2357	867	17053	14078	11896	11394	17170	12273	12755	10067	6850	6901	10543	4445	12972	12286	11505	7157	7006	3478	3034	332	6458	5723	7046	3346	8064	8553	14125	10070
gene-MIR1246,Dbxref=GeneID:102465115,miRBase:MI0021112,Name=MIR1246	NC_037328.1	115884605	115884677	+	73	0	0	0	0	0	0	0	0	0	0	0	0	0	0	0	0	0	0	0	0	0	0	0	0	0	0	0	0	0	0	0	0	0	0	0	0	0	0	0	0	0	0	0	0
gene-SUCNR1,Dbxref=GeneID:539622,VGNC:VGNC:35458,Name=SUCNR1	NC_037328.1	115938562	115949062	-	10501	1697	625	970	483	713	724	104	790	176	324	150	274	136	267	239	100	929	453	380	253	659	562	560	372	1038	1132	1378	712	2510	2364	1500	1430	401	116	120	24	230	329	548	166	155	122	215	221
gene-AADAC,Dbxref=BGD:BT24794,GeneID:519557,Name=AADAC	NC_037328.1	116033620	116050034	-	16415	0	0	5	0	0	0	0	0	3801	3674	2634	4487	1182	3556	4660	1020	6	2	0	1	0	2	0	0	5	0	0	0	0	0	0	0	2	0	3	0	0	3	1	1	1	2	2	0
gene-LOC782258,Dbxref=GeneID:782258,Name=LOC782258	NC_037328.1	116090548	116104337	-	13790	1	1	0	0	0	0	0	0	94	50	72	91	7	43	65	18	3	3	3	0	2	0	7	0	0	1	1	2	1	0	0	0	13	1	1	0	1	3	2	2	0	0	0	1
gene-LOC528748,Dbxref=GeneID:528748,Name=LOC528748	NC_037328.1	116201676	116227629	-	25954	1	7	0	0	0	3	0	2	0	0	0	1	2	1	1	0	2	2	2	2	2	1	1	1	0	0	2	1	1	0	3	2	3	0	0	0	2	0	2	0	0	0	0	1
gene-LOC523130,Dbxref=BGD:BT27807,GeneID:523130,Name=LOC523130	NC_037328.1	116318031	116319565	-	1535	0	0	2	0	0	0	0	0	0	0	0	0	0	0	0	0	0	0	0	0	0	0	0	0	0	0	0	0	0	0	0	0	0	0	0	0	0	0	0	0	0	0	0	0
gene-IGSF10,Dbxref=BGD:BT14609,GeneID:537487,VGNC:VGNC:53582,Name=IGSF10	NC_037328.1	116619589	116652023	+	32435	85	169	97	75	16	78	15	54	19	41	22	30	12	16	33	15	1366	486	584	347	448	727	796	291	205	229	428	141	532	507	449	137	542	104	78	2	116	268	358	400	185	226	413	334
gene-MED12L,Dbxref=BGD:BT12498,GeneID:538979,VGNC:VGNC:53588,Name=MED12L	NC_037328.1	116653252	117017556	-	364305	576	552	397	358	235	373	34	539	18	38	20	27	8	17	22	8	408	272	222	215	368	314	272	199	180	241	469	111	561	476	288	152	202	86	77	3	145	244	307	132	290	312	517	388
gene-P2RY12,Dbxref=BGD:BT23976,GeneID:408007,VGNC:VGNC:32525,Name=P2RY12	NC_037328.1	116694848	116747195	+	52348	0	0	0	0	0	0	0	0	0	0	0	0	0	0	0	0	0	0	0	0	0	0	0	0	0	0	0	0	0	0	0	0	0	0	0	0	0	0	0	0	0	0	0	0
gene-P2RY13,Dbxref=BGD:BT22579,GeneID:782774,VGNC:VGNC:32526,Name=P2RY13	NC_037328.1	116756153	116758895	+	2743	0	0	0	0	0	0	0	0	0	0	0	0	0	0	0	0	0	0	0	0	0	0	0	0	0	0	0	0	0	0	0	0	0	0	0	0	0	0	0	0	0	0	0	0
gene-GPR87,Dbxref=BGD:BT18459,GeneID:785030,VGNC:VGNC:29603,Name=GPR87	NC_037328.1	116781560	116798062	+	16503	0	0	0	0	0	0	0	0	0	0	0	0	0	0	0	0	0	0	0	0	0	0	0	0	0	0	0	0	0	0	0	0	0	0	0	0	0	0	0	0	0	0	0	0
gene-P2RY14,Dbxref=BGD:BT26499,GeneID:767936,VGNC:VGNC:32527,Name=P2RY14	NC_037328.1	116814055	116880518	+	66464	0	0	0	0	0	0	0	0	0	0	0	0	0	0	0	0	0	0	0	0	0	0	0	0	0	0	0	0	0	0	0	0	0	0	0	0	0	0	0	0	0	0	0	0
gene-GPR171,Dbxref=BGD:BT16571,GeneID:767929,VGNC:VGNC:29569,Name=GPR171	NC_037328.1	116891731	116898985	+	7255	0	0	0	0	0	0	0	0	0	0	0	0	0	0	0	0	0	0	0	0	0	0	0	0	0	0	0	0	0	0	0	0	0	0	0	0	0	0	0	0	0	0	0	0
gene-CLRN1,Dbxref=BGD:BT16272,GeneID:538836,VGNC:VGNC:53519,Name=CLRN1	NC_037328.1	117161151	117204819	+	43669	0	0	0	0	0	0	0	0	0	0	0	0	0	0	0	0	0	0	0	4	0	0	0	1	1	0	0	0	1	0	1	2	0	0	0	0	0	2	0	0	1	0	0	0
gene-MINDY4B,Dbxref=GeneID:112448264,Name=MINDY4B	NC_037328.1	117229611	117269527	+	39917	2	0	7	5	0	0	0	1	0	0	0	1	0	0	0	0	4	1	9	5	2	1	0	0	0	1	3	0	2	3	1	0	8	1	2	0	0	0	1	1	0	2	0	2
gene-SIAH2,Dbxref=GeneID:785659,VGNC:VGNC:34614,Name=SIAH2	NC_037328.1	117361864	117380744	+	18881	1466	655	871	760	188	1004	30	870	517	724	427	701	392	504	680	283	1773	1331	1252	1640	1680	1059	1173	1105	613	609	937	610	1365	850	733	727	949	760	447	67	852	635	800	540	701	730	937	809
gene-TRNAR-CCU-2,Dbxref=GeneID:112448443,Name=TRNAR-CCU	NC_037328.1	117392626	117392698	+	73	0	0	0	0	0	0	0	0	0	0	0	0	0	0	0	0	0	0	0	0	0	0	0	0	0	0	0	0	0	0	0	0	0	0	0	0	0	0	0	0	0	0	0	0
gene-ERICH6,Dbxref=GeneID:100335773,VGNC:VGNC:28586,Name=ERICH6	NC_037328.1	117433095	117482949	+	49855	10	0	13	0	0	22	8	11	3	4	0	5	3	3	4	1	29	28	20	43	15	35	23	40	4	12	9	7	25	8	6	8	11	8	5	0	18	8	23	14	8	3	6	6
gene-SELENOT,Dbxref=BGD:BT26653,GeneID:783831,VGNC:VGNC:53604,Name=SELENOT	NC_037328.1	117507280	117537602	-	30323	13907	14704	10878	9422	5627	11282	879	13281	1302	1813	1016	1538	1152	1196	1603	682	5517	4086	3785	3619	4846	3845	4118	3936	3160	2735	4064	2007	6108	6791	4182	4579	2459	1400	1249	149	2002	2399	2573	1228	2028	2187	3356	2353
gene-EIF2A,Dbxref=BGD:BT30266,GeneID:614746,VGNC:VGNC:28379,Name=EIF2A	NC_037328.1	117556215	117597949	-	41735	4147	2880	4265	1956	1419	2140	103	4574	1135	1762	1063	1287	1153	1179	1565	502	4396	3995	3427	3036	3889	2873	3392	2361	1902	1795	3839	1389	4506	3759	3071	1471	2247	1033	863	92	1883	1876	2245	986	2446	2361	4126	2855
gene-LOC112448318,Dbxref=GeneID:112448318,Name=LOC112448318	NC_037328.1	117589204	117589335	-	132	0	0	0	0	0	0	0	0	0	0	0	0	0	0	0	0	0	0	0	0	0	0	0	0	0	0	0	0	0	0	0	0	0	0	0	0	0	0	0	0	0	0	0	0
gene-SERP1,Dbxref=BGD:BT12592,GeneID:528100,VGNC:VGNC:34464,Name=SERP1	NC_037328.1	117598268	117600552	+	2285	8074	7816	7865	5767	4337	6836	638	6289	602	1131	578	899	1678	954	1384	522	3175	3138	2791	2572	3205	1796	2762	1959	2269	2502	3264	1832	7219	6119	4196	4745	1724	1541	1757	248	1680	2027	2244	990	1221	1412	2101	1494
gene-LOC112447743,Dbxref=GeneID:112447743,Name=LOC112447743	NC_037328.1	117640632	117646290	-	5659	4	1	5	1	2	8	0	2	1	3	1	0	1	1	1	0	1	9	3	5	4	0	2	1	5	4	6	1	6	6	6	1	0	3	2	0	4	3	1	1	3	5	12	4
gene-TSC22D2,Dbxref=BGD:BT16345,GeneID:541277,VGNC:VGNC:36409,Name=TSC22D2	NC_037328.1	117666912	117718618	-	51707	886	547	703	388	528	533	72	847	429	749	461	895	465	433	541	280	2223	1303	1248	1224	1767	1361	1454	1116	800	740	1142	699	1375	953	912	629	930	441	467	46	717	673	839	609	646	789	1407	866
gene-LOC104971004,Dbxref=GeneID:104971004,Name=LOC104971004	NC_037328.1	117745860	117762311	+	16452	17	8	10	0	0	29	0	7	1	6	4	6	4	10	11	6	16	15	6	14	11	14	19	16	11	5	20	6	16	16	21	6	14	7	7	0	13	15	17	4	8	5	8	7
gene-LOC101905340,Dbxref=GeneID:101905340,Name=LOC101905340	NC_037328.1	118128292	118149281	+	20990	1	3	3	0	0	10	0	6	0	3	0	1	1	0	1	0	0	4	3	12	8	1	2	4	0	0	4	4	2	2	5	2	4	0	1	1	4	1	2	2	0	2	0	1
gene-PFN2,Dbxref=GeneID:539034,VGNC:VGNC:32776,Name=PFN2	NC_037328.1	118211474	118220079	+	8606	157	97	173	138	37	132	15	177	130	235	127	248	99	93	177	97	969	338	400	317	568	516	634	439	1440	754	1487	759	2142	1395	826	527	454	156	154	19	198	263	350	245	592	542	925	538
gene-RNF13,Dbxref=BGD:BT26236,GeneID:539035,VGNC:VGNC:34020,Name=RNF13	NC_037328.1	118223007	118350696	-	127690	5655	5138	4243	3346	1826	2966	278	4701	1660	1994	1289	1910	1006	1414	1706	857	2473	1749	1576	1410	1914	1564	1722	1323	1743	1443	2564	1161	2985	3211	1845	2117	1320	547	383	69	859	1008	1081	729	1174	1336	2058	1488
gene-ANKUB1,Dbxref=GeneID:785299,VGNC:VGNC:25948,Name=ANKUB1	NC_037328.1	118365600	118396489	+	30890	7	3	11	5	0	7	2	4	1	6	0	1	3	2	2	2	63	42	52	72	19	16	22	11	9	5	21	8	17	18	14	18	43	46	5	1	35	9	14	32	7	6	4	1
gene-COMMD2,Dbxref=BGD:BT22406,GeneID:511081,VGNC:VGNC:27583,Name=COMMD2	NC_037328.1	118403850	118414329	+	10480	1382	1013	1415	689	328	717	44	1632	170	209	146	197	117	151	167	87	949	823	804	756	879	685	689	642	555	422	897	319	1034	981	577	405	479	252	186	22	392	372	424	194	827	776	1212	927
gene-TRNAG-CCC-3,Dbxref=GeneID:112448393,Name=TRNAG-CCC	NC_037328.1	118453004	118453076	-	73	0	0	0	0	0	0	0	0	0	0	0	0	0	0	0	0	0	0	0	0	0	0	0	0	0	0	0	0	0	0	0	0	0	0	0	0	1	0	0	0	0	0	0	0
gene-LOC104971009,Dbxref=GeneID:104971009,Name=LOC104971009	NC_037328.1	118495192	118497345	-	2154	0	0	0	0	0	11	0	0	0	2	0	1	1	0	2	1	3	1	1	0	0	6	2	1	5	3	5	1	10	4	3	2	2	0	0	1	0	0	0	3	0	0	0	0
gene-WWTR1,Dbxref=BGD:BT10981,GeneID:614786,VGNC:VGNC:36980,Name=WWTR1	NC_037328.1	118496208	118645507	+	149300	33	15	30	16	19	8	23	16	304	795	243	540	215	249	362	140	2312	640	712	579	739	1043	888	417	1623	1161	2549	1075	2740	2387	1074	648	1026	390	239	46	405	422	735	790	197	271	440	286
gene-TM4SF4,Dbxref=BGD:BT15426,GeneID:507646,VGNC:VGNC:35906,Name=TM4SF4	NC_037328.1	118663092	118690685	-	27594	2	0	14	0	0	0	0	1	7915	5054	5419	9147	7200	4454	7648	3707	3	1	0	9	4	0	0	2	4	0	1	1	3	2	4	10	0	1	0	0	5	1	0	2	3	8	18	5
gene-TM4SF1,Dbxref=BGD:BT13318,GeneID:533038,VGNC:VGNC:35903,Name=TM4SF1	NC_037328.1	118809503	118817969	+	8467	0	2	18	24	2	0	5	26	608	1117	637	754	585	450	723	386	4050	955	1497	866	1364	1755	1405	699	1220	1038	2027	845	2476	1771	1192	750	2131	883	580	105	885	1325	1405	1778	187	255	416	268
gene-TM4SF18,Dbxref=BGD:BT12977,GeneID:507280,VGNC:VGNC:35904,Name=TM4SF18	NC_037328.1	118859141	118883979	+	24839	6	1	7	0	0	29	0	5	85	131	60	107	65	57	83	71	457	242	245	172	322	255	298	214	19	27	61	26	48	128	17	179	234	112	104	10	171	169	179	168	40	37	23	44
gene-LOC112448265,Dbxref=GeneID:112448265,Name=LOC112448265	NC_037328.1	118899931	118904787	+	4857	0	0	0	0	0	0	0	0	0	0	0	0	0	0	0	0	0	0	0	0	0	0	0	0	0	0	0	0	0	0	0	0	0	0	0	0	0	0	0	0	0	0	0	0
gene-LOC526230,Dbxref=BGD:BT28719,GeneID:526230,Name=LOC526230	NC_037328.1	118904881	118943960	+	39080	7	7	28	2	46	7	6	22	2	2	2	0	2	0	2	0	8	2	10	13	11	7	10	6	10	14	19	1	16	7	25	12	2	9	2	1	4	3	6	0	4	15	14	10
gene-CP,Dbxref=BGD:BT27520,GeneID:514194,VGNC:VGNC:27641,Name=CP	NC_037328.1	118956369	119016682	+	60314	173	95	150	115	79	90	2	131	19891	68822	20504	18170	39777	55198	39370	10168	2744	2373	1647	1990	4233	1068	2842	1647	1240	1534	2424	946	4953	3997	2087	874	2060	734	431	76	1349	462	1017	630	88	99	183	134
gene-TRNAG-CCC-4,Dbxref=GeneID:112448397,Name=TRNAG-CCC	NC_037328.1	118958331	118958402	-	72	0	0	0	0	0	0	0	0	0	0	0	0	0	0	0	0	0	0	0	0	0	0	0	0	0	0	0	0	0	0	0	0	0	0	0	0	0	0	0	0	0	0	0	0
gene-HPS3,Dbxref=BGD:BT23719,GeneID:783104,VGNC:VGNC:29944,Name=HPS3	NC_037328.1	119000802	119046102	-	45301	816	595	719	262	113	342	15	599	83	197	59	121	32	105	95	27	1107	963	603	662	837	821	975	549	256	358	567	175	555	457	329	159	577	256	241	31	451	277	538	295	651	686	1002	741
gene-HLTF,Dbxref=BGD:BT17964,GeneID:539633,VGNC:VGNC:50276,Name=HLTF	NC_037328.1	119074190	119137650	+	63461	2915	1488	3897	1390	888	1248	91	3080	1070	1257	801	1102	618	936	1141	349	4531	4670	4743	3650	4313	2724	3738	2066	1314	1464	2835	866	3009	2819	2167	1061	2167	1217	840	113	2040	1400	2125	641	3430	3005	5291	3648
gene-GYG1,Dbxref=BGD:BT13733,GeneID:280812,VGNC:VGNC:29728,Name=GYG1	NC_037328.1	119150401	119191206	-	40806	1475	1319	1428	865	453	810	54	1830	216	369	119	226	179	196	304	104	1702	1154	1115	781	1354	984	1082	988	892	1208	1530	628	2018	1517	1553	1297	1015	487	294	27	614	808	800	425	1299	1145	1927	1299
gene-LOC112447744,Dbxref=GeneID:112447744,Name=LOC112447744	NC_037328.1	119166578	119174106	+	7529	0	0	0	0	0	0	0	0	0	0	0	0	0	0	0	0	0	0	0	0	0	0	0	0	0	0	0	0	0	0	0	0	0	0	0	0	0	0	0	0	0	0	0	0
gene-CPA3,Dbxref=BGD:BT18863,GeneID:528454,VGNC:VGNC:27643,Name=CPA3	NC_037328.1	119297395	119329591	-	32197	151	69	86	122	70	160	12	220	15	63	3	37	2	10	11	1	291	58	84	68	32	71	124	43	95	20	133	56	49	95	56	56	127	28	18	2	6	32	57	67	136	72	122	77
gene-CPB1,Dbxref=BGD:BT21577,GeneID:510039,VGNC:VGNC:27645,Name=CPB1	NC_037328.1	119339507	119376509	-	37003	0	0	4	0	0	2	0	1	0	0	0	0	1	0	1	2	4	2	9	2	2	2	3	1	3	0	12	5	2	2	1	3	2	0	0	0	0	0	0	4	2	8	18	11
gene-AGTR1,Dbxref=BGD:BT11709,GeneID:281607,VGNC:VGNC:25745,Name=AGTR1	NC_037328.1	119465670	119521301	-	55632	4	0	7	6	1	9	0	0	2099	3375	2244	4000	2428	3025	2910	1496	156	92	31	21	34	74	37	7	508	519	1552	491	1460	1041	354	205	100	20	13	5	25	24	22	52	22	41	65	58
gene-LOC781192,Dbxref=BGD:BT22538,GeneID:781192,Name=LOC781192	NC_037328.1	119714498	119716783	+	2286	0	5	0	0	0	0	0	2	1	0	1	1	1	2	1	2	0	0	0	0	0	0	0	0	0	0	0	0	0	0	0	0	0	0	0	0	0	0	0	0	0	0	0	0
gene-LOC112448310,Dbxref=GeneID:112448310,Name=LOC112448310	NC_037328.1	120180703	120180835	-	133	0	0	0	0	0	0	0	0	0	0	0	0	0	0	0	0	0	0	0	0	0	0	0	0	0	0	0	0	0	0	0	0	0	0	0	0	0	0	0	0	0	0	0	0
gene-LOC100295922,Dbxref=GeneID:100295922,Name=LOC100295922	NC_037328.1	120335711	120337143	-	1433	0	0	0	0	0	0	0	0	0	0	0	0	0	0	0	0	0	0	0	0	0	0	0	0	0	0	0	0	0	0	0	0	0	0	0	0	0	0	0	0	0	0	0	0
gene-LOC786256,Dbxref=GeneID:786256,Name=LOC786256	NC_037328.1	120344787	120345986	-	1200	36	37	9	17	1	79	5	19	1	5	3	3	3	5	3	1	28	16	8	46	31	15	35	17	9	5	11	11	16	11	14	1	18	17	7	4	13	3	12	11	28	22	27	14
gene-TRNAC-ACA-4,Dbxref=GeneID:112448399,Name=TRNAC-ACA	NC_037328.1	120585139	120585211	-	73	0	0	0	0	0	0	0	0	0	0	0	0	0	0	0	0	0	0	0	0	0	0	0	0	0	0	0	0	0	0	0	0	0	0	0	0	0	0	0	0	0	0	0	0
gene-LOC112447745,Dbxref=GeneID:112447745,Name=LOC112447745	NC_037328.1	120888956	120896289	+	7334	0	0	0	0	0	0	0	1	0	0	0	0	0	0	0	0	0	0	0	0	1	0	0	0	0	1	0	0	0	0	0	0	2	0	0	0	0	0	0	0	0	0	0	0
gene-ZIC1,Dbxref=BGD:BT22533,GeneID:516827,VGNC:VGNC:53627,Name=ZIC1	NC_037328.1	120896651	120900435	-	3785	0	0	0	0	0	0	0	0	0	0	0	0	0	0	0	0	0	0	0	0	0	0	0	0	0	0	0	0	0	1	0	0	0	0	0	0	0	0	0	0	0	1	1	0
gene-ZIC4,Dbxref=BGD:BT29887,GeneID:539312,VGNC:VGNC:37187,Name=ZIC4	NC_037328.1	120900467	120920588	+	20122	0	0	2	0	0	0	8	2	0	0	0	0	0	0	0	0	0	0	0	1	0	0	0	0	0	0	0	0	0	0	0	0	1	0	0	0	0	0	0	0	0	0	1	1
gene-LOC112448342,Dbxref=GeneID:112448342,Name=LOC112448342	NC_037328.1	121657262	121657456	+	195	0	0	0	0	0	0	0	0	0	0	0	0	0	0	0	0	0	0	0	0	0	0	0	0	0	0	0	0	0	0	0	0	0	0	0	0	0	0	0	0	0	0	0	0
gene-PLSCR5,Dbxref=BGD:BT23769,GeneID:521251,VGNC:VGNC:33054,Name=PLSCR5	NC_037328.1	121852641	121878383	+	25743	9	1	2	0	0	1	0	0	1	1	0	2	0	0	2	0	5	4	1	1	4	2	2	1	1	2	3	0	3	2	2	0	3	1	1	0	0	1	2	1	0	2	1	2
gene-LOC107132207,Dbxref=GeneID:107132207,Name=LOC107132207	NC_037328.1	121932357	121946153	-	13797	30	71	67	38	19	26	2	48	7	31	6	11	5	3	21	0	55	95	30	10	125	16	76	14	34	31	83	3	24	19	106	3	40	19	1	0	5	14	59	29	78	138	158	20
gene-PLSCR2,Dbxref=BGD:BT15332,GeneID:513193,Name=PLSCR2	NC_037328.1	121946076	121974118	+	28043	2749	3714	2690	1074	1016	1354	401	3055	222	579	176	367	302	456	395	128	1432	1874	1040	756	2301	1054	1639	835	1131	1196	1859	738	2621	2557	2166	1216	736	422	373	59	591	602	1113	547	1181	1185	2093	1318
gene-PLSCR1,Dbxref=BGD:BT19394,GeneID:100125943,Name=PLSCR1	NC_037328.1	122001997	122092791	+	90795	295	268	302	219	155	281	67	328	36	89	50	77	48	52	79	39	189	214	269	264	605	205	212	163	100	72	173	73	143	179	178	105	92	54	57	8	95	105	137	48	192	151	393	300
gene-PLSCR4,Dbxref=BGD:BT13500,GeneID:539290,VGNC:VGNC:33053,Name=PLSCR4	NC_037328.1	122257745	122300148	+	42404	0	1	8	0	1	2	12	1	427	559	405	533	594	512	553	246	932	287	388	255	363	487	453	218	419	346	813	302	1015	862	453	208	430	131	113	25	166	169	286	245	181	178	356	176
gene-PLOD2,Dbxref=BGD:BT17401,GeneID:533642,VGNC:VGNC:33040,Name=PLOD2	NC_037328.1	122349984	122471157	+	121174	8	2	21	37	19	4	1	7	225	458	260	506	202	267	304	156	1255	666	520	405	1086	657	543	395	415	268	555	198	707	411	264	175	671	241	159	20	311	316	468	462	81	153	210	138
gene-LOC112448367,Dbxref=GeneID:112448367,Name=LOC112448367	NC_037328.1	124815435	124815541	+	107	0	0	0	0	0	0	0	0	0	0	0	0	0	0	0	0	0	0	0	0	0	0	0	0	0	0	0	0	0	0	0	0	0	0	0	0	0	0	0	0	0	0	0	0
gene-C1H3orf58,Dbxref=BGD:BT19053,GeneID:509304,VGNC:VGNC:52667,Name=C1H3orf58	NC_037328.1	124866092	124888751	-	22660	1089	897	993	714	999	959	147	1054	999	1242	694	1326	598	781	954	437	1243	729	690	575	691	805	919	551	900	828	1093	520	1566	1364	1451	538	603	287	232	51	391	287	464	452	388	584	943	703
gene-LOC100847509,Dbxref=GeneID:100847509,Name=LOC100847509	NC_037328.1	124888401	124911363	+	22963	320	265	316	169	144	286	19	275	450	502	345	548	254	394	594	211	481	289	282	292	359	286	356	211	259	246	510	238	609	579	428	182	270	104	97	7	216	193	204	189	221	259	378	279
gene-LOC101906694,Dbxref=GeneID:101906694,Name=LOC101906694	NC_037328.1	124914326	125000791	-	86466	1577	1527	785	1724	696	1973	505	1396	4	13	2	4	1	16	9	2	32	9	11	25	16	22	12	9	46	17	50	23	37	83	18	22	10	3	10	2	5	5	4	13	11	3	16	9
gene-SLC9A9,Dbxref=GeneID:535743,VGNC:VGNC:34947,Name=SLC9A9	NC_037328.1	125043185	125706585	+	663401	996	1245	919	710	607	1158	82	1149	225	385	222	331	146	199	235	117	1861	850	968	910	1223	1237	1299	889	889	757	1720	556	1559	1120	1084	840	1021	558	322	55	565	519	881	563	535	577	1020	621
gene-TRNAK-UUU-4,Dbxref=GeneID:112448400,Name=TRNAK-UUU	NC_037328.1	125329744	125329816	-	73	0	0	0	0	0	0	0	0	0	0	0	0	0	0	0	0	0	0	0	0	0	0	0	0	0	0	0	0	0	0	0	0	0	0	0	0	0	0	0	0	0	0	0	0
gene-TRNAM-CAU,Dbxref=GeneID:112448401,Name=TRNAM-CAU	NC_037328.1	125669103	125669175	-	73	0	0	0	0	0	0	0	0	0	0	0	0	0	0	0	0	0	0	0	0	0	0	0	0	0	0	0	0	0	0	0	0	0	0	0	0	0	0	0	0	0	0	0	0
gene-LOC112447746,Dbxref=GeneID:112447746,Name=LOC112447746	NC_037328.1	125778241	125792625	+	14385	4	7	13	17	0	4	0	14	1	0	1	1	0	0	1	1	495	300	406	375	422	182	493	336	184	61	205	190	205	238	90	107	486	305	123	12	361	197	306	256	3	30	26	15
gene-CHST2,Dbxref=BGD:BT17052,GeneID:615978,VGNC:VGNC:27344,Name=CHST2	NC_037328.1	125870582	125875385	-	4804	481	286	308	363	207	509	39	679	130	282	156	233	107	145	195	88	3632	2608	2205	2540	2906	2414	2882	2618	1525	1404	1807	1534	2645	1447	2283	1251	1481	1068	1002	94	1413	1051	1321	1164	452	956	979	697
gene-U2SURP,Dbxref=BGD:BT11309,GeneID:505019,VGNC:VGNC:36557,Name=U2SURP	NC_037328.1	125933311	125986696	-	53386	5200	3387	4818	2425	1781	3018	186	4907	999	1682	798	1234	956	1156	1527	662	7009	5349	5077	6724	7445	5458	5929	4738	2723	1928	4611	1972	4290	3591	4090	2959	4073	2024	2375	268	3769	2989	3691	2058	3925	4196	7696	5046
gene-PAQR9,Dbxref=BGD:BT13054,GeneID:522374,VGNC:VGNC:32581,Name=PAQR9	NC_037328.1	126037134	126042147	+	5014	0	0	0	0	0	0	0	0	3	12	7	20	0	24	18	12	2	0	0	1	1	6	0	1	3	16	26	15	21	14	33	22	2	2	0	0	0	0	0	3	0	0	0	0
gene-LOC112447750,Dbxref=GeneID:112447750,Name=LOC112447750	NC_037328.1	126086105	126120283	-	34179	1	0	1	0	3	16	6	1	28	72	50	19	3	24	72	24	4	0	2	3	2	1	1	0	0	1	0	0	1	0	2	9	5	0	0	0	0	0	4	3	2	0	2	0
gene-LOC783224,Dbxref=GeneID:783224,Name=LOC783224	NC_037328.1	126128539	126132754	-	4216	30	30	16	16	21	30	21	13	63	115	53	183	94	179	198	140	95	23	45	58	45	43	107	58	65	38	94	65	163	163	109	190	31	20	11	1	15	35	26	22	9	16	29	17
gene-PCOLCE2,Dbxref=BGD:BT29686,GeneID:513618,VGNC:VGNC:32643,Name=PCOLCE2	NC_037328.1	126132532	126231894	+	99363	29	44	41	12	14	15	6	59	793	1431	653	696	403	744	1407	645	921	360	264	231	290	681	353	189	159	157	218	118	219	147	146	113	455	129	71	22	86	231	214	370	61	220	397	252
gene-TRPC1,Dbxref=GeneID:282100,VGNC:VGNC:36381,Name=TRPC1	NC_037328.1	126257858	126320522	-	62665	155	88	126	55	64	80	19	90	45	96	46	91	72	51	65	20	280	138	126	81	130	190	166	67	154	112	258	68	251	195	140	71	159	65	33	5	53	46	101	118	341	432	634	394
gene-LOC100847999,Dbxref=GeneID:100847999,Name=LOC100847999	NC_037328.1	126320426	126393372	+	72947	3	1	9	0	0	0	0	4	230	190	155	220	104	108	199	81	19	6	2	3	6	8	9	3	7	19	27	3	26	6	3	11	5	7	4	0	2	2	1	8	21	17	37	27
gene-PLS1,Dbxref=GeneID:616560,VGNC:VGNC:33051,Name=PLS1	NC_037328.1	126324595	126452949	-	128355	3	2	6	10	1	1	1	2	5	27	12	18	6	7	7	6	52	12	10	26	15	17	14	13	35	15	43	8	28	11	9	10	23	4	7	1	5	12	7	14	16	9	23	14
gene-TRNAG-UCC-3,Dbxref=GeneID:112448445,Name=TRNAG-UCC	NC_037328.1	126408832	126408904	+	73	0	0	0	0	0	0	0	0	0	0	0	0	0	0	0	0	0	0	0	0	0	0	0	0	0	0	0	0	0	0	0	0	0	0	0	0	0	0	0	0	0	0	0	0
gene-ATR,Dbxref=BGD:BT27653,GeneID:504869,VGNC:VGNC:26334,Name=ATR	NC_037328.1	126471466	126592060	+	120595	890	724	830	369	242	618	40	848	379	561	298	495	297	468	477	214	1280	1081	868	1062	1128	955	1087	624	591	444	1004	402	992	826	746	499	681	432	362	60	642	509	697	359	927	952	1766	1127
gene-XRN1,Dbxref=BGD:BT24185,GeneID:540834,VGNC:VGNC:37008,Name=XRN1	NC_037328.1	126592169	126705441	+	113273	1808	1444	1434	768	596	932	119	1979	247	519	231	393	231	341	371	157	2064	1633	1246	1069	1769	1354	1470	889	615	638	1172	372	1265	1246	820	609	919	369	328	39	681	529	911	441	2006	1936	3667	2361
gene-GK5,Dbxref=BGD:BT23558,GeneID:616031,Name=GK5	NC_037328.1	126736159	126820687	+	84529	447	504	391	187	155	269	8	293	4016	4616	3513	5706	2740	4730	7636	3519	796	517	635	580	577	440	520	347	359	343	559	213	700	523	440	487	355	182	85	21	253	218	317	237	329	417	696	482
gene-TFDP2,Dbxref=GeneID:506114,VGNC:VGNC:35786,Name=TFDP2	NC_037328.1	126827531	127032524	+	204994	2566	979	2815	1470	1205	1475	180	1201	188	335	147	337	179	173	225	118	1839	1547	1321	1486	1597	1055	1381	753	598	487	1379	555	1188	845	632	363	1009	559	309	62	830	533	711	488	10801	10073	18840	11767
gene-LOC511302,Dbxref=GeneID:511302,Name=LOC511302	NC_037328.1	127035389	127035912	+	524	2	0	0	0	0	0	0	0	0	0	0	0	0	0	0	0	0	1	0	0	0	3	0	0	0	0	0	0	0	0	0	0	0	0	0	0	1	0	0	0	0	0	2	0
gene-ATP1B3,Dbxref=BGD:BT10326,GeneID:532844,VGNC:VGNC:26287,Name=ATP1B3	NC_037328.1	127050089	127096768	-	46680	4972	5749	4186	3650	15056	4658	1186	3944	1101	1391	659	1241	2094	843	1708	672	3396	2892	2723	3701	3207	2638	2504	2886	1587	1859	2179	1348	2955	2459	2890	2891	1610	1164	1162	131	1811	1995	2101	1191	1509	1870	2558	1857
gene-GRK7,Dbxref=BGD:BT15246,GeneID:281802,VGNC:VGNC:29658,Name=GRK7	NC_037328.1	127145166	127185456	-	40291	0	0	1	4	0	2	0	6	0	0	1	1	0	1	0	1	2	1	3	14	1	0	3	2	1	1	5	6	3	0	0	4	1	3	1	0	1	3	1	4	6	2	21	9
gene-RNF7,Dbxref=BGD:BT17713,GeneID:515595,VGNC:VGNC:34072,Name=RNF7	NC_037328.1	127214845	127222231	-	7387	2022	1711	1890	1730	1481	1815	233	2131	329	437	269	452	477	316	467	211	1482	1144	987	850	1253	895	1016	863	498	388	795	416	939	1016	684	434	703	310	247	21	488	551	547	300	778	890	1274	891
gene-LOC104968752,Dbxref=GeneID:104968752,Name=LOC104968752	NC_037328.1	127227743	127288574	-	60832	4	0	4	2	0	20	16	2	1	2	2	3	2	1	4	0	5	4	3	12	2	8	5	1	2	2	4	0	2	1	2	7	3	2	0	0	4	3	1	2	1	0	4	3
gene-LOC112448294,Dbxref=GeneID:112448294,Name=LOC112448294	NC_037328.1	127247398	127247499	+	102	0	0	0	0	0	0	0	0	0	0	0	0	0	0	0	0	0	0	0	0	0	0	0	0	0	0	0	0	0	0	0	0	0	0	0	0	0	0	0	0	0	0	0	0
gene-RASA2,Dbxref=BGD:BT21547,GeneID:533491,VGNC:VGNC:33736,Name=RASA2	NC_037328.1	127342940	127469481	-	126542	1704	1065	1712	1062	855	1051	74	1601	116	216	95	131	90	117	178	56	2611	2160	2015	1841	2560	1734	2187	1248	612	629	1212	452	1243	1067	924	700	1409	685	574	54	1343	947	1184	563	1312	1854	3638	1913
gene-ZBTB38,Dbxref=BGD:BT24946,GeneID:539843,VGNC:VGNC:37076,Name=ZBTB38	NC_037328.1	127530717	127669828	-	139112	979	645	994	602	607	667	91	1653	633	1032	488	914	558	564	764	340	3028	2370	1982	1888	2150	1922	2460	1656	1727	1734	2731	1155	3383	2600	2645	2138	1497	956	733	99	1569	1103	1877	838	803	844	1534	862
gene-LOC104971030,Dbxref=GeneID:104971030,Name=LOC104971030	NC_037328.1	127590177	127602260	+	12084	0	0	0	0	0	0	0	0	0	0	0	0	0	0	0	0	0	0	0	0	0	0	0	0	0	0	0	0	0	0	0	0	0	0	0	0	0	0	0	0	0	0	0	0
gene-PXYLP1,Dbxref=GeneID:537248,VGNC:VGNC:52811,Name=PXYLP1	NC_037328.1	127686768	127777287	-	90520	85	50	124	36	118	25	13	83	60	117	39	78	43	36	103	27	850	530	536	526	602	490	684	393	314	194	462	141	384	259	491	184	675	303	158	14	341	249	410	373	33	70	81	56
gene-LOC112447795,Dbxref=GeneID:112447795,Name=LOC112447795	NC_037328.1	127725804	127738689	+	12886	0	0	0	0	0	0	0	0	0	0	0	0	0	0	0	0	0	0	0	0	0	0	0	0	0	0	0	0	0	0	0	0	0	0	0	0	0	0	0	0	0	0	0	0
gene-LOC107133460,Dbxref=GeneID:107133460,Name=LOC107133460	NC_037328.1	127780941	127800485	-	19545	7	0	1	0	0	0	0	2	0	0	0	0	0	0	0	0	0	1	0	0	0	2	0	0	3	1	0	2	0	2	0	5	0	0	0	0	0	0	0	0	0	0	0	0
gene-LOC104971033,Dbxref=GeneID:104971033,Name=LOC104971033	NC_037328.1	127811888	127829316	-	17429	1	2	0	0	0	0	1	1	0	0	0	0	0	0	1	0	4	4	2	3	6	7	3	7	1	0	0	1	0	0	0	0	3	0	0	0	1	1	1	7	1	0	2	2
gene-SPSB4,Dbxref=BGD:BT29111,GeneID:512922,VGNC:VGNC:35249,Name=SPSB4	NC_037328.1	127831472	127918142	-	86671	7	1	2	0	0	2	0	1	2	9	1	2	5	2	1	0	105	75	52	74	69	76	66	41	18	17	28	22	6	8	6	16	53	23	22	6	27	39	37	87	4	17	11	13
gene-LOC112447002,Dbxref=GeneID:112447002,Name=LOC112447002	NC_037328.1	127936699	127958103	-	21405	0	0	3	0	1	0	2	0	1	0	0	0	0	0	1	0	0	0	0	0	1	1	2	1	0	0	0	0	0	0	0	0	1	0	0	0	1	1	0	1	0	0	1	1
gene-SLC25A36,Dbxref=BGD:BT27960,GeneID:510392,VGNC:VGNC:34762,Name=SLC25A36	NC_037328.1	128006580	128042647	-	36068	6880	4672	5035	2587	1694	3814	158	5789	474	1038	433	852	467	679	688	321	8924	5516	5037	5267	8748	6754	7041	4030	3806	2572	7010	2288	6179	6543	4536	2847	5589	1816	1648	231	3385	2883	4178	2992	4233	5721	10097	6583
gene-TRIM42,Dbxref=BGD:BT27722,GeneID:520038,VGNC:VGNC:36335,Name=TRIM42	NC_037328.1	128258495	128288622	-	30128	0	0	5	3	0	0	10	0	0	0	0	0	0	0	0	0	0	0	0	8	3	1	1	0	1	0	1	0	0	1	0	0	0	0	0	0	0	0	0	0	1	0	1	1
gene-CLSTN2,Dbxref=BGD:BT25398,GeneID:530999,VGNC:VGNC:27467,Name=CLSTN2	NC_037328.1	128383077	129107976	-	724900	59	22	85	64	3	96	25	37	16	19	11	17	17	24	17	8	73	18	25	85	42	35	43	30	54	27	60	28	53	46	37	79	35	10	9	6	31	14	20	33	91	58	108	98
gene-LOC101907823,Dbxref=GeneID:101907823,Name=LOC101907823	NC_037328.1	128527396	128559020	+	31625	0	0	0	0	0	0	0	0	0	0	0	0	0	0	0	0	0	0	0	0	0	0	0	0	0	0	0	0	0	0	0	0	0	0	0	0	0	0	0	0	0	0	0	0
gene-LOC112448327,Dbxref=GeneID:112448327,Name=LOC112448327	NC_037328.1	129418733	129418862	+	130	0	0	6	0	0	0	0	0	0	0	0	0	0	0	0	0	4	2	2	0	8	3	3	3	0	0	3	0	3	0	0	0	2	0	1	0	3	1	1	1	3	0	0	0
gene-RBP1,Dbxref=BGD:BT27611,GeneID:537379,VGNC:VGNC:33812,Name=RBP1	NC_037328.1	129556754	129583703	+	26950	81	31	48	29	27	88	24	36	1257	1331	1112	1451	1042	741	1204	1198	2306	374	810	1330	818	1285	594	832	2093	878	1779	2007	2621	2244	1741	2921	467	336	242	83	224	415	284	395	91	86	129	183
gene-RBP2,Dbxref=BGD:BT24608,GeneID:616639,VGNC:VGNC:33813,Name=RBP2	NC_037328.1	129620246	129651655	+	31410	24	0	4	3	43	3	0	7	1	2	0	5	0	0	2	1	2	0	0	4	3	1	2	0	0	0	1	0	0	5	0	0	1	0	0	0	0	0	0	0	0	3	4	2
gene-LOC112448321,Dbxref=GeneID:112448321,Name=LOC112448321	NC_037328.1	129645565	129645693	-	129	0	0	0	0	0	0	0	0	0	0	0	0	0	0	0	0	0	0	0	0	0	0	0	0	0	0	0	0	0	0	0	0	0	0	0	0	0	0	0	0	0	0	0	0
gene-COPB2,Dbxref=BGD:BT21521,GeneID:281706,VGNC:VGNC:27594,Name=COPB2	NC_037328.1	129707549	129740550	+	33002	2651	1745	3360	628	348	1265	42	3474	1791	2803	1743	2274	2048	2048	3716	1272	6631	4885	4258	4321	5264	4440	4884	3881	2939	3078	4975	2089	6566	4264	4300	3005	3421	1860	1647	176	2648	3270	3835	1694	3116	2966	4889	3164
gene-MRPS22,Dbxref=GeneID:532044,VGNC:VGNC:31662,Name=MRPS22	NC_037328.1	129741106	129754516	-	13411	1680	1146	1656	1069	381	1323	26	1564	617	544	384	663	407	472	598	252	1698	1120	1225	1291	1745	1115	1176	961	721	494	1112	479	1256	1275	942	456	902	406	272	31	570	693	642	340	756	699	1183	740
gene-TRNAG-CCC-5,Dbxref=GeneID:112448449,Name=TRNAG-CCC	NC_037328.1	129801900	129801972	+	73	0	0	0	0	0	0	0	0	0	0	0	0	0	0	0	0	0	0	0	0	0	0	0	0	0	0	0	0	0	0	0	0	0	0	0	0	0	0	0	0	0	0	0	0
gene-LOC112447798,Dbxref=GeneID:112447798,Name=LOC112447798	NC_037328.1	129834274	129975697	-	141424	6	7	10	2	6	17	7	5	1	3	6	6	2	3	8	4	15	3	8	28	11	12	8	8	7	3	10	3	5	6	4	27	7	1	4	1	8	0	5	9	3	8	5	2
gene-TRNAC-GCA-8,Dbxref=GeneID:112448403,Name=TRNAC-GCA	NC_037328.1	129875972	129876044	-	73	0	0	0	0	0	0	0	0	0	0	0	0	0	0	0	0	0	0	0	0	0	0	0	0	0	0	0	0	0	0	0	0	0	0	0	0	0	0	0	0	0	0	0	0
gene-PRR23B,Dbxref=GeneID:616668,Name=PRR23B	NC_037328.1	130032779	130033868	+	1090	0	0	0	0	0	0	0	0	0	0	0	0	0	0	0	0	0	0	0	0	0	0	0	0	0	0	0	0	0	0	0	0	0	0	0	0	0	0	0	0	0	0	0	0
gene-PRR23A,Dbxref=GeneID:616673,Name=PRR23A	NC_037328.1	130056720	130058343	+	1624	0	0	0	0	0	1	0	0	0	0	0	0	0	0	0	0	0	0	0	0	0	0	0	0	0	0	0	0	0	0	0	0	0	0	0	0	0	0	0	0	0	0	0	0
gene-LOC783600,Dbxref=GeneID:783600,Name=LOC783600	NC_037328.1	130081795	130093512	-	11718	0	0	0	0	0	35	0	0	0	0	0	0	0	1	0	0	0	0	0	4	0	0	0	0	0	0	0	0	0	1	0	5	0	0	0	0	0	0	1	0	1	0	1	1
gene-PRR23A-2,Dbxref=GeneID:616710,Name=PRR23A	NC_037328.1	130113029	130114856	+	1828	0	0	0	0	0	0	0	0	0	0	0	0	0	0	0	0	0	0	0	2	0	0	0	0	0	0	0	0	0	0	0	0	0	0	0	0	0	0	0	0	0	0	0	0
gene-FOXL2,Dbxref=BGD:BT11011,GeneID:281770,VGNC:VGNC:29093,Name=FOXL2	NC_037328.1	130182717	130188558	+	5842	0	0	0	0	0	0	0	0	0	0	0	0	0	0	0	0	0	0	1	0	5	0	0	1	0	0	0	0	0	0	0	1	0	1	0	0	0	0	0	0	0	0	1	0
gene-TRNAW-CCA-3,Dbxref=GeneID:112448450,Name=TRNAW-CCA	NC_037328.1	130216502	130216573	+	72	0	0	0	0	0	0	0	0	0	0	0	0	0	0	0	0	0	0	0	0	0	0	0	0	0	0	0	0	0	0	0	0	0	0	0	0	0	0	0	0	0	0	0	0
gene-PIK3CB,Dbxref=BGD:BT22392,GeneID:517948,VGNC:VGNC:32890,Name=PIK3CB	NC_037328.1	130293134	130472292	+	179159	1147	782	793	505	401	615	91	853	334	610	309	573	331	440	422	250	2154	1626	1587	1838	1776	1375	1746	1273	1026	1106	1787	834	2492	1820	1608	3062	1038	708	499	39	1119	888	1089	496	462	502	756	442
gene-FAIM,Dbxref=BGD:BT14665,GeneID:616795,VGNC:VGNC:28709,Name=FAIM	NC_037328.1	130488923	130505390	-	16468	399	295	482	399	277	303	17	311	18	53	23	38	27	29	36	25	580	417	705	544	570	321	446	360	280	207	485	167	550	413	235	304	257	164	76	10	342	237	199	158	309	376	509	326
gene-CEP70,Dbxref=GeneID:100301027,VGNC:VGNC:27211,Name=CEP70	NC_037328.1	130505324	130599056	+	93733	656	489	528	241	175	398	19	543	123	205	88	160	72	115	174	57	952	697	665	675	851	504	740	495	371	377	713	245	833	683	437	361	438	252	214	43	537	326	443	248	856	835	1532	796
gene-ESYT3,Dbxref=BGD:BT14035,GeneID:530157,VGNC:VGNC:28615,Name=ESYT3	NC_037328.1	130575560	130664309	-	88750	280	190	201	127	93	216	5	187	25	45	19	41	23	33	34	29	171	126	144	111	177	106	123	112	107	86	181	59	250	200	181	137	73	43	32	5	66	64	86	43	96	120	199	145
gene-LOC107132213,Dbxref=GeneID:107132213,Name=LOC107132213	NC_037328.1	130600344	130605188	+	4845	0	0	0	0	0	0	0	0	0	0	0	0	0	0	0	0	0	0	0	0	0	0	0	0	0	0	0	0	0	0	0	0	0	0	0	0	0	0	0	0	0	0	0	0
gene-TRNAG-CCC-6,Dbxref=GeneID:112448451,Name=TRNAG-CCC	NC_037328.1	130652088	130652160	+	73	0	0	0	0	0	0	0	0	0	0	0	0	0	0	0	0	0	0	0	0	0	0	0	0	0	0	0	0	0	0	0	0	0	0	0	0	0	0	0	0	0	0	0	0
gene-MRAS,Dbxref=BGD:BT24867,GeneID:540803,VGNC:VGNC:31597,Name=MRAS	NC_037328.1	130707101	130774015	-	66915	309	288	100	495	70	51	0	114	384	720	385	593	208	475	624	382	1735	832	625	466	797	747	975	579	585	566	1050	497	1002	894	542	771	1944	295	155	34	219	263	413	700	131	158	300	145
gene-NME9,Dbxref=BGD:BT12705,GeneID:513348,VGNC:VGNC:32131,Name=NME9	NC_037328.1	130793213	130816816	+	23604	1	6	4	10	9	1	0	3	3	9	2	7	7	10	7	2	26	9	8	15	24	18	3	8	9	3	34	9	16	16	15	2	15	5	9	0	3	12	9	6	6	10	22	4
gene-ARMC8,Dbxref=BGD:BT24862,GeneID:539591,VGNC:VGNC:26162,Name=ARMC8	NC_037328.1	130821872	130931596	-	109725	1234	715	1109	402	521	998	61	1041	318	565	303	478	369	385	516	229	2052	1438	1227	1571	2127	1552	1724	1153	907	514	1540	532	1401	1037	960	651	1459	557	526	85	984	791	1265	826	904	1165	1962	1259
gene-LOC112447825,Dbxref=GeneID:112447825,Name=LOC112447825	NC_037328.1	130931227	130931684	+	458	0	0	1	0	0	0	0	0	0	0	0	0	0	0	0	0	0	0	0	0	0	0	0	0	0	0	0	0	0	0	0	0	0	0	0	0	0	0	0	0	0	0	0	0
gene-DBR1,Dbxref=BGD:BT26891,GeneID:530188,VGNC:VGNC:27895,Name=DBR1	NC_037328.1	130943008	130954972	+	11965	799	448	795	455	181	531	34	852	218	286	168	242	178	226	266	113	1121	940	847	801	1112	844	941	785	533	496	879	380	1029	991	889	459	566	311	252	24	491	539	573	276	795	772	1122	760
gene-A4GNT,Dbxref=BGD:BT18821,GeneID:540795,VGNC:VGNC:25436,Name=A4GNT	NC_037328.1	131001373	131011820	+	10448	0	0	0	0	0	0	0	0	0	0	0	0	0	0	0	0	0	0	0	0	0	0	0	0	0	0	0	0	0	0	0	0	0	0	0	0	0	0	0	0	0	0	0	0
gene-DZIP1L,Dbxref=GeneID:512800,VGNC:VGNC:53540,Name=DZIP1L	NC_037328.1	131015001	131071624	+	56624	0	7	1	3	0	0	1	6	119	179	156	222	99	117	122	88	185	29	60	59	62	78	63	28	155	79	269	98	200	136	99	82	86	34	27	9	29	38	50	115	11	16	37	20
gene-CLDN18,Dbxref=BGD:BT17486,GeneID:511460,VGNC:VGNC:27408,Name=CLDN18	NC_037328.1	131112876	131141738	-	28863	0	0	0	0	0	0	0	0	1	0	0	0	0	0	0	0	0	0	0	2	0	0	0	0	0	0	0	0	0	0	0	6	1	0	0	0	0	0	0	0	2	3	2	1
gene-TRNAC-GCA-9,Dbxref=GeneID:112448452,Name=TRNAC-GCA	NC_037328.1	131183443	131183514	+	72	0	0	0	0	0	0	0	0	0	0	0	0	0	0	0	0	0	0	0	0	0	0	0	0	0	0	0	0	0	0	0	0	0	0	0	0	0	0	0	0	0	0	0	0
gene-LOC107132214,Dbxref=GeneID:107132214,Name=LOC107132214	NC_037328.1	131366469	131377254	+	10786	0	0	0	0	0	0	7	0	0	0	0	0	0	0	0	0	0	0	0	1	0	0	0	0	0	0	0	0	0	0	0	0	0	0	0	0	0	0	0	0	0	0	0	0
gene-SOX14,Dbxref=GeneID:504604,Name=SOX14	NC_037328.1	131371915	131372637	-	723	0	0	0	0	0	0	0	0	0	0	0	0	0	0	0	0	0	0	0	0	0	0	0	0	0	0	0	0	0	0	0	0	0	0	0	0	0	0	0	0	0	0	0	0
gene-TRNAG-CCC-7,Dbxref=GeneID:112448406,Name=TRNAG-CCC	NC_037328.1	131660535	131660607	-	73	0	0	0	0	0	0	0	0	0	0	0	0	0	0	0	0	0	0	0	0	0	0	0	0	0	0	0	0	0	0	0	0	0	0	0	0	0	0	0	0	0	0	0	0
gene-LOC112448286,Dbxref=GeneID:112448286,Name=LOC112448286	NC_037328.1	132144592	132144697	+	106	0	0	0	0	0	0	0	0	0	0	0	0	0	0	0	0	0	0	0	0	0	0	0	0	0	0	0	0	0	0	0	0	0	0	0	0	0	0	0	0	0	0	0	0
gene-IL20RB,Dbxref=BGD:BT29486,GeneID:534581,VGNC:VGNC:30140,Name=IL20RB	NC_037328.1	132167383	132207262	-	39880	68	32	35	23	38	74	16	60	9	14	8	11	0	4	9	3	143	78	104	168	116	102	68	82	52	29	64	34	92	90	45	56	80	70	32	6	75	64	73	33	2833	3517	6118	4347
gene-NCK1,Dbxref=BGD:BT27693,GeneID:536154,VGNC:VGNC:52804,Name=NCK1	NC_037328.1	132211659	132292949	-	81291	2749	1888	2435	1319	637	1734	87	2389	410	814	423	633	382	606	799	317	4119	2740	2201	2578	3486	2730	2916	2212	2123	2018	3242	1466	3748	4044	2305	2019	1977	883	828	110	1665	1554	1861	1005	4407	4230	6785	4956
gene-LOC100847791,Dbxref=GeneID:100847791,Name=LOC100847791	NC_037328.1	132293027	132307116	+	14090	55	25	39	12	52	19	10	35	6	2	6	6	4	1	5	5	63	44	52	53	44	47	43	50	29	16	79	17	53	53	44	44	46	31	15	2	36	25	33	14	228	227	311	194
gene-SLC35G2,Dbxref=BGD:BT22017,GeneID:511543,VGNC:VGNC:34837,Name=SLC35G2	NC_037328.1	132298306	132334597	-	36292	62	11	38	0	40	51	1	59	5	23	16	16	1	6	18	9	167	73	102	90	107	104	72	42	38	66	152	36	112	117	42	71	64	29	15	6	32	69	31	24	549	548	1138	637
gene-LOC112447834,Dbxref=GeneID:112447834,Name=LOC112447834	NC_037328.1	132332773	132333968	+	1196	0	0	0	0	0	0	0	0	0	0	0	0	0	0	0	0	0	0	0	0	0	0	0	0	0	0	0	0	0	0	0	0	0	0	0	0	0	0	0	0	0	0	0	0
gene-STAG1,Dbxref=BGD:BT19568,GeneID:539234,VGNC:VGNC:35353,Name=STAG1	NC_037328.1	132419364	132924458	+	505095	1435	783	1400	630	568	992	97	1586	467	879	444	731	522	528	685	254	3172	2298	2248	2326	2769	2080	2417	1520	973	994	2116	699	1997	1509	1233	779	1477	770	679	105	1350	945	1410	904	3206	2997	5187	3768
gene-PCCB,Dbxref=BGD:BT17833,GeneID:515902,VGNC:VGNC:32614,Name=PCCB	NC_037328.1	132929059	133024300	-	95242	417	374	489	109	90	201	30	350	4489	3100	3448	5038	2171	2474	3291	1702	1194	678	624	674	719	625	532	474	547	470	833	483	1056	689	730	567	1431	266	168	38	272	337	468	347	498	406	644	496
gene-MSL2,Dbxref=BGD:BT16708,GeneID:525740,VGNC:VGNC:31699,Name=MSL2	NC_037328.1	133083281	133116085	+	32805	2774	2028	2009	1642	946	1938	259	2719	323	577	282	505	310	376	480	189	2804	1967	1972	2124	2133	1988	2202	1691	1167	1022	1634	889	1888	1297	1683	1045	964	679	643	81	1195	935	1236	844	1657	2104	3332	2481
gene-PPP2R3A,Dbxref=BGD:BT23016,GeneID:787607,VGNC:VGNC:33258,Name=PPP2R3A	NC_037328.1	133116972	133350024	-	233053	328	177	449	259	214	153	30	391	286	407	179	390	155	254	296	128	535	319	360	271	441	246	390	182	240	226	516	167	506	342	265	223	295	91	110	13	132	134	328	155	126	194	317	238
gene-LOC112448276,Dbxref=GeneID:112448276,Name=LOC112448276	NC_037328.1	133843911	133844014	-	104	0	0	0	0	0	0	0	0	0	0	0	0	0	0	0	0	0	0	0	0	0	0	0	0	0	0	0	0	0	0	0	0	0	0	0	0	0	0	0	0	0	0	0	0
gene-EPHB1,Dbxref=BGD:BT16603,GeneID:534731,VGNC:VGNC:50069,Name=EPHB1	NC_037328.1	134087021	134553122	-	466102	54	7	31	1	7	26	35	30	6	8	7	14	3	4	2	4	270	31	104	145	93	96	110	33	30	10	53	17	43	44	12	38	120	52	42	10	63	44	71	98	7	21	26	23
gene-KY,Dbxref=GeneID:101903894,Name=KY	NC_037328.1	134699347	134745982	+	46636	3	0	0	0	3	0	0	0	4	8	0	2	0	0	5	1	9	4	0	2	2	5	3	2	2	0	0	0	0	3	1	6	5	6	2	1	0	5	11	7	5	10	12	4
gene-CEP63,Dbxref=GeneID:521932,VGNC:VGNC:27209,Name=CEP63	NC_037328.1	134765156	134839171	-	74016	324	294	378	186	163	253	25	290	186	290	145	208	118	203	208	119	851	522	529	652	838	606	572	482	343	364	719	242	624	596	528	388	469	226	159	19	311	368	352	255	540	518	915	514
gene-ANAPC13,Dbxref=GeneID:614347,VGNC:VGNC:25881,Name=ANAPC13	NC_037328.1	134839356	134845010	+	5655	1762	1248	1688	1473	967	1047	50	1750	685	600	530	646	521	560	622	372	1613	1005	1300	1461	1369	1202	983	1012	1267	1057	1880	960	2288	2336	1968	1674	936	443	270	34	639	943	684	366	829	718	1213	1011
gene-AMOTL2,Dbxref=BGD:BT11175,GeneID:538514,VGNC:VGNC:25872,Name=AMOTL2	NC_037328.1	134947949	134965878	+	17930	0	0	0	0	0	0	0	0	694	1458	730	1113	471	715	972	325	1580	504	594	456	552	788	733	465	879	857	1259	585	1536	690	698	408	585	371	228	65	220	343	716	674	92	153	258	170
gene-RYK,Dbxref=BGD:BT25792,GeneID:781353,Name=RYK	NC_037328.1	135082738	135191086	+	108349	620	297	591	327	196	427	36	540	529	790	422	724	488	453	854	301	1437	758	729	794	877	909	915	704	936	783	1204	653	1785	1317	912	751	773	344	229	42	451	434	587	450	278	428	565	397
gene-TRNAG-CCC-8,Dbxref=GeneID:112448407,Name=TRNAG-CCC	NC_037328.1	135306377	135306448	-	72	0	0	0	0	0	0	0	0	0	0	0	0	0	0	0	0	0	0	0	0	0	0	0	0	0	0	0	0	0	0	0	0	0	0	0	0	0	0	0	0	0	0	0	0
gene-SLCO2A1,Dbxref=BGD:BT28602,GeneID:282468,VGNC:VGNC:34951,Name=SLCO2A1	NC_037328.1	135336890	135423994	+	87105	3	4	8	0	1	7	5	4	24	81	30	38	21	41	47	13	1484	692	411	403	983	690	737	423	376	327	771	178	905	310	263	106	509	215	206	13	242	209	592	332	107	78	145	71
gene-RAB6B,Dbxref=BGD:BT20937,GeneID:526526,VGNC:VGNC:49909,Name=RAB6B	NC_037328.1	135468728	135526457	+	57730	38	24	19	0	1	0	0	13	4	3	3	8	4	2	4	0	63	31	21	41	27	40	49	23	23	15	33	25	46	16	11	22	47	20	5	1	25	17	26	34	26	12	23	11
gene-TF,Dbxref=BGD:BT10778,GeneID:280705,Name=TF	NC_037328.1	135579069	135618070	-	39002	0	1	7	17	356	8	0	0	1244901	873868	747089	1243874	362300	616907	955809	422484	1559	105	171	85	224	152	208	57	268	124	131	114	83	375	390	513	164	128	59	20	306	173	142	98	192	17	8	27
gene-LOC525947,Dbxref=BGD:BT19690,GeneID:525947,Name=LOC525947	NC_037328.1	135642578	135686430	-	43853	1	0	1	0	0	5	0	0	28104	12152	14309	32626	12274	8813	16485	9764	19	4	4	7	1	1	0	0	14	5	28	3	24	12	10	12	1	3	2	0	11	4	1	0	3	3	8	3
gene-TOPBP1,Dbxref=BGD:BT22685,GeneID:540574,VGNC:VGNC:49585,Name=TOPBP1	NC_037328.1	135753523	135824536	+	71014	1385	618	1310	518	277	816	37	1212	784	1273	741	1340	543	865	1023	392	3987	3505	3122	3091	3681	2089	2877	1992	905	995	1942	563	2116	1666	1674	714	1969	1302	789	76	1773	1288	1999	634	4275	3406	6116	4256
gene-CDV3,Dbxref=BGD:BT13940,GeneID:504871,Name=CDV3	NC_037328.1	135867529	135881792	-	14264	7597	4744	6435	3614	2013	5837	190	6277	2097	3630	1715	2647	2524	2205	3353	1365	10971	7902	7834	9084	9206	8028	8371	6577	4137	3630	7752	3103	7822	6818	6465	4643	6542	3716	3464	383	5716	5626	6217	3238	2892	3191	5280	3551
gene-LOC112448307,Dbxref=GeneID:112448307,Name=LOC112448307	NC_037328.1	135910534	135910669	+	136	0	0	0	0	0	0	0	0	0	0	0	0	0	0	0	0	0	0	0	0	0	0	0	0	0	0	0	0	0	0	0	0	0	0	0	0	0	0	0	0	0	0	0	0
gene-BFSP2,Dbxref=GeneID:281645,VGNC:VGNC:26479,Name=BFSP2	NC_037328.1	135950794	136027701	-	76908	718	798	475	500	578	661	99	787	53	126	23	50	32	29	51	28	923	627	735	1016	730	479	548	782	325	323	405	324	563	492	447	650	640	531	246	24	498	441	384	201	46	48	96	57
gene-TMEM108,Dbxref=BGD:BT29325,GeneID:511034,VGNC:VGNC:35948,Name=TMEM108	NC_037328.1	136031263	136418970	-	387708	85	95	149	89	59	203	52	126	52	55	32	40	34	47	46	39	167	143	176	532	119	196	136	206	150	109	209	234	205	209	215	358	78	118	166	32	119	173	107	121	57	77	144	111
gene-NPHP3,Dbxref=BGD:BT26507,GeneID:507522,VGNC:VGNC:32202,Name=NPHP3	NC_037328.1	136814790	136871125	+	56336	261	144	214	122	34	125	9	187	235	396	197	277	178	255	348	100	715	458	436	426	860	536	769	444	178	184	433	124	383	333	247	166	334	181	196	28	301	277	394	230	125	142	302	154
gene-UBA5,Dbxref=BGD:BT24476,GeneID:509292,VGNC:VGNC:36564,Name=UBA5	NC_037328.1	136872751	136905496	-	32746	1347	862	1388	733	567	1021	40	1181	718	1006	579	854	901	802	831	368	2521	2017	1935	2077	2575	2031	1890	1484	1605	1461	2623	1057	3083	3169	1747	1430	1151	729	650	83	1094	1476	1363	656	1411	1467	2527	1881
gene-ACAD11,Dbxref=BGD:BT20631,GeneID:526956,VGNC:VGNC:25521,Name=ACAD11	NC_037328.1	136906077	137025113	+	119037	402	263	402	198	151	189	38	366	1707	1595	1255	1760	1209	1732	2581	776	940	701	584	410	669	598	648	378	348	344	599	172	711	604	451	260	488	215	186	17	378	327	450	285	564	605	1021	605
gene-ACKR4,Dbxref=BGD:BT12463,GeneID:281672,VGNC:VGNC:25542,Name=ACKR4	NC_037328.1	136981285	136986576	-	5292	0	0	0	0	0	0	0	0	0	0	0	0	0	0	0	0	0	0	0	0	0	0	0	0	0	0	0	0	0	0	0	0	0	0	0	0	0	0	0	0	0	0	0	0
gene-DNAJC13,Dbxref=BGD:BT14679,GeneID:504472,VGNC:VGNC:53532,Name=DNAJC13	NC_037328.1	137051554	137215359	-	163806	889	847	1000	364	128	459	53	1065	628	1259	603	1095	568	759	793	266	3727	3238	2543	2526	3978	2868	3057	1894	1223	1467	2478	925	2535	1958	1703	1042	1825	937	868	111	1613	1261	1907	1106	1596	1585	2983	2090
gene-LOC112447887,Dbxref=GeneID:112447887,Name=LOC112447887	NC_037328.1	137212621	137266034	+	53414	46	34	37	6	0	20	0	24	56	335	82	156	97	135	93	78	31	30	42	94	71	29	41	30	18	18	28	20	45	31	37	25	17	18	13	4	49	28	32	12	23	65	74	66
gene-ACPP,Dbxref=BGD:BT28291,GeneID:504700,VGNC:VGNC:52603,Name=ACPP	NC_037328.1	137242211	137294439	-	52229	0	8	5	0	0	0	0	7	22	107	33	24	17	46	28	13	6	1	1	8	6	4	0	1	0	0	4	0	4	0	0	0	1	0	2	2	0	3	1	3	13	20	54	28
gene-TRNAC-ACA-5,Dbxref=GeneID:112448460,Name=TRNAC-ACA	NC_037328.1	137595943	137596014	+	72	0	0	0	0	0	0	0	0	0	0	0	0	0	0	0	0	0	0	0	0	0	0	0	0	0	0	0	0	0	0	0	0	0	0	0	0	0	0	0	0	0	0	0	0
gene-CPNE4,Dbxref=BGD:BT19513,GeneID:782861,Name=CPNE4	NC_037328.1	137662011	138346383	+	684373	83	92	191	49	33	90	28	109	37	53	29	62	21	57	51	29	203	103	121	179	154	139	139	117	54	53	106	35	116	71	65	72	124	44	51	12	68	91	104	75	58	55	100	56
gene-TRNAS-GCU,Dbxref=GeneID:112448410,Name=TRNAS-GCU	NC_037328.1	137683822	137683893	-	72	0	0	0	0	0	0	0	0	0	0	0	0	0	0	0	0	0	0	0	0	0	0	0	0	0	0	0	0	0	0	0	0	0	0	0	0	0	0	0	0	0	0	0	0
gene-MIR2288,Dbxref=GeneID:100313402,miRBase:MI0011297,Name=MIR2288	NC_037328.1	137823482	137823558	-	77	0	0	0	0	0	0	0	0	0	0	0	0	0	0	0	0	0	0	0	0	0	0	0	0	0	0	0	0	0	0	0	0	0	0	0	0	0	0	0	0	0	0	0	0
gene-MRPL3,Dbxref=BGD:BT25800,GeneID:614906,VGNC:VGNC:31630,Name=MRPL3	NC_037328.1	138384515	138441535	+	57021	2733	2097	2710	1508	1021	1844	117	3466	922	1185	753	1122	655	833	1032	506	2901	2021	2193	1951	2436	1768	1989	1816	1116	1022	1839	861	2377	2160	1896	1108	1557	853	612	95	1046	1229	1149	789	1475	1416	2101	1722
gene-LOC104971058,Dbxref=GeneID:104971058,Name=LOC104971058	NC_037328.1	138481338	138501100	+	19763	2	2	9	0	16	4	0	9	2	4	5	3	7	7	6	3	26	13	3	11	26	4	33	13	7	3	14	0	22	8	11	17	13	4	6	1	17	6	13	4	16	7	30	7
gene-NUDT16,Dbxref=BGD:BT23697,GeneID:512320,VGNC:VGNC:32330,Name=NUDT16	NC_037328.1	138548856	138550443	-	1588	380	135	306	251	246	191	21	213	99	95	69	111	109	57	73	65	640	363	419	768	464	377	301	379	468	161	541	572	611	450	258	463	449	306	220	42	260	264	224	254	185	144	255	250
gene-NEK11,Dbxref=BGD:BT25325,GeneID:614924,VGNC:VGNC:53591,Name=NEK11	NC_037328.1	138564296	138838235	-	273940	128	70	98	41	80	113	31	73	55	64	49	84	30	49	62	35	209	84	103	162	167	94	155	116	92	43	126	45	121	77	99	80	101	44	26	4	55	50	52	30	83	100	129	102
gene-LOC112448300,Dbxref=GeneID:112448300,Name=LOC112448300	NC_037328.1	138585598	138585704	+	107	0	0	0	0	0	0	0	0	0	0	0	0	0	0	0	0	0	0	0	0	0	0	0	0	0	0	0	0	0	0	0	0	0	0	0	0	0	0	0	0	0	0	0	0
gene-ASTE1,Dbxref=BGD:BT17571,GeneID:101905341,VGNC:VGNC:26225,Name=ASTE1	NC_037328.1	138838271	138861642	+	23372	534	331	295	189	67	264	20	302	253	288	183	248	154	189	270	129	651	383	398	365	451	310	436	307	223	226	413	220	551	391	325	265	310	172	115	23	222	171	330	139	341	257	510	343
gene-ATP2C1,Dbxref=BGD:BT11455,GeneID:327663,VGNC:VGNC:26296,Name=ATP2C1	NC_037328.1	138870226	139025977	-	155752	5154	3790	3837	2774	1398	3806	210	4446	1123	1520	869	1485	844	953	1385	480	4073	2488	2417	2091	3305	2578	3079	1657	1658	1611	3212	1093	3457	2748	1681	1127	2024	832	768	110	1390	1109	1883	1139	1699	1900	3159	2278
gene-PSMG1,Dbxref=BGD:BT15193,GeneID:614817,VGNC:VGNC:33478,Name=PSMG1	NC_037328.1	139225713	139238322	-	12610	2780	1472	2249	1227	679	1785	65	2246	504	622	422	605	553	437	697	298	2299	1625	1586	1800	1960	1309	1679	1396	1114	766	1559	605	1781	1430	1819	907	1158	575	429	61	889	1031	1046	534	852	835	1184	836
gene-BRWD1,Dbxref=BGD:BT30428,GeneID:540661,VGNC:VGNC:26575,Name=BRWD1	NC_037328.1	139238832	139362519	-	123688	4119	2909	3574	2524	2172	2838	260	3921	826	1339	728	1177	838	926	1425	548	5035	3952	3193	3693	3943	2981	4053	2507	1922	1530	3314	1307	2995	2443	2228	1775	2857	1473	1075	146	2490	1397	2098	1198	3132	3802	7048	4458
gene-HMGN1,Dbxref=BGD:BT30246,GeneID:614915,Name=HMGN1	NC_037328.1	139406039	139412414	-	6376	13695	7902	12732	10722	7083	11046	532	13132	4954	5398	3835	5715	3196	3243	5382	2118	19239	15351	16844	19923	13225	11865	13551	11557	8522	6032	13046	6068	14803	12287	12929	6718	9889	6790	3439	520	9616	7022	7073	3865	19017	16940	26906	20246
gene-LOC534913,Dbxref=BGD:BT25282,GeneID:534913,Name=LOC534913	NC_037328.1	139422502	139434040	-	11539	603	320	427	414	176	240	19	358	231	293	188	410	151	203	312	121	1151	658	729	927	678	496	855	470	497	303	867	284	689	528	509	243	520	282	161	32	360	264	364	243	897	754	1251	1077
gene-WRB,Dbxref=BGD:BT27510,GeneID:509739,VGNC:VGNC:36970,Name=WRB	NC_037328.1	139443018	139458044	+	15027	207	185	224	167	201	192	5	187	240	217	173	293	188	149	226	100	597	306	307	398	337	284	298	246	383	173	501	380	635	479	293	331	288	146	111	16	161	179	236	205	202	199	329	256
gene-LCA5L,Dbxref=BGD:BT12729,GeneID:781766,VGNC:VGNC:30808,Name=LCA5L	NC_037328.1	139470604	139512514	-	41911	6	1	1	2	0	13	8	4	3	6	2	7	0	1	3	1	10	4	1	18	13	12	8	9	9	3	5	3	3	11	8	1	3	3	5	2	0	4	4	4	7	2	7	9
gene-LOC112448323,Dbxref=GeneID:112448323,Name=LOC112448323	NC_037328.1	139492034	139492103	-	70	0	0	0	0	0	0	0	0	0	0	0	0	0	0	0	0	0	0	0	0	0	0	0	0	0	0	0	0	0	0	0	0	0	0	0	0	0	0	0	0	0	0	0	0
gene-LOC112448325,Dbxref=GeneID:112448325,Name=LOC112448325	NC_037328.1	139492233	139492312	-	80	0	0	0	0	0	0	0	0	0	0	0	0	0	0	0	0	0	0	0	0	0	0	0	0	0	0	0	0	0	0	0	0	0	0	0	0	0	0	0	0	0	0	0	0
gene-SH3BGR,Dbxref=GeneID:617797,VGNC:VGNC:34563,Name=SH3BGR	NC_037328.1	139528801	139600036	+	71236	12	23	20	15	67	31	6	11	93	140	117	173	103	110	104	83	538	116	179	141	152	218	153	128	1979	837	1959	1441	2611	1752	836	754	259	96	66	34	117	107	128	200	21	30	71	24
gene-LOC112448348,Dbxref=GeneID:112448348,Name=LOC112448348	NC_037328.1	139576258	139576364	-	107	0	0	0	0	0	0	0	0	0	0	0	0	0	0	0	0	0	0	0	0	0	0	0	0	0	0	0	0	0	0	0	0	0	0	0	0	0	0	0	0	0	0	0	0
gene-B3GALT5,Dbxref=GeneID:614873,Name=B3GALT5	NC_037328.1	139708477	139754562	+	46086	9	2	14	23	0	2	0	5	269	517	270	399	130	208	238	109	131	104	74	103	120	22	72	45	8	1	18	11	19	9	2	7	93	63	35	8	110	21	76	32	2	2	4	2
gene-IGSF5,Dbxref=BGD:BT13907,GeneID:511594,VGNC:VGNC:50097,Name=IGSF5	NC_037328.1	139827193	139881435	+	54243	1	1	4	0	0	8	0	3	639	827	536	979	735	765	1054	447	2	2	2	9	1	2	0	8	4	7	0	0	0	7	4	3	2	0	1	0	1	2	1	13	2	7	16	4
gene-PCP4,Dbxref=GeneID:768324,Name=PCP4	NC_037328.1	139937242	140005764	+	68523	3	5	15	0	0	1	9	3	1	2	1	3	4	3	5	3	1	5	4	14	11	13	9	7	7	9	7	18	26	7	14	6	4	3	2	1	1	7	1	2	5	7	16	5
gene-DSCAM,Dbxref=BGD:BT22189,GeneID:100337016,VGNC:VGNC:28215,Name=DSCAM	NC_037328.1	140132010	140822476	-	690467	49	9	81	17	15	83	33	28	42	97	38	59	38	47	53	25	56	39	27	112	53	51	42	30	16	22	19	2	31	20	17	54	36	12	15	5	18	23	27	58	17	29	26	29
gene-LOC112448379,Dbxref=GeneID:112448379,Name=LOC112448379	NC_037328.1	140670100	140670206	-	107	0	0	0	0	0	0	0	0	0	0	0	0	0	0	0	0	0	0	0	0	0	0	0	0	0	0	0	0	0	0	0	0	0	0	0	0	0	0	0	0	0	0	0	0
gene-LOC112448000,Dbxref=GeneID:112448000,Name=LOC112448000	NC_037328.1	141100471	141121910	-	21440	39	21	17	16	43	22	8	28	17	13	7	30	12	14	18	7	60	31	52	48	67	33	59	35	28	24	35	25	50	44	43	50	19	19	18	1	17	49	23	11	14	33	34	29
gene-LOC104970303,Dbxref=GeneID:104970303,Name=LOC104970303	NC_037328.1	141162862	141218278	-	55417	10	1	11	0	11	1	3	8	3	9	7	4	3	9	15	2	7	3	4	7	2	6	7	6	4	6	7	3	12	3	6	7	5	1	4	1	5	2	2	3	2	2	6	2
gene-BACE2,Dbxref=BGD:BT28467,GeneID:534774,VGNC:VGNC:26401,Name=BACE2	NC_037328.1	141381597	141487147	+	105551	12	4	34	12	29	20	6	14	328	439	238	314	215	374	431	292	857	277	358	262	265	369	338	198	484	528	754	474	868	680	697	442	340	249	110	45	172	176	256	308	71	91	160	74
gene-FAM3B,Dbxref=BGD:BT11578,GeneID:514701,VGNC:VGNC:28810,Name=FAM3B	NC_037328.1	141551078	141618893	+	67816	509	2644	564	361	661	1664	604	2221	37	211	25	43	38	139	202	54	198	763	166	185	1771	383	636	501	280	478	380	248	654	807	988	729	119	51	199	17	127	369	377	225	7	52	60	55
gene-LOC101907799,Dbxref=GeneID:101907799,Name=LOC101907799	NC_037328.1	141617179	141620925	-	3747	196	927	200	63	221	361	130	461	2	43	1	9	4	32	26	8	36	247	29	33	364	80	188	81	30	67	50	20	83	127	65	22	36	21	40	3	28	35	120	56	2	22	10	8
gene-MX2,Dbxref=BGD:BT20990,GeneID:280873,VGNC:VGNC:50117,Name=MX2	NC_037328.1	141621098	141658226	+	37129	4031	14945	1691	971	4653	5667	5570	13049	149	1048	78	137	185	682	998	169	1291	8768	980	416	12447	2034	6122	2266	713	1827	769	293	2953	2990	2745	1390	538	130	641	26	511	1014	2206	562	163	689	392	381
gene-MX1,Dbxref=BGD:BT18599,GeneID:280872,VGNC:VGNC:31770,Name=MX1	NC_037328.1	141668304	141706501	+	38198	2398	3406	2205	1224	971	3436	916	4997	1441	3683	730	3107	1354	4919	4383	1660	2315	7228	2145	2100	13509	4359	6506	3103	1792	2313	2607	1681	3935	5205	3524	1841	1158	500	1197	125	829	2551	2876	1524	419	1010	1022	1396
gene-TMPRSS2,Dbxref=BGD:BT22202,GeneID:511037,VGNC:VGNC:36140,Name=TMPRSS2	NC_037328.1	141711586	141758108	-	46523	37	43	40	11	2	21	27	94	154	386	167	223	516	294	260	110	10	11	8	24	39	10	25	8	13	11	23	0	22	26	37	25	6	1	3	1	9	7	6	7	59	93	141	64
gene-LOC783811,Dbxref=GeneID:783811,Name=LOC783811	NC_037328.1	141861889	141862611	+	723	0	0	0	0	0	0	0	0	0	0	0	0	0	0	0	0	0	0	0	0	0	0	0	0	0	0	0	0	0	0	0	0	0	0	0	0	0	0	0	0	0	0	0	0
gene-LOC782628,Dbxref=GeneID:782628,Name=LOC782628	NC_037328.1	141872516	141872892	+	377	0	0	0	0	0	0	0	0	0	0	0	0	0	0	0	0	0	0	0	0	0	0	0	0	0	0	0	0	0	0	0	0	0	0	0	0	0	0	0	0	0	0	0	0
gene-RIPK4,Dbxref=BGD:BT13949,GeneID:508668,VGNC:VGNC:33983,Name=RIPK4	NC_037328.1	142011077	142037290	-	26214	4	0	2	0	0	5	0	6	148	356	99	192	131	157	176	99	0	0	0	7	0	0	0	1	6	2	17	6	18	6	6	6	5	1	0	0	1	0	0	2	152	227	344	156
gene-PRDM15,Dbxref=GeneID:514566,VGNC:VGNC:33293,Name=PRDM15	NC_037328.1	142064588	142132874	-	68287	167	124	115	20	4	55	20	148	98	175	82	109	77	130	146	67	516	445	252	325	520	276	458	281	111	133	191	104	234	127	248	135	248	141	129	14	221	141	332	207	173	248	285	245
gene-C2CD2,Dbxref=BGD:BT21973,GeneID:529537,VGNC:VGNC:26631,Name=C2CD2	NC_037328.1	142142974	142204636	-	61663	33	13	18	26	3	46	0	34	43	89	53	64	21	47	94	16	333	221	149	185	164	192	220	102	50	91	122	61	151	116	104	94	304	136	77	22	128	59	179	169	162	202	383	238
gene-ZBTB21,Dbxref=BGD:BT29387,GeneID:510136,VGNC:VGNC:37066,Name=ZBTB21	NC_037328.1	142233413	142253692	-	20280	471	386	325	322	382	364	35	587	190	293	141	331	217	196	249	114	686	524	433	455	591	456	584	326	242	262	370	198	468	323	494	341	191	143	148	25	255	216	319	167	340	338	540	376
gene-UMODL1,Dbxref=GeneID:524189,VGNC:VGNC:52839,Name=UMODL1	NC_037328.1	142327970	142405442	+	77473	2	1	4	2	1	0	0	1	0	0	2	0	3	0	0	0	0	1	8	17	5	1	4	6	3	1	2	1	0	0	4	4	4	2	3	0	6	3	6	5	1	5	0	6
gene-ABCG1,Dbxref=BGD:BT22123,GeneID:510745,VGNC:VGNC:25483,Name=ABCG1	NC_037328.1	142488608	142554261	+	65654	238	99	138	50	47	202	0	220	49	87	40	52	24	39	20	32	1788	1412	1136	1162	2440	1369	2089	1457	672	342	636	435	877	587	325	386	893	510	412	42	1072	706	943	460	2060	1640	3390	2241
gene-LOC112448002,Dbxref=GeneID:112448002,Name=LOC112448002	NC_037328.1	142518791	142521560	-	2770	0	0	0	0	0	0	0	0	0	0	0	0	0	0	0	0	0	0	0	0	0	0	0	0	0	0	0	0	0	0	0	0	0	0	0	0	0	0	0	0	0	0	0	0
gene-TFF3,Dbxref=BGD:BT28949,GeneID:517889,VGNC:VGNC:35792,Name=TFF3	NC_037328.1	142565465	142569246	-	3782	0	0	0	0	0	0	0	0	7	11	24	1	3	4	2	5	0	0	0	0	0	0	0	0	3	0	1	0	0	0	0	1	0	0	2	0	0	0	0	0	0	2	0	3
gene-TFF2,Dbxref=BGD:BT15972,GeneID:616105,VGNC:VGNC:35791,Name=TFF2	NC_037328.1	142614739	142618005	-	3267	506	839	141	238	1065	1751	89	1209	0	4	0	0	1	1	1	0	0	0	0	0	0	0	0	0	4	12	9	2	61	35	11	32	0	0	0	0	0	0	0	0	1	4	3	0
gene-LOC112448003,Dbxref=GeneID:112448003,Name=LOC112448003	NC_037328.1	142628384	142631186	+	2803	4	0	0	13	15	0	0	0	0	0	0	0	0	0	0	0	3	0	0	0	0	0	0	0	0	0	0	0	2	0	0	0	0	0	0	0	0	0	0	0	0	0	0	0
gene-TFF1,Dbxref=GeneID:100301237,VGNC:VGNC:35790,Name=TFF1	NC_037328.1	142630135	142634596	-	4462	2	0	0	0	0	0	0	0	0	0	0	0	0	0	0	0	0	0	0	0	0	0	0	0	0	0	0	0	0	0	0	0	0	0	0	0	0	0	0	0	0	0	0	0
gene-TMPRSS3,Dbxref=BGD:BT25820,GeneID:537914,VGNC:VGNC:36141,Name=TMPRSS3	NC_037328.1	142660182	142680495	-	20314	26	0	145	22	15	0	0	7	1	0	1	3	0	0	0	0	0	0	0	0	0	0	0	0	0	0	5	0	2	0	0	1	0	0	0	1	0	0	0	0	0	0	0	1
gene-UBASH3A,Dbxref=GeneID:514555,VGNC:VGNC:36574,Name=UBASH3A	NC_037328.1	142694908	142740684	+	45777	1573	887	1049	736	475	1463	76	1259	33	122	34	33	12	35	39	24	2522	1893	1430	1924	2001	2252	1909	1794	310	324	550	342	577	486	346	301	1064	627	627	109	946	798	1133	730	742	1057	1429	844
gene-RSPH1,Dbxref=GeneID:514556,VGNC:VGNC:34182,Name=RSPH1	NC_037328.1	142759178	142772538	-	13361	8	0	11	0	1	0	0	14	0	1	0	1	0	0	0	0	6	2	8	6	0	0	2	4	2	0	3	2	0	0	2	3	0	0	0	1	0	0	0	1	24	51	54	51
gene-SLC37A1,Dbxref=BGD:BT18868,GeneID:511558,VGNC:VGNC:34842,Name=SLC37A1	NC_037328.1	142772300	142873917	+	101618	2819	1683	1658	1829	1364	2184	213	1744	59	128	60	63	52	39	70	24	2059	1647	1326	1605	2142	1781	1498	1297	347	329	667	385	727	541	450	370	1099	614	520	48	934	631	804	617	1054	1547	2439	1503
gene-LOC101905728,Dbxref=GeneID:101905728,Name=LOC101905728	NC_037328.1	142898081	142899020	+	940	0	0	6	7	0	0	0	0	0	0	0	0	0	0	0	0	0	0	0	0	0	0	0	0	0	0	0	0	0	0	0	0	0	0	0	0	0	0	0	0	0	0	0	0
gene-PDE9A,Dbxref=BGD:BT12727,GeneID:511665,VGNC:VGNC:32688,Name=PDE9A	NC_037328.1	142930610	143034892	+	104283	135	60	65	82	44	76	35	89	182	316	163	182	171	251	302	123	323	207	162	151	191	259	188	146	139	114	265	113	256	183	167	85	158	79	42	7	98	77	88	132	257	321	492	320
gene-WDR4,Dbxref=BGD:BT16159,GeneID:508051,VGNC:VGNC:36897,Name=WDR4	NC_037328.1	143086930	143107566	-	20637	1332	603	1029	751	780	1188	76	966	107	209	99	177	119	152	214	66	1354	1097	905	1393	1564	1150	1060	1115	621	391	738	468	1022	746	896	651	761	546	559	68	597	624	814	592	331	450	557	384
gene-NDUFV3,Dbxref=GeneID:327717,VGNC:VGNC:31976,Name=NDUFV3	NC_037328.1	143120340	143131757	+	11418	2473	1433	1928	1403	797	1490	161	1610	769	1011	618	979	578	586	799	424	3096	2310	2057	2274	2604	1820	2042	1956	1804	1391	2327	1404	2918	1932	2301	2221	1809	983	677	87	1255	1237	1501	885	1515	1569	2198	1548
gene-PKNOX1,Dbxref=BGD:BT29891,GeneID:533382,VGNC:VGNC:32948,Name=PKNOX1	NC_037328.1	143160262	143204711	+	44450	1063	844	4349	841	1548	581	89	1189	175	303	202	352	205	208	295	128	1379	930	893	1073	1191	970	954	779	640	470	1305	501	1164	732	621	485	802	363	329	40	575	417	629	497	732	828	1484	932
gene-LOC101906110,Dbxref=GeneID:101906110,Name=LOC101906110	NC_037328.1	143207109	143210469	+	3361	53	15	38	10	0	14	10	18	1	8	0	2	3	0	5	2	28	9	19	28	11	20	27	11	16	7	39	9	26	11	17	12	13	10	4	0	7	10	17	6	2	7	26	10
gene-CBS,Dbxref=BGD:BT21351,GeneID:514525,Name=CBS	NC_037328.1	143219500	143242495	-	22996	66	23	53	1	9	42	0	39	3045	2358	2744	6482	1511	2307	2652	2029	641	507	445	594	437	379	456	366	315	240	383	237	582	335	255	218	461	339	175	29	234	247	358	273	413	147	202	221
gene-LOC101906172,Dbxref=GeneID:101906172,Name=LOC101906172	NC_037328.1	143242608	143261910	+	19303	12	0	6	0	0	0	0	0	50	33	63	221	35	58	30	55	11	2	8	10	4	5	4	3	2	0	4	0	10	2	2	0	4	9	3	0	3	1	5	2	3	2	5	5
gene-U2AF1,Dbxref=BGD:BT16461,GeneID:512680,Name=U2AF1	NC_037328.1	143261989	143274995	-	13007	3958	2454	3319	2786	1772	2667	111	3553	2215	1956	1952	4797	1734	1503	1941	1788	5609	4199	4222	6996	5656	4134	4096	4647	2861	2040	3810	2700	5056	3965	4579	3690	2718	2143	1372	151	2359	2735	2552	1552	3483	3493	4914	3761
gene-CRYAA,Dbxref=BGD:BT10036,GeneID:281718,Name=CRYAA	NC_037328.1	143317096	143319923	+	2828	2	0	0	0	0	0	0	2	0	0	0	0	0	0	0	0	1	0	0	0	0	0	2	0	2	0	6	0	4	2	7	16	1	0	0	0	0	0	0	0	9	6	5	3
gene-LOC112448267,Dbxref=GeneID:112448267,Name=LOC112448267	NC_037328.1	143446448	143448311	+	1864	0	0	0	0	0	0	0	0	0	0	0	0	0	0	0	0	0	0	0	5	0	0	0	0	0	0	0	0	0	0	0	0	0	0	0	0	0	0	0	0	0	0	0	0
gene-SIK1,Dbxref=GeneID:100337254,Name=SIK1	NC_037328.1	143512561	143523982	-	11422	601	311	363	236	203	196	29	307	235	620	324	1958	291	411	391	401	1577	824	903	805	1212	1109	1191	719	1450	1631	2296	1452	2475	1410	1447	2155	744	467	386	73	514	412	858	806	115	211	236	120
gene-LOC112448004,Dbxref=GeneID:112448004,Name=LOC112448004	NC_037328.1	143567581	143578249	+	10669	96	12	94	32	1	23	0	35	0	0	1	5	3	2	0	1	39	25	47	44	65	17	18	21	13	0	18	10	22	10	1	10	16	12	7	1	33	19	7	6	0	1	0	0
gene-HSF2BP,Dbxref=BGD:BT23077,GeneID:617142,VGNC:VGNC:29983,Name=HSF2BP	NC_037328.1	143641658	143729079	-	87422	452	409	386	796	334	407	70	430	124	163	126	127	80	127	159	95	398	194	232	338	268	367	115	112	187	118	294	194	278	296	132	167	184	134	72	15	134	196	92	133	226	144	277	232
gene-RRP1B,Dbxref=GeneID:510240,VGNC:VGNC:34170,Name=RRP1B	NC_037328.1	143729118	143755972	+	26855	1140	486	909	426	250	770	39	547	189	370	178	300	169	204	240	113	2702	1978	1663	2494	2724	1991	1577	1451	840	620	1543	619	1301	1104	1046	689	1509	982	755	93	1122	1222	1277	918	1510	1549	2270	1494
gene-PDXK,Dbxref=BGD:BT29797,GeneID:514168,VGNC:VGNC:50139,Name=PDXK	NC_037328.1	143782398	143813208	+	30811	2237	2358	1347	545	1049	1603	199	1360	568	1717	493	712	870	944	1154	339	5787	2391	2810	2407	2957	3911	3974	2223	2013	1855	3060	1228	5336	2746	3615	2658	2235	1439	1253	164	1872	1909	3238	2384	1259	1396	1671	1152
gene-CSTB,Dbxref=BGD:BT11664,GeneID:514170,Name=CSTB	NC_037328.1	143819485	143823722	-	4238	6	14	16	5	1	17	17	17	1	85	2	4	6	8	13	4	96	106	53	94	116	77	146	130	35	62	54	46	113	60	108	1540	30	55	32	3	63	64	102	236	473	973	441	353
gene-CSTB-2,Dbxref=BGD:BT22088,GeneID:512805,Name=CSTB	NC_037328.1	143846935	143850386	-	3452	3920	3752	2483	2969	1929	2517	281	3538	775	1648	654	901	639	665	648	464	5296	2788	2991	2837	4369	3459	2793	3501	3132	3119	4169	2946	6213	4842	4514	7195	2421	1655	1176	188	1543	2006	2174	1996	4903	5156	5667	4864
gene-RRP1,Dbxref=BGD:BT20781,GeneID:512925,VGNC:VGNC:34168,Name=RRP1	NC_037328.1	143850737	143874776	+	24040	662	342	586	189	250	405	38	470	267	385	252	459	269	262	391	180	1899	1424	1364	2217	2070	1391	1395	1382	845	564	1330	749	1245	977	1285	730	1044	792	624	67	837	913	1078	769	1068	1410	1556	1113
gene-AGPAT3,Dbxref=BGD:BT20500,GeneID:506607,VGNC:VGNC:25736,Name=AGPAT3	NC_037328.1	143996689	144025714	+	29026	1631	1558	1070	524	333	1074	10	1009	595	1039	397	765	980	551	775	301	1372	1358	851	923	1378	1202	1211	810	595	810	974	456	1489	1079	887	690	590	375	491	58	585	562	886	531	604	707	924	576
gene-TRAPPC10,Dbxref=BGD:BT16844,GeneID:521387,Name=TRAPPC10	NC_037328.1	144058243	144132832	+	74590	930	823	768	588	593	795	92	1261	307	472	251	476	388	373	358	154	1769	1699	1142	1368	2047	1321	1684	1224	611	640	1111	481	1271	816	897	605	910	480	472	73	823	612	1058	557	855	1134	1627	1040
gene-PWP2,Dbxref=BGD:BT17246,GeneID:514336,Name=PWP2	NC_037328.1	144134074	144147952	+	13879	271	197	243	174	88	193	14	180	190	382	220	265	276	247	482	163	1315	1210	1022	1608	1363	987	1386	1083	529	433	895	552	985	570	893	558	816	675	533	69	768	633	1076	569	370	454	637	454
gene-GATD3A,Dbxref=GeneID:514335,Name=GATD3A	NC_037328.1	144149286	144158061	+	8776	2348	2328	1383	1078	799	1839	157	1753	2154	3025	2026	3047	1418	1442	2476	1376	3489	1956	1967	2575	2468	2344	1993	2009	1633	1439	2585	1777	2769	1894	2219	1740	2613	1338	886	144	1255	1029	1323	1500	1096	1339	1917	1143
gene-LOC112448005,Dbxref=GeneID:112448005,Name=LOC112448005	NC_037328.1	144168952	144173955	-	5004	53	68	87	70	95	62	27	39	1	4	1	3	1	1	3	1	13	10	9	9	12	17	10	5	3	7	18	4	16	6	15	5	9	6	3	0	3	3	4	6	0	0	5	1
gene-ICOSLG,Dbxref=BGD:BT21230,GeneID:507857,Name=ICOSLG	NC_037328.1	144223180	144234822	-	11643	1936	889	1022	600	304	865	33	764	188	522	133	263	89	139	198	91	3554	3254	3091	2616	3539	3167	4464	3218	1760	1526	2693	1595	2316	2013	1245	908	2260	1731	1154	113	2095	1533	2529	1761	330	701	752	396
gene-DNMT3L,Dbxref=BGD:BT10148,GeneID:613785,Name=DNMT3L	NC_037328.1	144242276	144256972	-	14697	6	7	8	1	0	0	2	2	1	0	0	0	0	0	2	2	27	13	18	11	16	25	20	17	0	0	0	1	5	0	4	4	13	4	7	0	11	13	10	13	3	5	11	5
gene-AIRE,Dbxref=GeneID:784775,VGNC:VGNC:53512,Name=AIRE	NC_037328.1	144287962	144298418	+	10457	0	0	3	0	0	0	0	0	0	0	0	0	0	0	0	0	220	56	84	134	51	66	43	65	13	1	4	7	11	0	1	10	128	77	24	12	63	28	21	35	33	148	178	87
gene-PFKL,Dbxref=GeneID:508683,VGNC:VGNC:32773,Name=PFKL	NC_037328.1	144308777	144335971	+	27195	477	257	297	269	187	244	20	390	1142	2171	897	1509	1085	937	1361	543	3411	1981	2086	2419	2854	2054	2106	1973	1256	1361	2091	1379	2528	1313	1981	1538	1540	943	744	120	981	953	1450	1291	619	848	1221	806
gene-C1H21orf2,Dbxref=GeneID:518967,VGNC:VGNC:53514,Name=C1H21orf2	NC_037328.1	144340637	144352210	-	11574	364	166	380	233	209	354	23	269	193	141	131	214	137	88	166	57	400	248	256	345	362	278	259	272	311	161	417	260	365	322	326	268	269	203	157	33	189	165	239	256	308	359	537	300
gene-TRPM2,Dbxref=BGD:BT14269,GeneID:508029,VGNC:VGNC:36389,Name=TRPM2	NC_037328.1	144361181	144412604	+	51424	454	221	294	218	90	130	5	546	352	1076	384	407	336	563	609	208	9915	4019	3846	4205	9151	6783	6483	3819	2008	2395	3149	1260	4343	2830	3001	1413	4992	1560	1577	273	2346	1953	4113	3879	111	213	212	91
gene-LRRC3,Dbxref=BGD:BT23210,GeneID:506054,VGNC:VGNC:31008,Name=LRRC3	NC_037328.1	144424403	144426738	+	2336	0	0	0	0	0	0	0	0	403	832	403	731	122	647	446	174	14	3	5	3	0	5	8	7	18	8	15	2	13	8	1	0	12	2	3	1	3	4	5	20	2	2	5	1
gene-TSPEAR,Dbxref=GeneID:100335468,VGNC:VGNC:36444,Name=TSPEAR	NC_037328.1	144441578	144619108	-	177531	23	6	27	7	27	11	19	15	10	37	16	40	12	26	24	6	428	93	124	136	233	136	192	124	108	39	90	80	83	88	97	56	250	94	60	13	119	86	149	150	16	26	29	14
gene-KRTAP10-11,Dbxref=GeneID:783371,Name=KRTAP10-11	NC_037328.1	144469448	144470541	-	1094	0	0	0	0	0	0	0	0	0	0	0	0	0	0	0	0	0	0	0	0	0	0	0	0	0	0	0	0	0	0	0	0	0	0	0	0	0	0	0	0	0	0	0	0
gene-LOC112448006,Dbxref=GeneID:112448006,Name=LOC112448006	NC_037328.1	144481706	144482422	-	717	0	0	0	0	0	0	0	0	0	0	0	0	0	0	0	0	0	0	0	0	0	0	0	0	0	0	0	0	0	0	0	0	0	0	0	0	0	0	0	0	0	0	0	0
gene-KRTAP10-2,Dbxref=BGD:BT19361,GeneID:783495,Name=KRTAP10-2	NC_037328.1	144489700	144490775	-	1076	0	0	0	0	0	0	0	0	0	0	0	0	0	0	0	0	0	0	0	0	0	0	0	0	0	0	0	0	0	0	0	0	0	0	0	0	0	0	0	0	0	0	0	0
gene-LOC100300014,Dbxref=GeneID:100300014,Name=LOC100300014	NC_037328.1	144498435	144499274	-	840	0	0	0	0	0	0	0	0	0	0	0	0	0	0	0	0	0	0	0	0	0	0	0	0	0	0	0	0	0	0	0	0	0	0	0	0	0	0	0	0	0	0	0	0
gene-LOC783329,Dbxref=BGD:BT12826,GeneID:783329,Name=LOC783329	NC_037328.1	144515680	144516447	-	768	0	0	0	0	0	0	0	0	0	0	0	0	0	0	0	0	0	0	0	0	0	0	0	0	0	0	0	0	0	0	0	0	0	0	0	0	0	0	0	0	0	0	0	0
gene-LOC783535,Dbxref=BGD:BT22846,GeneID:783535,Name=LOC783535	NC_037328.1	144519750	144520454	-	705	0	0	0	0	0	0	0	0	0	0	0	0	0	0	0	0	0	0	0	0	0	0	0	0	0	0	0	0	0	0	0	0	0	0	0	0	0	0	0	0	0	0	0	0
gene-LOC780781,Dbxref=BGD:BT14366,GeneID:780781,Name=LOC780781	NC_037328.1	144528324	144529949	-	1626	0	0	0	0	0	0	0	0	0	0	0	0	0	0	0	0	0	0	0	0	0	0	0	0	0	0	0	0	0	0	0	0	0	0	0	0	0	0	0	0	0	0	0	0
gene-LOC100299102,Dbxref=GeneID:100299102,Name=LOC100299102	NC_037328.1	144549152	144549838	+	687	0	0	0	0	0	0	0	0	0	0	0	0	0	0	0	0	0	0	0	0	0	0	0	0	0	0	0	0	0	0	0	0	0	0	0	0	0	0	0	0	0	0	0	0
gene-KRTAP10-8,Dbxref=BGD:BT14757,GeneID:783679,Name=KRTAP10-8	NC_037328.1	144560582	144561642	+	1061	0	0	0	0	0	0	0	0	0	0	0	0	0	0	0	0	0	0	0	0	0	0	0	0	0	0	0	0	0	0	0	0	0	0	0	0	0	0	0	0	0	0	0	0
gene-LOC616413,Dbxref=BGD:BT29759,GeneID:616413,Name=LOC616413	NC_037328.1	144570008	144571117	+	1110	0	0	0	0	0	0	0	0	0	0	0	0	0	0	0	0	0	0	0	0	0	0	0	0	0	0	0	0	0	0	0	0	0	0	0	0	0	0	0	0	0	0	0	0
gene-KRTAP12-2,Dbxref=BGD:BT14187,GeneID:783717,Name=KRTAP12-2	NC_037328.1	144579697	144580390	+	694	0	0	0	0	0	0	0	0	0	0	0	0	0	0	0	0	0	0	0	0	0	0	0	0	0	0	0	0	0	0	0	0	0	0	0	0	0	0	0	0	0	0	0	0
gene-LOC112448007,Dbxref=GeneID:112448007,Name=LOC112448007	NC_037328.1	144592452	144593328	-	877	0	0	0	0	0	0	0	0	0	0	0	0	0	0	0	0	0	0	0	0	0	0	0	0	0	0	0	0	0	0	0	0	0	0	0	0	0	0	0	0	0	0	0	0
gene-LOC112448008,Dbxref=GeneID:112448008,Name=LOC112448008	NC_037328.1	144596953	144597795	+	843	0	0	0	0	0	0	0	0	0	0	0	0	0	0	0	0	0	0	0	0	0	0	0	0	0	0	0	0	0	0	0	0	0	0	0	0	0	0	0	0	0	0	0	0
gene-LOC100336639,Dbxref=GeneID:100336639,Name=LOC100336639	NC_037328.1	144604636	144605917	+	1282	0	0	0	0	0	0	0	0	0	0	0	0	0	0	0	0	0	0	0	0	0	0	0	0	0	0	0	0	0	0	0	0	0	0	0	0	0	0	0	0	0	0	0	0
gene-LOC617218,Dbxref=BGD:BT18665,GeneID:617218,Name=LOC617218	NC_037328.1	144610782	144612046	+	1265	0	0	0	0	0	0	0	0	0	0	0	0	0	0	0	0	0	0	0	0	0	0	0	0	0	0	0	0	0	0	0	0	0	0	0	0	0	0	0	0	0	0	0	0
gene-UBE2G2,Dbxref=BGD:BT20281,GeneID:614471,VGNC:VGNC:36582,Name=UBE2G2	NC_037328.1	144658019	144684358	-	26340	3317	2027	2615	1762	836	2546	142	2652	631	1026	622	770	704	676	1180	529	3675	2681	2567	3200	2957	2822	2638	2639	1949	1620	2701	1781	4107	3372	3088	2857	1736	1224	973	122	1603	1903	2033	1307	2552	3392	4451	1654
gene-SUMO3,Dbxref=BGD:BT27063,GeneID:617236,Name=SUMO3	NC_037328.1	144687135	144696665	-	9531	2677	1885	1753	1596	1087	1436	66	1961	1537	2319	1442	1782	1005	1589	2115	1064	3289	1919	2155	2077	2444	2145	1782	1789	1981	1479	2873	1546	3028	2975	2361	2125	1746	1046	642	100	935	1300	1348	1271	2487	3130	4214	2060
gene-PTTG1IP,Dbxref=BGD:BT17153,GeneID:617245,VGNC:VGNC:33565,Name=PTTG1IP	NC_037328.1	144713170	144730575	-	17406	7502	4946	4713	3391	1409	5180	163	5680	3507	5657	3437	4174	2876	3277	4466	2233	9214	5181	5127	5992	6248	6675	5885	5343	6444	5632	8851	7074	11001	7880	7342	9346	4212	2699	2284	412	3044	3358	4039	3675	8665	13924	15370	6401
gene-ITGB2,Dbxref=BGD:BT10874,GeneID:281877,VGNC:VGNC:30327,Name=ITGB2	NC_037328.1	144759539	144788839	-	29301	10974	6398	5719	2809	2641	3836	469	6774	681	2973	651	924	539	1041	1284	431	10988	6903	5719	6688	9130	7289	7041	5522	6951	10421	13992	6071	15219	8405	12951	9569	5620	3305	3739	590	3855	3516	7032	4730	2242	3100	4105	2803
gene-FAM207A,Dbxref=GeneID:512069,VGNC:VGNC:28782,Name=FAM207A	NC_037328.1	144805024	144834339	+	29316	1075	606	952	875	535	1105	50	1271	124	280	164	233	211	139	151	138	1392	939	967	2573	1582	1057	782	1350	779	501	1172	1054	1232	960	1532	1818	823	854	845	134	787	814	709	725	567	833	1192	758
gene-LOC101906512,Dbxref=GeneID:101906512,Name=LOC101906512	NC_037328.1	144844246	144854271	+	10026	0	0	0	0	0	0	0	0	1	3	2	2	1	5	2	0	9	4	2	9	3	5	14	7	7	7	15	10	44	22	20	7	0	1	2	0	9	2	2	1	18	21	96	29
gene-ADARB1,Dbxref=GeneID:521761,VGNC:VGNC:25636,Name=ADARB1	NC_037328.1	144937803	145054230	+	116428	306	234	117	156	117	456	23	109	144	324	171	303	103	160	216	116	496	234	172	196	199	325	286	135	299	310	592	236	623	313	271	196	217	131	100	4	131	94	158	293	184	246	473	237
gene-POFUT2,Dbxref=BGD:BT11078,GeneID:404083,VGNC:VGNC:33106,Name=POFUT2	NC_037328.1	145089426	145103046	-	13621	2162	1527	1302	1609	1041	2098	126	1796	1193	1723	1177	1932	910	956	1530	1158	2657	1611	1589	2253	2040	1959	1880	1727	2383	1526	2726	2404	3676	2389	2508	3375	1366	971	1012	200	939	1084	1464	1337	811	1207	1728	1173
gene-LOC112448009,Dbxref=GeneID:112448009,Name=LOC112448009	NC_037328.1	145154386	145161274	-	6889	0	0	0	0	0	0	0	0	1	0	0	0	0	0	0	0	0	0	0	2	1	0	0	0	0	0	0	0	0	0	0	0	0	0	0	0	0	0	0	0	0	0	2	0
gene-LOC101907800,Dbxref=GeneID:101907800,Name=LOC101907800	NC_037328.1	145196903	145202459	-	5557	7	0	0	0	0	0	0	0	2	12	3	3	2	4	9	2	14	0	0	6	7	8	6	1	6	4	6	6	15	9	18	6	6	2	1	0	4	3	6	7	18	16	39	18
gene-COL18A1,Dbxref=GeneID:508076,VGNC:VGNC:27559,Name=COL18A1	NC_037328.1	145202124	145296602	+	94479	402	173	267	83	187	263	35	104	24522	37799	24988	41782	11215	23726	28408	14447	3913	1303	1116	1529	2183	1700	1282	1046	3878	3019	6196	3695	5632	2403	2752	1727	1717	1185	871	216	723	620	1045	2811	2364	3498	5303	2723
gene-LOC112448014,Dbxref=GeneID:112448014,Name=LOC112448014	NC_037328.1	145286038	145287973	-	1936	0	0	0	0	0	0	0	0	0	0	0	0	0	0	0	0	0	0	0	0	0	0	0	0	0	0	0	0	0	0	0	0	0	0	0	0	0	0	0	0	0	0	0	0
gene-SLC19A1,Dbxref=GeneID:617307,VGNC:VGNC:34709,Name=SLC19A1	NC_037328.1	145298345	145325587	-	27243	329	96	254	232	103	190	18	210	257	558	270	224	109	191	386	168	855	576	532	651	942	552	711	618	273	232	474	294	384	294	611	253	416	380	278	37	413	365	547	363	130	130	221	117
gene-LOC100849587,Dbxref=GeneID:100849587,Name=LOC100849587	NC_037328.1	145340846	145362279	+	21434	13	2	10	0	1	7	0	15	2	1	2	2	0	1	6	2	108	46	39	45	66	58	57	21	36	28	122	7	43	32	34	10	56	18	11	3	25	17	35	40	21	22	45	24
gene-PCBP3,Dbxref=BGD:BT17560,GeneID:613725,VGNC:VGNC:53597,Name=PCBP3	NC_037328.1	145395840	145625230	+	229391	517	638	248	418	727	1020	79	558	14	58	21	40	30	21	42	5	204	227	106	191	239	161	149	149	162	183	289	144	274	182	251	122	77	38	55	12	96	119	117	75	95	167	150	129
gene-LOC107132220,Dbxref=GeneID:107132220,Name=LOC107132220	NC_037328.1	145615616	145616822	-	1207	0	0	0	0	0	0	0	0	0	0	0	0	0	0	0	0	0	0	0	0	0	0	0	0	0	0	0	0	0	0	0	0	0	0	0	0	0	0	0	0	0	0	0	0
gene-COL6A1,Dbxref=BGD:BT10745,GeneID:511422,VGNC:VGNC:27570,Name=COL6A1	NC_037328.1	145668730	145687976	+	19247	1	1	43	7	39	0	7	4	1579	5592	1351	3098	956	1063	1745	1086	13998	4377	4241	5188	5530	5910	6583	3698	9788	7137	13822	9048	14458	4903	6044	3724	6164	3760	2791	880	3079	2043	5339	9944	961	2042	3005	1997
gene-COL6A2,Dbxref=GeneID:282194,VGNC:VGNC:27571,Name=COL6A2	NC_037328.1	145807051	145838162	+	31112	2	2	25	27	8	0	0	1	1920	5873	1708	3880	1137	1167	1768	1341	12243	3152	3475	4617	3985	4894	4592	3206	8184	5792	11665	7208	12132	4687	4182	2620	5130	3158	1907	534	2308	2015	4070	7868	961	1824	2689	1786
gene-FTCD,Dbxref=GeneID:535816,VGNC:VGNC:29137,Name=FTCD	NC_037328.1	145847305	145863606	-	16302	0	0	1	0	0	0	0	4	7785	11990	8390	11105	5090	8312	13803	7354	13	0	0	2	7	0	0	0	6	0	0	3	2	3	12	14	0	6	1	0	4	1	0	0	0	0	3	2
gene-SPATC1L,Dbxref=GeneID:522100,VGNC:VGNC:35193,Name=SPATC1L	NC_037328.1	145865673	145883387	-	17715	25	10	12	1	0	24	0	6	46	55	20	42	19	49	49	24	8	13	11	23	11	9	6	10	3	1	1	1	8	0	0	1	7	10	1	2	3	5	8	2	2	5	4	5
gene-LSS,Dbxref=BGD:BT14436,GeneID:615906,VGNC:VGNC:31065,Name=LSS	NC_037328.1	145889075	145919616	-	30542	614	228	317	391	118	403	1	374	5283	1199	2497	6137	3677	1004	1352	586	1434	670	549	916	711	790	629	527	483	279	768	482	787	387	601	369	982	407	356	68	459	357	593	572	709	456	636	649
gene-MCM3AP,Dbxref=BGD:BT25879,GeneID:534293,VGNC:VGNC:31310,Name=MCM3AP	NC_037328.1	145929547	145973456	-	43910	1552	991	1313	689	487	928	85	1084	690	1294	570	990	587	840	976	334	5724	3945	3611	4843	4679	4227	3869	2902	2076	1728	3597	1903	3919	2511	2439	2123	3074	2125	1628	217	2518	2105	2910	2025	2693	3068	5245	3488
gene-YBEY,Dbxref=BGD:BT16410,GeneID:768063,VGNC:VGNC:54568,Name=YBEY	NC_037328.1	145973202	145977563	+	4362	917	540	624	959	686	852	55	883	401	440	254	538	252	347	454	269	1028	662	578	910	841	764	550	692	726	458	889	709	1365	1669	875	1174	651	342	317	44	447	536	385	380	458	495	433	420
gene-C1H21orf58,Dbxref=GeneID:101904609,VGNC:VGNC:52662,Name=C1H21orf58	NC_037328.1	145980822	146003624	-	22803	54	35	30	22	13	15	0	57	39	29	20	44	20	24	23	21	170	88	130	148	150	110	88	79	65	35	78	62	100	88	56	81	109	74	34	4	81	62	55	66	90	91	129	107
gene-PCNT,Dbxref=BGD:BT23106,GeneID:510855,VGNC:VGNC:32637,Name=PCNT	NC_037328.1	146001764	146106232	+	104469	286	166	256	149	92	202	59	278	283	512	282	382	246	284	396	162	2242	1441	1473	2244	2098	1682	1666	1251	699	610	1387	614	1179	701	1007	707	1160	1050	901	117	1159	862	1351	898	1697	1981	3061	2360
gene-LOC100847825,Dbxref=GeneID:100847825,Name=LOC100847825	NC_037328.1	146117677	146121612	-	3936	52	49	73	57	1	66	7	91	26	11	14	28	12	3	14	8	121	125	131	82	117	60	78	84	22	42	52	27	101	79	51	23	66	40	39	2	56	29	46	18	120	107	199	78
gene-DIP2A,Dbxref=BGD:BT27290,GeneID:518043,VGNC:VGNC:28066,Name=DIP2A	NC_037328.1	146121836	146245289	+	123454	416	251	237	141	400	275	32	254	344	541	317	539	241	326	407	209	1637	853	882	996	1238	1083	897	668	465	377	945	413	725	514	392	293	866	423	336	51	555	451	572	618	728	877	1373	882
gene-S100B,Dbxref=BGD:BT10253,GeneID:525716,VGNC:VGNC:34248,Name=S100B	NC_037328.1	146272657	146280008	-	7352	67	35	54	114	18	108	18	44	104	237	121	211	148	132	180	103	279	222	141	179	242	340	357	162	152	141	211	117	613	220	227	129	259	47	37	6	108	70	140	180	23	63	81	48
gene-MIR2289,Dbxref=GeneID:100313117,miRBase:MI0011298,Name=MIR2289	NC_037328.1	146319945	146320018	-	74	0	0	0	0	0	0	0	0	0	0	0	0	0	0	0	0	0	0	0	0	0	0	0	0	0	1	0	0	0	1	0	0	0	0	0	0	0	1	0	0	0	0	0	0
gene-PRMT2,Dbxref=BGD:BT21505,GeneID:507839,VGNC:VGNC:33348,Name=PRMT2	NC_037328.1	146320061	146345069	+	25009	974	793	767	390	414	863	29	839	86	230	114	205	102	134	117	82	1073	964	709	1158	1346	1047	726	787	585	427	978	528	996	926	608	813	642	440	412	46	611	585	633	680	431	681	979	667
gene-FBXO25,Dbxref=GeneID:540328,VGNC:VGNC:28900,Name=FBXO25	NC_037328.1	146528087	146556467	+	28381	1509	1035	989	696	396	878	52	1178	732	702	658	952	324	461	572	323	1556	842	868	847	1168	1105	823	758	930	721	1742	690	1512	1385	920	797	895	419	317	54	466	571	621	612	665	659	1032	672
gene-TDRP,Dbxref=BGD:BT17391,GeneID:614166,VGNC:VGNC:35723,Name=TDRP	NC_037328.1	146560324	146608123	-	47800	24	16	25	51	1	3	14	15	180	332	116	184	131	172	344	107	407	197	256	195	200	414	242	138	128	95	187	124	179	152	87	86	332	101	91	16	150	151	159	205	97	147	168	117
gene-LOC101902630,Dbxref=GeneID:101902630,Name=LOC101902630	NC_037328.1	146686319	146704647	+	18329	0	0	1	0	0	12	0	1	0	1	0	0	0	0	0	0	1	0	1	1	0	0	2	0	0	0	0	0	0	0	0	0	0	1	1	0	0	0	0	0	0	1	0	0
gene-LOC101902902,Dbxref=GeneID:101902902,Name=LOC101902902	NC_037328.1	146734448	146749667	+	15220	0	0	3	0	0	9	0	1	0	1	0	0	0	0	0	0	2	0	0	2	0	0	1	0	3	0	0	0	1	0	0	0	1	0	0	0	0	0	0	0	0	2	0	0
gene-RUNX1,Dbxref=BGD:BT11786,GeneID:529631,VGNC:VGNC:49855,Name=RUNX1	NC_037328.1	146971510	147244729	-	273220	944	666	801	362	268	503	49	869	99	382	74	163	138	154	138	46	1954	1195	935	863	1535	1232	1185	735	530	741	1098	408	1272	858	945	561	816	346	372	35	601	494	805	432	2012	2377	4200	3194
gene-LOC112448042,Dbxref=GeneID:112448042,Name=LOC112448042	NC_037328.1	147172682	147198378	+	25697	0	0	0	0	0	0	0	0	0	0	0	0	0	0	0	0	0	0	0	0	0	0	0	0	0	0	0	0	0	0	0	0	0	0	0	0	0	0	0	0	0	0	0	0
gene-MIR2285A,Dbxref=GeneID:100313277,miRBase:MI0011299,Name=MIR2285A	NC_037328.1	147203769	147203840	-	72	0	0	0	0	0	0	0	0	0	0	0	0	0	0	0	0	0	0	0	0	0	0	0	0	0	0	0	0	0	0	0	0	0	0	0	0	0	0	0	0	0	0	0	0
gene-LOC112448047,Dbxref=GeneID:112448047,Name=LOC112448047	NC_037328.1	147512403	147537354	+	24952	3	3	1	10	0	1	0	5	0	0	0	1	0	0	0	0	3	6	0	14	3	1	2	2	1	1	3	2	2	0	1	0	1	1	1	0	2	3	1	1	3	3	5	0
gene-LOC104971069,Dbxref=GeneID:104971069,Name=LOC104971069	NC_037328.1	147939879	147996209	-	56331	0	0	2	11	0	0	0	1	1	2	2	1	0	0	0	0	5	3	6	8	9	15	3	0	5	2	5	0	1	0	0	0	8	0	1	0	1	1	4	1	4	0	0	3
gene-LOC112448053,Dbxref=GeneID:112448053,Name=LOC112448053	NC_037328.1	147946660	147954285	+	7626	0	0	0	0	0	0	0	0	0	0	0	0	0	0	0	0	0	0	0	0	0	0	0	0	0	0	0	0	0	0	0	0	0	0	0	0	0	0	0	0	0	0	0	0
gene-LOC104971070,Dbxref=GeneID:104971070,Name=LOC104971070	NC_037328.1	148147368	148258779	-	111412	6	5	9	27	3	28	4	11	2	8	1	24	7	10	7	2	23	9	7	60	3	38	20	11	8	2	14	38	29	35	4	11	6	13	5	1	9	6	5	12	4	3	12	17
gene-SETD4,Dbxref=BGD:BT15893,GeneID:540440,VGNC:VGNC:34495,Name=SETD4	NC_037328.1	148316035	148435158	-	119124	563	229	528	218	130	336	13	389	2076	2642	1733	2228	1030	1386	2230	1137	1084	961	876	1444	1045	877	889	905	599	577	1014	601	1077	712	908	776	523	400	377	104	568	535	547	406	1328	1487	2447	1888
gene-CBR1,Dbxref=BGD:BT27183,GeneID:515946,Name=CBR1	NC_037328.1	148346840	148353635	+	6796	0	0	0	0	0	0	0	0	0	0	0	0	0	0	0	0	0	0	0	0	0	0	0	0	0	0	0	0	0	0	0	0	0	0	0	0	0	0	0	0	0	0	0	0
gene-LOC112441473,Dbxref=GeneID:112441473,Name=LOC112441473	NC_037328.1	148357998	148404926	+	46929	0	0	0	0	0	0	0	0	0	0	0	0	0	0	0	0	0	0	0	0	0	0	0	0	0	0	0	0	0	0	0	0	0	0	0	0	0	0	0	0	0	0	0	0
gene-MGC127133,Dbxref=BGD:BT25463,GeneID:510180,Name=MGC127133	NC_037328.1	148405188	148407258	+	2071	0	0	0	0	0	0	0	0	0	0	0	0	0	0	0	0	0	0	0	0	0	0	0	0	0	0	0	0	0	0	0	0	0	0	0	0	0	0	0	0	0	0	0	0
gene-CBR3,Dbxref=BGD:BT18123,GeneID:516036,VGNC:VGNC:53516,Name=CBR3	NC_037328.1	148440916	148450703	+	9788	995	752	560	467	525	578	48	670	75	165	61	74	58	62	125	62	500	340	281	338	499	367	339	390	311	267	352	275	573	528	338	343	267	142	122	26	226	251	198	259	1168	1212	1445	1184
gene-DOPEY2,Dbxref=BGD:BT21935,GeneID:514520,VGNC:VGNC:28173,Name=DOPEY2	NC_037328.1	148460234	148590945	+	130712	650	340	362	297	223	332	39	564	69	306	204	273	85	80	130	71	1866	1061	743	828	1643	1133	1301	746	415	368	646	322	745	444	502	348	985	297	388	46	612	425	825	644	1308	1193	1681	1413
gene-LOC101903402,Dbxref=GeneID:101903402,Name=LOC101903402	NC_037328.1	148602472	148604899	-	2428	110	201	83	40	128	158	11	141	111	121	48	93	74	75	150	66	122	97	72	65	128	90	98	123	133	110	123	107	202	214	163	180	35	24	28	3	43	84	55	33	24	49	59	32
gene-MORC3,Dbxref=BGD:BT24912,GeneID:513807,VGNC:VGNC:31556,Name=MORC3	NC_037328.1	148604854	148649101	+	44248	3400	3059	2634	1388	1734	1890	427	3441	452	866	348	628	417	683	828	242	2573	2513	1605	1712	3037	2050	2824	1687	1195	1012	1591	680	2101	2233	1553	949	1228	486	534	42	1029	967	1425	533	1474	1641	2743	2002
gene-CHAF1B,Dbxref=BGD:BT16258,GeneID:511654,VGNC:VGNC:27267,Name=CHAF1B	NC_037328.1	148658317	148683915	+	25599	245	184	204	61	31	127	29	294	50	106	35	56	20	44	65	11	911	864	784	971	998	673	800	591	217	225	423	130	546	390	428	223	398	385	312	47	358	394	616	178	903	713	1245	888
gene-CLDN14,Dbxref=BGD:BT25675,GeneID:783180,VGNC:VGNC:53518,Name=CLDN14	NC_037328.1	148735028	148757401	-	22374	4	0	0	0	0	4	0	0	1078	1596	1191	1511	717	1263	1418	1021	1	0	0	6	0	0	0	0	0	1	3	0	2	1	1	10	0	2	0	0	2	0	0	0	2	0	0	2
gene-SIM2,Dbxref=BGD:BT27786,GeneID:100337422,VGNC:VGNC:53606,Name=SIM2	NC_037328.1	148973330	149024872	+	51543	5	0	3	19	0	11	0	0	0	0	0	1	0	0	3	0	4	1	2	11	0	3	2	1	0	0	3	0	0	0	0	0	1	0	1	0	0	0	2	0	7	8	5	5
gene-HLCS,Dbxref=GeneID:534247,VGNC:VGNC:50274,Name=HLCS	NC_037328.1	149028010	149232293	-	204284	534	242	309	124	133	190	4	336	428	917	431	726	213	479	754	275	791	485	605	540	703	495	605	393	313	336	735	320	646	431	475	233	437	274	149	30	315	240	373	293	339	273	567	321
gene-LOC112448077,Dbxref=GeneID:112448077,Name=LOC112448077	NC_037328.1	149055812	149058188	-	2377	0	0	0	0	0	0	0	0	0	0	0	0	0	0	0	0	0	0	0	0	0	0	0	0	0	0	0	0	0	0	0	0	0	0	0	0	0	0	0	0	0	0	0	0
gene-LOC112448075,Dbxref=GeneID:112448075,Name=LOC112448075	NC_037328.1	149230595	149236080	+	5486	0	0	3	8	0	4	0	7	2	0	2	3	2	0	1	1	6	5	3	4	15	6	3	4	1	0	6	1	9	5	6	0	6	0	3	0	5	2	1	1	3	1	4	1
gene-RIPPLY3,Dbxref=GeneID:100335484,VGNC:VGNC:33986,Name=RIPPLY3	NC_037328.1	149259096	149269195	+	10100	0	2	3	0	0	1	0	1	5	10	8	14	1	6	7	6	75	69	48	52	89	46	59	37	33	30	115	35	100	51	16	21	44	36	15	5	39	27	20	37	5	18	28	10
gene-LOC112448285,Dbxref=GeneID:112448285,Name=LOC112448285	NC_037328.1	149273725	149273831	-	107	0	0	0	0	0	0	0	0	0	0	0	0	0	0	0	0	1	0	0	0	0	0	0	0	0	0	0	0	0	0	0	0	0	0	0	0	0	0	0	0	0	0	0	0
gene-PIGP,Dbxref=BGD:BT23376,GeneID:767951,Name=PIGP	NC_037328.1	149305058	149317834	-	12777	701	456	560	857	383	655	38	614	469	412	414	369	337	355	452	199	575	368	446	382	510	408	404	327	371	250	625	288	707	683	435	287	393	167	83	11	210	301	236	155	390	364	636	451
gene-TTC3,Dbxref=BGD:BT26114,GeneID:506569,VGNC:VGNC:36469,Name=TTC3	NC_037328.1	149317974	149437821	+	119848	891	476	854	328	118	441	13	646	717	1173	584	985	596	728	974	349	3371	2272	1985	1999	2859	2277	2638	1426	1182	1012	2653	980	2440	1473	1103	775	2056	935	666	94	1449	898	1612	1223	2033	2332	4713	2723
gene-VPS26C,Dbxref=GeneID:507647,VGNC:VGNC:28218,Name=VPS26C	NC_037328.1	149461706	149495892	-	34187	1453	912	952	544	471	750	42	1011	299	507	259	468	180	219	338	153	2108	1293	1369	1512	1543	1559	1393	1196	904	806	1330	847	1661	1283	1178	1097	1157	779	579	86	840	796	1021	748	1070	1158	1608	1017
gene-DYRK1A,Dbxref=GeneID:532989,VGNC:VGNC:28279,Name=DYRK1A	NC_037328.1	149567936	149711585	+	143650	2377	1664	1805	1215	887	1784	159	2323	701	1280	598	1030	682	720	915	456	5193	3705	3243	3290	4257	3715	3646	2619	1820	1926	3156	1361	3155	2273	2595	1735	2285	1201	952	101	1795	1549	2187	1400	2883	3445	5526	3889
gene-KCNJ6,Dbxref=BGD:BT26899,GeneID:520743,VGNC:VGNC:53585,Name=KCNJ6	NC_037328.1	149810382	149947602	-	137221	12	2	12	0	4	2	10	8	4	6	7	1	0	3	0	0	13	5	1	28	5	8	9	4	2	1	1	2	2	2	3	0	3	1	1	2	3	2	1	6	387	420	668	383
gene-LOC112448308,Dbxref=GeneID:112448308,Name=LOC112448308	NC_037328.1	150366152	150366283	-	132	0	0	0	0	0	0	0	0	0	0	0	0	0	0	0	0	0	0	0	0	0	0	0	0	0	0	0	0	0	0	0	0	0	0	0	0	0	0	0	0	0	0	0	0
gene-LOC112448296,Dbxref=GeneID:112448296,Name=LOC112448296	NC_037328.1	150401192	150401294	-	103	0	0	0	0	0	0	0	0	0	0	0	0	0	0	0	0	0	0	0	0	0	0	0	0	0	0	0	0	0	0	0	0	0	0	0	0	0	0	0	0	0	0	0	0
gene-LOC107132222,Dbxref=GeneID:107132222,Name=LOC107132222	NC_037328.1	150536323	150541677	-	5355	0	0	0	0	0	0	0	2	0	0	0	0	0	0	0	0	0	0	0	0	0	0	0	0	0	0	0	0	0	0	0	0	0	0	0	0	0	0	0	0	0	0	0	0
gene-KCNJ15,Dbxref=BGD:BT28842,GeneID:522184,VGNC:VGNC:30458,Name=KCNJ15	NC_037328.1	150539880	150597398	+	57519	8	5	9	8	0	18	30	2	75	302	149	29	119	333	289	137	53	11	28	41	21	31	33	11	1	0	12	1	8	11	0	15	19	9	4	5	21	12	13	34	26	48	46	54
gene-ERG,Dbxref=BGD:BT13080,GeneID:535231,VGNC:VGNC:50070,Name=ERG	NC_037328.1	150668908	150925161	-	256254	72	65	223	110	61	64	37	130	240	730	313	558	208	372	355	217	1831	472	703	506	897	1110	979	314	346	339	925	315	785	487	270	161	886	343	188	54	319	503	619	736	243	295	571	373
gene-LOC107132224,Dbxref=GeneID:107132224,Name=LOC107132224	NC_037328.1	150712564	150713938	+	1375	0	0	0	0	0	0	0	0	0	0	0	0	0	0	0	0	0	0	0	0	0	0	0	0	0	0	0	0	0	0	0	0	0	0	0	0	0	0	0	0	0	0	0	0
gene-LOC101904307,Dbxref=GeneID:101904307,Name=LOC101904307	NC_037328.1	151114430	151117820	-	3391	22	0	1	6	0	0	4	3	1	5	4	7	2	2	7	5	1	0	0	0	1	1	4	1	0	1	10	1	3	5	4	0	1	1	3	0	1	0	3	0	5	5	16	5
gene-LOC107132225,Dbxref=GeneID:107132225,Name=LOC107132225	NC_037328.1	151129453	151161713	-	32261	24	33	79	36	44	36	6	35	23	54	19	43	29	38	41	30	16	12	4	13	14	26	13	14	12	12	35	16	31	31	4	58	9	2	4	1	10	8	4	6	34	26	51	36
gene-ETS2,Dbxref=GeneID:281148,VGNC:VGNC:28627,Name=ETS2	NC_037328.1	151162151	151181633	+	19483	362	511	330	91	242	273	343	374	1276	2490	1296	1852	1735	1652	2203	893	1750	633	694	519	1097	1174	1030	692	1318	1256	1893	907	2419	1649	1196	782	649	261	309	42	360	521	711	576	513	647	867	753
gene-LOC104971076,Dbxref=GeneID:104971076,Name=LOC104971076	NC_037328.1	151213077	151224331	-	11255	8	11	18	4	0	1	2	0	5	1	4	2	10	1	4	2	3	0	0	1	0	0	0	1	2	9	6	6	15	7	2	6	1	0	0	0	0	0	0	0	4	6	9	2
gene-LOC107132226,Dbxref=GeneID:107132226,Name=LOC107132226	NC_037328.1	151455098	151460842	-	5745	0	12	0	0	0	0	0	0	0	0	0	0	0	0	0	0	3	4	1	2	1	1	0	0	0	1	1	0	1	0	1	0	1	0	1	0	0	1	1	1	0	0	0	0
gene-PIK3R4,Dbxref=BGD:BT16549,GeneID:507414,VGNC:VGNC:32895,Name=PIK3R4	NC_037328.1	151476132	151562596	+	86465	1017	540	741	271	149	427	69	895	724	1393	671	1096	554	831	1083	352	3653	2530	2089	1868	3045	2101	2745	1641	840	1058	1943	644	2235	1392	1394	678	1702	859	736	104	1243	882	1647	1018	1523	1730	2822	1783
gene-LOC530102,Dbxref=BGD:BT16918,GeneID:530102,Name=LOC530102	NC_037328.1	151564071	151743963	-	179893	56	50	35	15	5	29	10	183	371	997	377	946	270	228	353	200	1026	98	259	175	308	398	46	165	98	71	130	14	39	51	58	93	805	120	183	42	68	167	197	426	68	80	179	54
gene-COL6A5,Dbxref=GeneID:785805,Name=COL6A5	NC_037328.1	151780369	151939737	-	159369	7	2	15	15	3	1	9	6	731	1100	653	1088	545	433	329	228	1078	165	152	176	141	706	43	142	52	36	105	78	109	56	11	33	584	183	98	52	85	457	175	367	32	21	34	11
gene-LOC112448102,Dbxref=GeneID:112448102,Name=LOC112448102	NC_037328.1	152036666	152181383	-	144718	15	8	26	16	2	2	17	3	8	7	13	18	7	6	24	7	19	12	1	22	17	5	10	5	2	4	11	6	8	5	6	19	12	3	6	3	3	10	6	9	6	6	5	3
gene-LOC112448103,Dbxref=GeneID:112448103,Name=LOC112448103	NC_037328.1	152230280	152232248	-	1969	25	3	32	4	0	13	0	13	17	32	27	92	27	27	51	23	36	38	34	18	50	24	47	18	5	4	22	7	45	31	9	7	16	17	3	1	35	26	29	9	8	15	11	13
gene-CAPN7,Dbxref=BGD:BT30456,GeneID:618048,VGNC:VGNC:26750,Name=CAPN7	NC_037328.1	152232655	152284373	+	51719	1191	682	993	524	189	708	49	1075	568	731	433	696	410	535	757	354	2640	1780	1712	1890	2445	1624	1924	1254	939	676	1414	591	1387	1069	993	740	1570	672	667	97	984	1046	1148	726	1225	1180	2156	1409
gene-SH3BP5,Dbxref=BGD:BT29243,GeneID:618056,VGNC:VGNC:34568,Name=SH3BP5	NC_037328.1	152285108	152366452	-	81345	503	232	398	176	60	224	21	296	465	658	441	1026	166	372	575	274	2235	726	1272	1024	1139	1216	1174	674	1452	1142	2591	1172	2727	1523	1266	1180	846	636	444	100	595	433	639	938	349	323	530	449
gene-LOC112448105,Dbxref=GeneID:112448105,Name=LOC112448105	NC_037328.1	152323706	152331280	+	7575	0	0	0	0	0	0	0	0	0	0	0	0	0	0	0	0	0	0	0	0	0	0	0	0	0	0	0	0	0	0	0	0	0	0	0	0	0	0	0	0	0	0	0	0
gene-LOC107132229,Dbxref=GeneID:107132229,Name=LOC107132229	NC_037328.1	152393699	152404511	-	10813	5	4	7	10	20	0	0	0	2	1	0	0	0	0	0	0	7	2	7	7	12	3	9	0	5	3	5	4	4	1	5	0	6	2	2	0	5	3	4	2	1	2	2	1
gene-LOC107132228,Dbxref=GeneID:107132228,Name=LOC107132228	NC_037328.1	152412924	152413284	+	361	89	80	44	164	106	129	18	84	39	51	36	44	34	44	49	48	171	98	120	112	125	87	101	137	79	64	115	85	139	131	159	184	53	32	17	4	38	53	33	29	57	61	94	53
gene-METTL6,Dbxref=BGD:BT19720,GeneID:535332,VGNC:VGNC:31415,Name=METTL6	NC_037328.1	152420800	152452294	-	31495	1392	1225	1225	1160	617	1538	53	1311	294	393	275	422	289	273	381	226	1427	870	1018	1553	1147	948	898	937	732	419	1094	714	1174	993	866	776	768	536	390	75	727	650	653	480	765	852	1427	922
gene-LOC112448117,Dbxref=GeneID:112448117,Name=LOC112448117	NC_037328.1	152421467	152428674	-	7208	0	0	0	0	0	0	0	0	0	0	0	0	0	0	0	0	0	0	0	0	0	0	0	0	0	0	0	0	0	0	0	0	0	0	0	0	0	0	0	0	0	0	0	0
gene-EAF1,Dbxref=GeneID:507577,VGNC:VGNC:28294,Name=EAF1	NC_037328.1	152450841	152463273	+	12433	2243	1421	1391	1116	788	1378	114	947	219	457	207	432	161	295	420	112	1597	1137	778	785	1053	1051	1144	456	366	412	749	206	919	576	279	104	784	453	284	35	546	358	792	554	685	874	1235	797
gene-COLQ,Dbxref=BGD:BT26311,GeneID:514615,VGNC:VGNC:27580,Name=COLQ	NC_037328.1	152481931	152547921	-	65991	14	25	54	5	1	35	0	32	63	64	56	94	42	38	66	38	272	101	121	215	137	119	160	119	38	14	63	43	45	30	24	26	254	116	70	24	79	106	155	207	190	297	370	233
gene-LOC112448120,Dbxref=GeneID:112448120,Name=LOC112448120	NC_037328.1	152543898	152548208	+	4311	0	0	0	0	0	0	0	0	1	0	0	0	0	0	0	0	0	0	0	0	0	0	0	0	0	0	0	0	0	0	0	0	0	0	0	0	0	0	0	0	5	10	11	4
gene-HACL1,Dbxref=BGD:BT12424,GeneID:512676,VGNC:VGNC:29740,Name=HACL1	NC_037328.1	152598812	152638608	-	39797	581	359	663	283	209	288	5	524	4635	2963	3102	5187	2178	4049	4762	1841	1425	888	995	1094	1170	1050	999	689	528	366	1147	399	930	835	603	442	1119	429	289	49	516	602	651	588	624	766	1487	975
gene-BTD,Dbxref=BGD:BT18560,GeneID:537669,VGNC:VGNC:26594,Name=BTD	NC_037328.1	152638136	152680280	+	42145	94	28	115	14	0	63	8	82	1008	1527	939	1493	553	1024	976	547	276	192	103	131	209	135	129	75	88	174	202	97	346	243	106	134	143	85	100	5	88	175	231	97	151	163	236	163
gene-ANKRD28,Dbxref=BGD:BT25387,GeneID:529062,VGNC:VGNC:25920,Name=ANKRD28	NC_037328.1	152698434	152916461	-	218028	779	515	754	329	202	518	78	763	321	513	273	429	292	400	506	252	1233	1024	870	914	1244	889	954	594	446	465	906	275	1119	907	519	448	773	410	404	35	597	719	1080	375	1099	1245	2340	1430
gene-LOC100848527,Dbxref=GeneID:100848527,Name=LOC100848527	NC_037328.1	152916586	152954584	+	37999	51	100	85	115	67	108	33	92	40	57	46	55	40	53	106	66	117	121	113	196	140	149	157	110	56	60	176	100	119	146	99	98	71	41	56	12	70	81	94	82	52	116	203	131
gene-LOC101907539,Dbxref=GeneID:101907539,Name=LOC101907539	NC_037328.1	152992864	153011162	+	18299	1	0	0	0	0	0	5	0	0	0	0	1	0	0	2	1	1	0	0	2	0	1	1	2	1	0	3	0	0	1	0	0	2	0	4	0	0	1	0	1	5	8	16	6
gene-LOC112448134,Dbxref=GeneID:112448134,Name=LOC112448134	NC_037328.1	153160188	153178072	-	17885	0	0	1	0	0	0	0	1	0	0	0	2	0	0	1	0	0	0	1	0	0	0	0	0	0	0	0	0	0	1	1	0	0	0	0	0	0	0	0	0	0	0	0	1
gene-GALNT15,Dbxref=BGD:BT23598,GeneID:618078,VGNC:VGNC:29228,Name=GALNT15	NC_037328.1	153179306	153226107	+	46802	0	4	4	9	0	0	3	5	5	8	6	11	6	11	10	12	172	58	155	101	138	135	185	110	17	33	107	31	104	116	61	34	90	71	27	10	54	21	39	62	19	45	84	34
gene-DPH3,Dbxref=BGD:BT23861,GeneID:511579,VGNC:VGNC:53537,Name=DPH3	NC_037328.1	153260334	153266533	-	6200	901	740	848	510	458	696	16	941	469	677	493	674	486	575	809	284	1109	881	745	1008	1185	736	895	779	564	437	915	380	1341	1250	915	585	554	294	310	32	562	556	707	323	567	702	947	709
gene-OXNAD1,Dbxref=BGD:BT27110,GeneID:510462,VGNC:VGNC:32512,Name=OXNAD1	NC_037328.1	153266719	153318618	+	51900	360	174	301	140	252	264	19	246	247	322	224	367	232	257	413	155	776	481	509	602	773	589	589	394	319	190	610	251	607	553	450	338	379	235	203	44	334	284	407	296	317	430	708	409
gene-RFTN1,Dbxref=BGD:BT30203,GeneID:506782,Name=RFTN1	NC_037328.1	153335381	153561367	-	225987	2708	1410	1879	1605	802	2495	76	1953	280	801	272	539	214	301	445	217	7787	5377	6376	9274	6057	5824	5554	5843	2575	2225	4545	3185	3973	2532	3422	2400	3876	3775	2382	411	4012	2630	3219	2982	935	1418	1941	1394
gene-LOC112448153,Dbxref=GeneID:112448153,Name=LOC112448153	NC_037328.1	153561674	153565764	+	4091	7	12	19	0	0	0	0	2	0	14	6	2	3	0	2	3	95	104	93	178	112	91	90	52	7	8	45	8	27	26	15	7	69	38	22	8	92	32	45	49	4	12	23	11
gene-DAZL,Dbxref=BGD:BT23457,GeneID:530116,VGNC:VGNC:53530,Name=DAZL	NC_037328.1	153640071	153663068	-	22998	0	0	0	0	0	10	0	0	2	7	4	1	0	1	7	0	3	1	3	2	2	0	6	3	0	1	1	0	0	0	0	0	1	3	0	1	0	0	1	1	0	3	1	1
gene-LOC112448349,Dbxref=GeneID:112448349,Name=LOC112448349	NC_037328.1	153675751	153675857	-	107	0	0	0	0	0	0	0	0	0	0	0	0	0	0	0	0	0	0	0	0	0	0	0	0	0	0	0	0	0	0	0	0	0	0	0	0	0	0	0	0	0	0	0	0
gene-LOC101907852,Dbxref=GeneID:101907852,Name=LOC101907852	NC_037328.1	153832383	153870047	+	37665	149	89	167	41	35	89	30	124	0	4	1	11	5	1	2	3	43	47	46	60	78	24	54	32	44	16	70	15	40	33	79	16	45	14	18	1	33	24	26	15	9	15	19	16
gene-LOC112448272,Dbxref=GeneID:112448272,Name=LOC112448272	NC_037328.1	153880716	153881982	+	1267	4	11	6	5	0	26	1	4	0	3	0	1	0	1	0	0	8	4	4	10	12	4	4	13	13	8	14	9	14	6	35	32	1	3	4	1	3	0	0	1	0	1	4	1
gene-PLCL2,Dbxref=BGD:BT24562,GeneID:510408,VGNC:VGNC:32992,Name=PLCL2	NC_037328.1	153882096	154095595	+	213500	5744	2734	3604	1891	1335	3165	363	3210	275	661	247	221	139	253	429	130	3006	2500	2041	2254	3148	2474	2311	2079	1877	1932	3565	1307	2857	2215	2916	1529	1453	973	884	168	1382	1056	1648	946	1013	965	1363	955
gene-LOC112448374,Dbxref=GeneID:112448374,Name=LOC112448374	NC_037328.1	153955752	153955858	+	107	0	0	0	0	0	0	0	0	0	0	0	0	0	0	0	0	0	0	0	0	0	0	0	0	0	0	0	0	0	0	0	0	0	0	0	0	0	0	0	0	0	0	0	0
gene-TBC1D5,Dbxref=BGD:BT23215,GeneID:614554,VGNC:VGNC:53608,Name=TBC1D5	NC_037328.1	154092459	154687433	-	594975	864	674	725	503	315	603	63	758	195	506	202	335	196	247	290	103	2219	1822	1641	2000	2253	1513	1640	1145	776	859	1441	622	1456	839	1291	988	975	854	602	111	1152	655	873	822	1372	1542	2401	1689
gene-LOC112447004,Dbxref=GeneID:112447004,Name=LOC112447004	NC_037328.1	154957225	154961342	+	4118	2	0	0	0	0	6	0	0	0	0	0	0	0	0	0	2	0	0	0	0	0	0	0	4	0	0	0	0	0	0	0	22	0	0	0	0	0	0	1	1	140	86	223	137
gene-SATB1,Dbxref=BGD:BT10699,GeneID:516952,VGNC:VGNC:34298,Name=SATB1	NC_037328.1	155431342	155531247	-	99906	3035	1681	1883	1921	1833	1829	249	2826	252	647	248	324	147	313	418	173	5687	5206	2746	3355	4788	4968	4482	3451	1510	1647	2600	1107	2631	1813	1950	1050	2140	1125	1325	187	2183	1604	1744	1405	23595	28427	53511	35735
gene-LOC112448269,Dbxref=GeneID:112448269,Name=LOC112448269	NC_037328.1	155510386	155512673	+	2288	0	0	0	0	0	0	0	0	0	0	0	0	0	0	0	0	0	0	0	0	0	0	0	0	0	0	0	0	0	0	0	0	0	0	0	0	0	0	0	0	0	0	0	0
gene-LOC101908237,Dbxref=GeneID:101908237,Name=LOC101908237	NC_037328.1	155531575	155577640	+	46066	536	293	316	373	183	363	17	465	14	29	8	11	3	15	13	2	558	453	302	576	591	573	539	453	173	171	325	142	282	238	202	146	226	168	216	42	340	330	257	209	640	972	1395	990
gene-LOC112448155,Dbxref=GeneID:112448155,Name=LOC112448155	NC_037328.1	155533932	155538399	+	4468	0	0	0	0	0	0	0	0	0	0	0	0	0	0	0	0	0	0	0	0	0	0	0	0	0	0	0	0	0	0	0	0	0	0	0	0	0	0	0	0	0	0	0	0
gene-LOC112448186,Dbxref=GeneID:112448186,Name=LOC112448186	NC_037328.1	155597537	155627486	+	29950	80	20	61	78	1	18	0	53	4	4	0	3	1	2	2	1	124	67	35	50	73	81	88	55	9	5	27	6	23	9	9	0	40	19	30	5	48	26	40	18	19	12	25	29
gene-KCNH8,Dbxref=BGD:BT12960,GeneID:100336609,Name=KCNH8	NC_037328.1	156340393	156843939	+	503547	51	20	64	35	1	89	13	39	14	25	6	38	8	14	12	15	72	43	20	158	137	69	45	20	34	25	56	49	44	54	23	16	31	11	5	3	38	50	18	29	22	49	34	260
gene-MIR2285E-1,Dbxref=GeneID:102465123,miRBase:MI0021126,Name=MIR2285E-1	NC_037328.1	156362188	156362251	+	64	0	0	0	0	0	0	0	0	0	0	0	0	0	0	0	0	0	0	0	0	0	0	0	0	0	0	0	0	0	0	0	0	0	0	0	0	0	0	0	0	0	0	0	0
gene-LOC104971054,Dbxref=GeneID:104971054,Name=LOC104971054	NC_037328.1	156888217	156891731	-	3515	0	0	0	0	0	0	0	0	0	0	0	0	0	1	0	0	1	0	1	4	1	1	2	3	4	0	0	0	2	0	1	6	1	0	0	0	0	0	0	0	0	0	0	2
gene-EFHB,Dbxref=GeneID:530549,VGNC:VGNC:28350,Name=EFHB	NC_037328.1	157125037	157190483	-	65447	471	283	834	137	405	269	64	327	389	400	312	368	320	372	572	297	394	248	247	400	400	261	248	281	376	214	499	203	647	736	228	259	415	135	131	23	229	361	306	180	120	141	214	166
gene-LOC104970821,Dbxref=GeneID:104970821,Name=LOC104970821	NC_037328.1	157196698	157198420	-	1723	117	149	314	73	187	48	40	127	72	32	44	86	19	30	82	33	167	59	94	109	118	75	103	50	64	37	150	71	123	105	96	109	123	49	42	9	84	42	70	47	89	80	190	118
gene-RAB5A,Dbxref=BGD:BT12715,GeneID:539764,VGNC:VGNC:33658,Name=RAB5A	NC_037328.1	157198540	157232078	+	33539	2571	2112	2397	974	600	1351	128	2032	563	1043	510	860	570	719	861	290	2915	1986	1762	1495	2104	1763	2008	1299	1047	1546	2108	663	2721	2215	1426	920	1250	683	496	53	964	901	1323	735	1202	1505	2308	1522
gene-PP2D1,Dbxref=BGD:BT28403,GeneID:532104,VGNC:VGNC:53600,Name=PP2D1	NC_037328.1	157231663	157250299	-	18637	93	79	80	39	2	48	3	62	16	21	15	23	39	15	28	6	114	78	42	50	66	66	70	57	45	43	60	30	66	54	63	44	47	18	19	4	34	26	66	18	22	27	55	26
gene-KAT2B,Dbxref=BGD:BT21069,GeneID:407215,VGNC:VGNC:30399,Name=KAT2B	NC_037328.1	157251734	157375770	+	124037	3844	4028	3625	1293	1787	2689	384	3111	1640	3351	1679	2568	1399	2652	2290	942	3770	2045	1605	1388	2685	2268	2346	1250	1402	1535	2707	850	3207	2246	1738	1217	2818	587	521	74	1097	935	1505	1254	2744	3595	6302	3666
gene-SGO1,Dbxref=BGD:BT21934,GeneID:614056,VGNC:VGNC:34545,Name=SGO1	NC_037328.1	157392690	157411178	-	18489	187	107	161	45	3	89	1	277	33	54	21	63	51	25	52	8	741	660	659	754	787	415	470	465	233	184	331	164	579	404	526	392	389	277	159	18	407	408	456	90	1040	749	1351	1109
gene-ZNF596,Dbxref=BGD:BT18536,GeneID:511959,Name=ZNF596	NC_037328.1	157491112	157505110	-	13999	200	185	248	207	68	124	30	275	92	166	84	133	87	93	98	60	315	222	248	231	215	249	206	173	188	155	426	110	438	398	203	153	189	84	76	9	184	127	128	134	210	227	404	305
gene-PRDM9,Dbxref=GeneID:100190914,Name=PRDM9	NC_037328.1	157545780	157559387	-	13608	1	2	16	0	1	0	0	3	0	5	0	0	0	0	1	0	2	3	5	7	1	0	1	1	3	0	3	0	3	0	3	0	1	0	1	0	2	0	3	0	2	2	2	3
gene-LOC538060,Dbxref=BGD:BT15774,GeneID:538060,Name=LOC538060	NC_037328.1	157728743	157762965	+	34223	0	0	10	1	0	0	1	5	20	17	15	10	3	18	26	5	6	3	1	7	13	2	2	3	1	2	1	2	4	24	1	13	3	1	0	0	0	3	3	0	1	3	4	3
gene-LOC112448253,Dbxref=GeneID:112448253,Name=LOC112448253	NC_037328.1	157826794	157927990	-	101197	30	13	18	22	4	24	8	33	7	8	3	7	2	10	5	4	69	17	30	23	56	9	23	12	16	6	44	3	14	5	13	11	23	22	7	0	9	1	20	19	16	8	16	8
gene-TRNAQ-UUG-2,Dbxref=GeneID:112448414,Name=TRNAQ-UUG	NC_037328.1	157955337	157955408	-	72	0	0	0	0	0	0	0	0	0	0	0	0	0	0	0	0	0	0	0	0	0	0	0	0	0	0	0	0	0	0	0	0	0	0	0	0	0	0	0	0	0	0	0	0
gene-ZBED9,Dbxref=GeneID:104970957,Name=ZBED9	NC_037328.1	157958271	157977532	+	19262	0	0	0	4	0	4	2	1	4	5	1	1	4	4	1	0	6	2	5	1	1	0	1	0	7	4	16	10	23	13	3	14	3	1	1	0	0	2	2	2	2	1	5	1
gene-TRNAK-UUU-5,Dbxref=GeneID:112448416,Name=TRNAK-UUU	NC_037328.1	157962896	157962968	-	73	0	0	0	0	0	0	0	0	0	0	0	0	0	0	0	0	0	0	0	0	0	0	0	0	0	0	0	0	0	0	0	0	0	0	0	0	0	0	0	0	0	0	0	0
gene-TRNAT-UGU,Dbxref=GeneID:112448461,Name=TRNAT-UGU	NC_037328.1	157982832	157982905	+	74	0	0	0	0	0	0	0	0	0	0	0	0	0	0	0	0	0	0	0	0	0	0	0	0	0	0	0	0	0	0	0	0	0	0	0	0	0	0	0	0	0	0	0	0
gene-TRNAR-UCG,Dbxref=GeneID:112448462,Name=TRNAR-UCG	NC_037328.1	157988436	157988508	+	73	0	0	0	0	0	0	0	0	0	0	0	0	0	0	0	0	0	0	0	0	0	0	0	0	0	0	0	0	0	0	0	0	0	0	0	0	0	0	0	0	0	0	0	0
gene-TRNAI-UAU,Dbxref=GeneID:112448418,Name=TRNAI-UAU	NC_037328.1	157992168	157992261	-	94	0	0	0	0	0	0	0	0	0	0	0	0	0	0	0	0	0	0	0	0	0	0	0	0	0	0	0	0	0	0	0	0	0	0	0	0	0	0	0	0	0	0	0	0
gene-GPX5,Dbxref=BGD:BT10107,GeneID:525988,VGNC:VGNC:29620,Name=GPX5	NC_037328.1	157995960	158004925	-	8966	1	0	12	7	0	0	0	1	0	0	0	0	0	0	0	0	3	8	9	6	4	4	6	1	0	0	0	0	1	1	0	0	1	2	3	0	1	1	0	0	0	1	0	0
gene-GPX6,Dbxref=GeneID:519280,Name=GPX6	NC_037328.1	158029373	158036879	+	7507	0	0	1	5	0	0	0	0	0	0	0	0	0	0	0	0	2	1	1	0	1	0	2	0	0	0	0	0	0	0	0	0	1	0	0	0	1	0	1	0	0	0	0	0
gene-LOC112448270,Dbxref=GeneID:112448270,Name=LOC112448270	NC_037328.1	158038535	158057158	-	18624	15	4	13	16	5	1	0	0	0	0	0	0	0	0	0	0	7	9	12	7	13	6	11	5	1	1	3	1	5	0	0	0	6	6	1	0	9	2	8	0	1	1	3	1
gene-TRNAA-AGC,Dbxref=GeneID:112448465,Name=TRNAA-AGC	NC_037328.1	158044572	158044644	+	73	0	0	0	0	0	0	0	0	0	0	0	0	0	0	0	0	0	0	0	0	0	0	0	0	0	0	0	0	0	0	0	0	0	0	0	0	0	0	0	0	0	0	0	0
gene-TRNAT-CGU,Dbxref=GeneID:112448467,Name=TRNAT-CGU	NC_037328.1	158045146	158045219	+	74	0	0	0	0	0	0	0	0	0	0	0	0	0	0	0	0	0	0	0	0	0	0	0	0	0	0	0	0	0	0	0	0	0	0	0	0	0	0	0	0	0	0	0	0
gene-TRNAM-CAU-2,Dbxref=GeneID:112448422,Name=TRNAM-CAU	NC_037328.1	158048038	158048111	-	74	0	0	0	0	0	0	0	0	0	0	0	0	0	0	0	0	0	0	0	0	0	0	0	0	0	0	0	0	0	0	0	0	0	0	0	0	0	0	0	0	0	0	0	0
gene-TRNAT-UGU-2,Dbxref=GeneID:112448469,Name=TRNAT-UGU	NC_037328.1	158057151	158057224	+	74	0	0	0	0	0	0	0	0	0	0	0	0	0	0	0	0	0	0	0	0	0	0	0	0	0	0	0	0	0	0	0	0	0	0	0	0	0	0	0	0	0	0	0	0
gene-LOC527195,Dbxref=BGD:BT22335,GeneID:527195,Name=LOC527195	NC_037328.1	158063310	158064297	+	988	0	0	0	0	0	0	0	0	0	0	0	0	0	0	0	0	0	0	0	1	0	0	0	0	0	0	1	0	0	0	0	0	0	0	0	0	0	0	0	0	0	0	0	0
gene-TRNAF-GAA-2,Dbxref=GeneID:112448471,Name=TRNAF-GAA	NC_037328.1	158065542	158065614	+	73	0	0	0	0	0	0	0	0	0	0	0	0	0	0	0	0	0	0	0	0	0	0	1	0	0	0	0	0	0	0	0	0	0	0	0	0	0	0	0	0	0	0	0	0
gene-ZSCAN23,Dbxref=GeneID:101904212,Name=ZSCAN23	NC_037328.1	158070113	158077435	+	7323	3	0	0	0	0	0	0	0	1	2	0	0	1	1	0	0	19	0	6	7	4	2	10	0	6	5	31	0	14	7	1	0	8	2	1	0	4	0	7	8	1	4	4	3
gene-TXLNA,Dbxref=GeneID:511331,VGNC:VGNC:36530,Name=TXLNA	NC_037328.1	158215924	158228729	-	12806	1020	605	753	333	321	535	50	751	566	1150	555	899	475	706	945	349	3420	2436	2090	2200	2544	2409	2448	1744	1055	1076	2146	854	2257	1371	1506	890	1880	1110	914	112	1449	1124	2062	1237	1629	1945	3060	1971
gene-KPNA6,Dbxref=GeneID:531602,VGNC:VGNC:30705,Name=KPNA6	NC_037328.1	158238278	158253085	-	14808	464	310	362	158	126	320	14	372	192	336	155	263	131	278	358	81	1173	1116	691	698	1186	856	1116	637	363	461	695	245	966	657	829	357	641	331	291	37	488	421	693	233	473	452	729	458
gene-LOC112448330,Dbxref=GeneID:112448330,Name=LOC112448330	NC_037328.1	158254824	158254971	-	148	0	0	0	0	0	0	0	0	0	0	0	0	0	0	0	0	0	0	0	0	0	0	0	0	0	0	0	0	0	0	0	0	0	0	0	0	0	0	0	0	0	0	0	0
gene-TMEM39B,Dbxref=BGD:BT29932,GeneID:514263,VGNC:VGNC:36083,Name=TMEM39B	NC_037328.1	158296606	158316039	-	19434	664	315	496	283	149	343	10	459	230	267	164	260	178	136	247	103	1137	752	697	827	1019	727	805	522	383	293	828	292	767	555	586	300	604	361	219	29	389	424	594	422	443	491	758	500
gene-KHDRBS1,Dbxref=BGD:BT24758,GeneID:538775,VGNC:VGNC:30540,Name=KHDRBS1	NC_037328.1	158326443	158359986	-	33544	4513	2634	3100	2203	1494	2247	250	3929	1361	2629	1171	1837	1281	1395	1949	746	9677	7345	6759	7778	7964	6757	6851	6143	4687	4225	7466	3711	7752	6005	7338	4333	4586	2889	2227	281	3982	4135	4207	2473	7531	7702	12197	8144
gene-ASMT,Dbxref=GeneID:281013,Name=ASMT	NC_037328.1	158390488	158416256	+	25769	101	51	54	52	23	166	0	73	12	8	8	3	7	10	12	0	206	82	50	158	370	286	177	108	72	17	66	29	160	164	111	41	99	34	48	12	110	153	129	26	146	100	119	110
gene-LGSN,Dbxref=BGD:BT17181,GeneID:538526,VGNC:VGNC:30863,Name=LGSN	NC_037329.1	315119	382536	+	67418	4	2	3	10	0	3	1	8	0	5	1	4	2	8	3	0	13	4	2	13	6	9	10	9	0	5	4	4	5	2	4	11	2	6	4	3	0	2	5	4	5	6	8	1
gene-OCA2,Dbxref=BGD:BT10211,GeneID:524289,VGNC:VGNC:50133,Name=OCA2	NC_037329.1	424418	704998	-	280581	281	111	195	86	58	280	25	236	87	126	57	117	75	79	115	76	586	304	294	528	389	405	434	298	283	131	265	187	407	299	308	262	298	183	153	21	177	334	277	212	405	368	537	432
gene-LOC112443600,Dbxref=GeneID:112443600,Name=LOC112443600	NC_037329.1	706460	706562	-	103	0	0	0	0	0	0	0	0	0	0	0	0	0	0	0	0	0	0	0	0	0	0	0	0	0	0	0	0	0	0	0	0	0	0	0	0	0	0	0	0	0	0	0	0
gene-HERC2,Dbxref=BGD:BT12237,GeneID:535440,Name=HERC2	NC_037329.1	719757	952956	-	233200	618	316	560	252	152	416	63	485	607	1113	524	850	421	636	766	342	4665	3270	2293	3040	4167	3343	3893	2355	1343	1199	2535	945	2308	1182	1400	940	2742	1254	1269	162	1986	1254	2355	1719	1544	1695	3015	1989
gene-TRNAE-CUC-2,Dbxref=GeneID:112443737,Name=TRNAE-CUC	NC_037329.1	898055	898127	+	73	0	0	0	0	0	0	0	0	0	0	0	0	0	0	0	0	0	0	0	0	0	0	0	0	0	0	0	0	0	0	0	0	0	0	0	0	0	0	0	0	0	0	0	0
gene-NIPA1,Dbxref=BGD:BT13329,GeneID:539162,VGNC:VGNC:53153,Name=NIPA1	NC_037329.1	989608	1039721	+	50114	125	96	75	22	3	62	1	114	43	64	45	59	36	44	58	20	209	111	92	79	129	97	129	102	89	88	144	73	187	150	87	47	98	49	47	7	59	52	77	70	112	174	216	115
gene-NIPA2,Dbxref=BGD:BT23478,GeneID:507430,VGNC:VGNC:53154,Name=NIPA2	NC_037329.1	1044499	1066244	+	21746	4225	3803	3284	2644	1948	2858	209	4219	1352	1923	1028	1572	1199	1601	1672	776	3420	2791	2528	2539	3411	2442	2286	2134	1740	1705	3007	1282	3480	3005	2675	2259	1888	942	892	86	1356	1514	1630	1041	1671	1940	3005	1904
gene-CYFIP1,Dbxref=BGD:BT10371,GeneID:100141021,VGNC:VGNC:50307,Name=CYFIP1	NC_037329.1	1066691	1175326	-	108636	601	527	332	129	166	181	33	499	1570	2633	1371	1842	1132	1500	2049	843	4261	1824	1769	1494	2255	2727	2722	1428	2132	2261	3254	1731	4086	2889	2477	2280	2319	821	724	130	1112	1323	2187	1878	775	1177	1465	1041
gene-TUBGCP5,Dbxref=BGD:BT24637,GeneID:512912,VGNC:VGNC:36515,Name=TUBGCP5	NC_037329.1	1232962	1283473	-	50512	1431	858	1544	364	247	628	61	1127	417	586	338	450	290	368	438	173	1983	1330	1209	1403	2232	1285	1529	980	607	382	1315	334	1156	908	887	377	1347	526	390	49	846	709	927	524	1020	1070	1905	1202
gene-TRNAE-UUC-5,Dbxref=GeneID:112443777,Name=TRNAE-UUC	NC_037329.1	1313370	1313441	-	72	0	0	0	0	0	0	0	0	0	0	0	0	0	0	0	0	0	0	0	0	0	0	0	0	0	0	0	0	0	0	0	0	0	0	0	0	0	0	0	0	0	0	0	0
gene-CCDC115,Dbxref=BGD:BT20470,GeneID:513406,Name=CCDC115	NC_037329.1	1314157	1318855	-	4699	1629	1031	1303	819	382	1143	84	1476	1854	1931	1362	2108	1039	1387	1586	1020	1544	1243	1080	1304	1371	1059	1083	1085	716	632	1013	543	1357	1358	1049	641	741	381	372	52	620	824	859	307	852	780	1232	977
gene-IMP4,Dbxref=BGD:BT27197,GeneID:513405,VGNC:VGNC:30183,Name=IMP4	NC_037329.1	1318343	1323398	+	5056	1873	1393	1849	855	983	1584	127	1875	716	783	531	888	547	446	728	399	2604	2511	2263	3797	3179	2338	2180	2656	1408	866	1810	1104	2216	2136	2092	1691	1670	1366	1106	144	1822	1755	1999	1009	1007	1393	1824	1255
gene-PTPN18,Dbxref=BGD:BT23407,GeneID:617215,VGNC:VGNC:33533,Name=PTPN18	NC_037329.1	1332781	1353202	+	20422	5364	4108	4110	5375	5140	5480	769	5568	239	529	214	326	304	210	364	232	3361	2501	2360	4817	3393	2467	2539	3433	2980	1926	2925	3033	4647	3807	4635	5964	1512	1554	1402	229	1652	1846	1303	1228	1100	1362	1617	1300
gene-LOC112442537,Dbxref=GeneID:112442537,Name=LOC112442537	NC_037329.1	1349870	1351543	-	1674	0	0	0	0	0	0	0	0	0	0	0	0	0	0	0	0	0	0	0	0	0	0	0	0	0	0	0	0	0	0	0	0	0	0	0	0	0	0	0	0	0	0	0	0
gene-AMER3,Dbxref=BGD:BT13405,GeneID:616887,VGNC:VGNC:25862,Name=AMER3	NC_037329.1	1468938	1477015	+	8078	0	0	0	0	0	0	0	3	0	0	0	0	0	0	0	0	0	0	0	0	0	0	0	0	0	0	0	0	0	0	0	0	0	0	0	0	0	0	0	0	0	0	0	0
gene-ARHGEF4,Dbxref=BGD:BT17855,GeneID:505852,Name=ARHGEF4	NC_037329.1	1715999	1864854	+	148856	16	20	35	17	2	3	13	10	4	16	3	13	8	9	12	5	80	21	28	49	40	58	37	33	39	26	80	15	66	79	19	16	52	33	18	3	31	27	32	42	271	204	446	282
gene-FAM168B,Dbxref=BGD:BT17190,GeneID:505853,VGNC:VGNC:28753,Name=FAM168B	NC_037329.1	1865380	1906560	-	41181	2504	1278	1492	1041	759	1331	113	1758	753	1595	837	1300	658	838	1161	460	5298	3313	3450	3872	4161	3932	3617	2780	2425	2050	3961	1927	4055	2946	2866	1925	2327	1485	1312	183	2015	1769	2471	1801	4181	4188	7033	4982
gene-PLEKHB2,Dbxref=BGD:BT27387,GeneID:783000,VGNC:VGNC:33010,Name=PLEKHB2	NC_037329.1	1920516	1969797	+	49282	6405	5092	4268	2021	930	3183	239	4859	751	1838	669	1025	612	961	1097	439	6993	4890	3692	3517	5084	5066	4881	3846	3428	3864	5092	2557	6917	5862	4078	3421	3094	1434	1341	160	2432	2233	3444	1983	1635	2038	3155	2196
gene-LOC112443699,Dbxref=GeneID:112443699,Name=LOC112443699	NC_037329.1	2097072	2097178	+	107	0	0	0	0	0	0	0	0	0	0	0	0	0	0	0	0	0	0	0	0	0	0	1	0	0	0	0	0	0	0	0	0	0	0	0	0	0	0	0	0	0	0	0	0
gene-LOC112443608,Dbxref=GeneID:112443608,Name=LOC112443608	NC_037329.1	2201645	2201753	-	109	0	0	0	0	0	0	0	0	0	0	0	0	0	0	0	0	0	0	0	0	0	0	0	0	0	0	0	0	0	0	0	0	0	0	0	0	0	0	0	0	0	0	0	0
gene-LOC112443656,Dbxref=GeneID:112443656,Name=LOC112443656	NC_037329.1	2932463	2932592	-	130	0	0	0	0	0	0	0	0	0	0	0	0	0	0	0	0	0	0	0	0	0	0	0	0	0	0	0	0	0	0	0	0	0	0	0	0	0	0	0	0	0	0	0	0
gene-HS6ST1,Dbxref=BGD:BT29155,GeneID:518563,VGNC:VGNC:29962,Name=HS6ST1	NC_037329.1	4187388	4224646	+	37259	436	373	220	104	68	197	39	192	326	930	277	514	304	477	550	94	575	255	190	188	334	295	334	129	223	314	391	152	717	326	163	101	194	118	141	26	162	64	236	208	502	516	1204	514
gene-UGGT1,Dbxref=BGD:BT23277,GeneID:516332,VGNC:VGNC:36649,Name=UGGT1	NC_037329.1	4297472	4408458	-	110987	2336	1874	1464	802	669	1290	109	2158	1053	1692	935	1430	1534	1374	1593	594	4857	3588	2665	2720	4105	3140	3827	2174	1529	1932	2836	1094	3640	2564	2230	1490	2160	1050	1268	132	1901	1768	2967	1132	2486	2572	4362	2914
gene-SAP130,Dbxref=GeneID:535754,VGNC:VGNC:34280,Name=SAP130	NC_037329.1	4453103	4530872	+	77770	345	175	234	84	154	163	9	364	244	455	193	379	230	261	352	143	2274	1799	1590	1538	1947	1470	1667	1234	821	829	1377	545	1322	794	1137	827	1044	669	440	43	857	927	1279	585	1453	1305	2159	1479
gene-AMMECR1L,Dbxref=BGD:BT29926,GeneID:539958,VGNC:VGNC:25868,Name=AMMECR1L	NC_037329.1	4601030	4621044	+	20015	864	611	640	354	133	375	15	627	240	481	215	390	208	275	350	118	1643	1072	949	874	1254	894	1216	696	565	586	1036	410	1259	844	659	548	803	393	269	55	553	430	840	408	943	941	1502	1000
gene-POLR2D,Dbxref=BGD:BT12260,GeneID:617422,VGNC:VGNC:33138,Name=POLR2D	NC_037329.1	4623450	4635167	+	11718	1619	1319	1117	922	785	1483	85	1388	320	371	230	315	245	291	433	152	1061	895	809	992	1123	751	782	739	609	532	879	482	1293	1147	969	703	661	408	343	47	588	596	664	329	681	751	1230	764
gene-WDR33,Dbxref=BGD:BT28372,GeneID:541270,VGNC:VGNC:36892,Name=WDR33	NC_037329.1	4676998	4785534	+	108537	3166	2317	2534	1500	1052	1887	146	3164	1139	1628	961	1596	885	1129	1424	581	5424	3954	3528	3571	5255	3635	4463	2786	1800	1747	3592	1333	3608	2885	2653	1637	2776	1411	1281	179	2263	1832	2762	1697	2787	3151	5357	3469
gene-SFT2D3,Dbxref=BGD:BT27313,GeneID:514114,VGNC:VGNC:34526,Name=SFT2D3	NC_037329.1	4788153	4792907	-	4755	521	448	434	341	333	305	41	445	273	329	228	300	178	219	367	138	514	378	400	405	508	333	369	351	275	247	487	239	577	469	238	366	317	176	150	20	202	160	239	267	271	346	608	328
gene-LIMS2,Dbxref=BGD:BT27341,GeneID:515401,VGNC:VGNC:30891,Name=LIMS2	NC_037329.1	4842284	4886381	+	44098	285	104	83	113	113	89	0	56	1111	1578	1350	1298	338	872	1112	592	1618	434	663	630	727	744	657	448	2009	1341	2789	1896	3132	1300	1311	981	1052	587	318	90	436	429	594	1212	72	91	168	116
gene-GPR17,Dbxref=BGD:BT24118,GeneID:782442,VGNC:VGNC:29568,Name=GPR17	NC_037329.1	4872951	4878988	-	6038	0	0	0	0	0	0	0	0	0	0	0	0	0	0	0	0	0	0	0	0	0	0	0	0	0	0	0	0	0	0	0	0	0	0	0	0	0	0	0	0	0	0	0	0
gene-MYO7B,Dbxref=GeneID:522053,VGNC:VGNC:31831,Name=MYO7B	NC_037329.1	4886928	4990294	-	103367	62	24	35	5	1	54	19	42	10	8	34	6	32	51	61	8	74	31	31	66	18	24	63	31	42	15	101	25	53	41	49	36	16	5	4	0	14	13	21	10	1	6	10	4
gene-IWS1,Dbxref=BGD:BT19171,GeneID:538614,VGNC:VGNC:30354,Name=IWS1	NC_037329.1	5012263	5059770	+	47508	826	617	781	345	210	519	43	814	540	972	483	636	557	587	892	316	2795	2488	2036	2724	2947	2113	2476	2005	1170	1113	1927	738	2044	1522	2246	1221	1425	958	921	125	1624	1289	1803	889	1792	1777	3016	1974
gene-TRNAE-UUC-6,Dbxref=GeneID:112443757,Name=TRNAE-UUC	NC_037329.1	5051500	5051571	+	72	0	0	0	0	0	0	0	0	0	0	0	0	0	0	0	0	0	0	0	0	0	0	0	0	0	0	0	0	0	0	0	0	0	0	0	0	0	0	0	0	0	0	0	0
gene-PROC,Dbxref=BGD:BT11161,GeneID:281428,Name=PROC	NC_037329.1	5102056	5112612	-	10557	43	24	36	62	64	20	0	18	11808	15344	11938	15345	9909	11437	15438	8518	100	26	37	34	61	72	18	15	1478	987	2354	960	2540	1366	9905	2402	17	17	7	1	29	3	10	11	42	28	48	21
gene-MAP3K2,Dbxref=BGD:BT13283,GeneID:504592,VGNC:VGNC:31195,Name=MAP3K2	NC_037329.1	5150438	5242682	+	92245	5772	3980	3891	3550	3502	3708	480	5085	701	1184	590	849	841	870	1302	471	2605	2035	1775	1863	2436	2163	2195	1426	1522	1451	2113	974	2523	2184	2276	1690	1177	669	556	67	1083	878	1376	780	1367	1891	3147	2185
gene-ERCC3,Dbxref=BGD:BT27157,GeneID:507984,VGNC:VGNC:28570,Name=ERCC3	NC_037329.1	5248748	5279068	+	30321	1506	834	1366	482	201	827	33	1280	528	854	449	732	314	499	696	245	2610	1937	1672	1969	2049	1721	1850	1453	1040	1039	2004	652	1978	1725	1367	868	1448	751	616	91	920	781	1420	829	1250	1438	2325	1502
gene-LOC101904564,Dbxref=GeneID:101904564,Name=LOC101904564	NC_037329.1	5271323	5272625	+	1303	0	0	0	0	0	0	0	0	0	0	0	0	0	0	0	0	0	0	0	0	0	0	0	0	0	0	0	0	0	0	0	0	0	0	0	0	0	0	0	0	0	0	0	0
gene-MIR2285AA,Dbxref=GeneID:102465844,miRBase:MI0025530,Name=MIR2285AA	NC_037329.1	5273102	5273163	+	62	0	0	0	0	0	0	0	0	0	0	0	0	0	0	0	0	0	0	0	0	0	0	0	0	0	0	0	0	0	0	0	0	0	0	0	0	0	0	0	0	0	0	0	0
gene-CYP27C1,Dbxref=BGD:BT12883,GeneID:617338,Name=CYP27C1	NC_037329.1	5297587	5319388	+	21802	0	0	0	1	1	17	1	0	0	6	4	3	0	1	3	2	0	0	0	6	0	2	0	3	0	1	5	2	25	0	0	0	0	0	0	0	0	0	0	1	0	0	0	1
gene-LOC524236,Dbxref=BGD:BT15667,GeneID:524236,Name=LOC524236	NC_037329.1	5412918	5413693	+	776	0	0	0	0	0	0	0	0	0	0	0	3	0	0	0	0	2	3	1	2	2	0	0	0	0	0	1	0	1	0	0	3	0	0	0	0	0	1	0	4	1	3	0	0
gene-BIN1,Dbxref=BGD:BT25620,GeneID:614576,VGNC:VGNC:26497,Name=BIN1	NC_037329.1	5418101	5475075	+	56975	2447	2061	1844	1131	462	1292	44	2067	371	1078	306	417	355	408	692	375	4852	3578	3559	5672	5227	4080	3360	4171	3702	2701	4852	3107	4091	3302	5099	4736	2539	1621	1466	181	2012	2026	2057	1975	495	719	829	530
gene-MIR2350,Dbxref=GeneID:100313332,miRBase:MI0011379,Name=MIR2350	NC_037329.1	5466022	5466097	+	76	0	0	0	0	0	0	0	0	0	0	0	0	0	0	0	0	0	0	0	0	0	0	0	0	0	0	0	0	0	0	0	0	0	0	0	0	0	0	0	0	0	0	0	0
gene-LOC112442302,Dbxref=GeneID:112442302,Name=LOC112442302	NC_037329.1	5579045	5582327	+	3283	0	0	0	0	0	0	0	0	0	20	3	5	2	7	8	2	4	2	2	1	13	0	2	0	0	0	2	0	0	0	0	0	0	2	0	0	1	1	6	4	3	1	8	2
gene-NAB1,Dbxref=BGD:BT22457,GeneID:516781,VGNC:VGNC:31857,Name=NAB1	NC_037329.1	5634336	5683750	-	49415	1663	1506	1242	1018	781	753	153	1390	591	909	490	830	564	780	1041	356	2125	1575	1358	1261	1926	1316	1757	995	655	703	1161	455	1501	1244	1107	642	1011	508	398	58	766	708	1174	601	1711	1886	3039	2143
gene-LOC104971101,Dbxref=GeneID:104971101,Name=LOC104971101	NC_037329.1	5731488	5751593	-	20106	0	0	0	0	0	9	0	0	0	1	0	0	0	0	0	0	1	2	3	0	1	0	2	0	1	0	0	0	2	2	3	1	1	2	0	0	0	4	1	1	2	2	2	1
gene-NEMP2,Dbxref=BGD:BT17582,GeneID:506133,VGNC:VGNC:32005,Name=NEMP2	NC_037329.1	5786347	5821918	+	35572	496	362	375	148	59	311	4	370	44	139	40	97	67	65	69	25	891	704	483	683	984	506	475	326	187	179	397	138	494	298	202	121	630	267	186	36	501	264	385	306	149	193	177	176
gene-MFSD6,Dbxref=BGD:BT25721,GeneID:534463,VGNC:VGNC:31441,Name=MFSD6	NC_037329.1	5818642	5907866	-	89225	276	180	185	76	93	122	5	166	35	44	21	45	26	28	28	15	283	241	155	263	333	260	276	166	52	48	106	21	123	62	19	39	140	84	70	11	179	70	152	100	64	121	140	76
gene-INPP1,Dbxref=BGD:BT12034,GeneID:281869,VGNC:VGNC:30208,Name=INPP1	NC_037329.1	5934745	5970814	-	36070	793	414	848	316	97	365	9	750	589	801	454	647	259	349	736	157	1763	1079	1143	935	1631	899	957	566	264	261	796	238	835	521	288	169	851	321	145	16	496	362	526	349	135	188	308	173
gene-HIBCH,Dbxref=BGD:BT28186,GeneID:535883,Name=HIBCH	NC_037329.1	5980779	6136345	+	155567	2160	1439	2064	1866	1091	1786	118	2081	1444	1176	1209	1615	926	1175	1398	607	1259	925	966	998	1087	867	939	748	582	395	977	434	1127	1070	834	593	706	320	319	47	566	621	586	288	340	429	688	550
gene-C2H2orf88,Dbxref=GeneID:767914,VGNC:VGNC:52705,Name=C2H2orf88	NC_037329.1	6097453	6178350	-	80898	32	26	36	73	48	110	0	33	5	22	20	49	17	31	26	24	47	28	29	137	32	55	86	46	27	12	27	31	39	75	29	45	29	12	20	3	30	46	20	15	17	7	32	18
gene-MSTN,Dbxref=BGD:BT12005,GeneID:281187,VGNC:VGNC:31709,Name=MSTN	NC_037329.1	6278864	6285491	+	6628	1	0	0	0	0	0	0	0	0	1	0	0	0	0	0	0	0	0	0	0	0	0	0	0	5	0	1	0	2	0	0	0	0	1	0	0	0	0	0	0	16	7	14	13
gene-PMS1,Dbxref=GeneID:529491,VGNC:VGNC:33077,Name=PMS1	NC_037329.1	6460095	6572063	-	111969	960	664	787	530	189	765	32	864	217	292	182	247	187	238	272	119	797	620	543	666	762	450	519	459	360	292	588	281	742	620	491	389	361	201	183	22	363	319	338	166	616	510	1009	679
gene-ORMDL1,Dbxref=BGD:BT23120,GeneID:768077,VGNC:VGNC:32452,Name=ORMDL1	NC_037329.1	6572125	6589715	+	17591	2100	1965	2245	1935	944	1830	73	2439	474	603	363	510	488	444	632	302	1835	1523	1335	1267	1765	1316	1544	1204	958	768	1542	611	1927	2074	1307	898	929	453	346	50	773	877	942	392	1866	1850	3086	2230
gene-OSGEPL1,Dbxref=BGD:BT18245,GeneID:514738,VGNC:VGNC:32471,Name=OSGEPL1	NC_037329.1	6592659	6603565	+	10907	585	535	742	342	97	531	1	694	108	119	84	113	120	120	146	47	447	405	320	278	566	353	343	297	149	121	317	109	441	437	246	116	283	97	85	6	217	258	242	96	219	368	433	283
gene-ANKAR,Dbxref=GeneID:100140244,VGNC:VGNC:25898,Name=ANKAR	NC_037329.1	6605760	6660168	-	54409	42	45	54	15	51	45	4	67	28	26	18	29	24	43	45	28	60	44	50	49	101	71	74	56	54	35	82	18	105	126	60	40	35	14	7	3	51	48	45	28	32	75	75	55
gene-ASNSD1,Dbxref=GeneID:539672,VGNC:VGNC:26216,Name=ASNSD1	NC_037329.1	6665580	6676432	-	10853	4717	3831	4071	3037	1142	3449	161	4884	1011	1451	815	1056	749	916	1378	549	3928	3094	2847	3547	3481	3025	3085	3053	2424	2058	3109	2116	3841	3745	3337	3165	1934	960	1004	150	1766	2089	1812	1093	1487	1758	2520	1889
gene-SLC40A1,Dbxref=GeneID:527023,VGNC:VGNC:34872,Name=SLC40A1	NC_037329.1	6774992	6800154	+	25163	11242	19676	7416	9879	8268	13303	4984	9288	6102	9254	5671	7500	2262	6602	8566	3456	11203	6159	9465	6527	7461	12620	10128	5171	24770	27421	52129	21224	65276	60584	37458	34835	6244	2219	1713	695	3494	4178	7713	3643	1949	2386	3619	2463
gene-LOC100848294,Dbxref=GeneID:100848294,Name=LOC100848294	NC_037329.1	6861523	6885655	+	24133	4	4	0	2	0	0	1	8	26	16	40	18	2	21	27	24	16	10	13	21	12	49	9	2	90	90	450	59	162	276	142	292	4	4	4	3	12	0	10	16	0	7	20	6
gene-WDR75,Dbxref=BGD:BT28924,GeneID:521240,VGNC:VGNC:36919,Name=WDR75	NC_037329.1	6935085	6977130	-	42046	3943	2471	3878	1664	852	2398	161	3547	208	373	206	262	204	329	337	113	2794	2484	2239	2148	2717	2042	2274	1644	1123	953	1889	824	2193	1900	1682	855	1441	833	641	69	1316	1283	1499	637	1627	1491	2634	1762
gene-LOC101905730,Dbxref=GeneID:101905730,Name=LOC101905730	NC_037329.1	7042186	7062890	+	20705	4	0	2	6	0	9	10	5	0	1	0	1	3	0	2	0	15	3	4	2	7	9	5	3	5	1	8	0	13	5	5	5	13	2	0	0	5	1	9	3	2	3	8	2
gene-COL5A2,Dbxref=GeneID:538590,VGNC:VGNC:27568,Name=COL5A2	NC_037329.1	7198093	7358813	+	160721	29	17	74	42	8	23	29	21	948	3055	1133	2495	812	877	926	544	7214	2174	1767	1650	1809	2695	1653	1244	2239	1928	3733	1806	4078	1778	1491	899	2414	945	669	194	941	757	1322	2040	369	519	938	831
gene-MIR2917,Dbxref=GeneID:100313251,miRBase:MI0012642,Name=MIR2917	NC_037329.1	7272946	7273025	+	80	0	0	0	0	0	0	0	0	0	0	0	0	0	0	0	0	0	0	0	0	0	0	0	0	0	0	0	0	0	0	0	0	0	0	0	0	0	0	0	0	0	0	0	0
gene-COL3A1,Dbxref=BGD:BT10832,GeneID:510833,VGNC:VGNC:27565,Name=COL3A1	NC_037329.1	7375278	7414912	-	39635	45	17	670	286	191	20	15	127	11087	50378	13306	27929	8622	10184	9092	6044	129978	30971	28658	24170	25955	40292	21294	15881	20176	22764	38456	16259	34227	16819	12776	8739	28949	16675	9290	3596	9748	8448	14264	33065	6559	10827	21894	19010
gene-DIRC1,Dbxref=GeneID:112443596,Name=DIRC1	NC_037329.1	7681789	7689757	+	7969	1	0	0	0	0	0	0	0	0	0	0	0	0	0	0	0	0	1	0	3	0	0	1	0	0	0	0	0	0	0	0	0	2	0	0	0	0	0	0	2	0	0	0	0
gene-LOC112443685,Dbxref=GeneID:112443685,Name=LOC112443685	NC_037329.1	7786234	7786340	-	107	5	0	2	0	0	0	0	2	0	1	1	1	0	1	1	0	1	0	2	1	1	2	2	0	0	0	1	0	1	2	0	0	0	0	0	0	0	0	0	1	0	2	0	3
gene-LOC112442304,Dbxref=GeneID:112442304,Name=LOC112442304	NC_037329.1	7802648	7807843	-	5196	0	0	0	0	0	0	0	0	0	0	0	0	0	0	0	0	0	0	0	0	0	0	0	1	0	0	0	0	0	0	2	0	0	1	0	0	0	0	0	0	0	0	0	0
gene-GULP1,Dbxref=BGD:BT17493,GeneID:615926,VGNC:VGNC:49946,Name=GULP1	NC_037329.1	7886777	8065304	-	178528	0	11	9	3	2	0	18	4	8	8	6	5	5	4	6	3	49	27	11	26	20	28	23	8	13	13	31	8	40	18	10	4	23	16	8	0	17	14	8	32	9	10	32	23
gene-LOC112443605,Dbxref=GeneID:112443605,Name=LOC112443605	NC_037329.1	7996304	7996408	+	105	0	0	0	0	0	0	0	0	0	0	0	0	0	0	0	0	0	0	0	0	0	0	0	0	0	0	0	0	0	0	0	0	0	0	0	0	0	0	0	0	0	0	0	0
gene-LOC112442539,Dbxref=GeneID:112442539,Name=LOC112442539	NC_037329.1	8729185	8778050	-	48866	365	342	292	627	550	785	178	472	3	1	2	1	0	4	1	0	5	1	2	4	7	2	3	1	2	3	15	7	28	14	9	20	3	0	2	0	1	0	0	1	0	2	5	1
gene-TFPI,Dbxref=BGD:BT15032,GeneID:508763,Name=TFPI	NC_037329.1	8776994	8876692	+	99699	151	54	97	70	95	87	76	82	61	97	73	91	39	43	57	52	556	314	296	255	431	211	399	223	94	61	116	55	105	84	149	96	198	95	55	14	155	153	146	118	50	69	64	86
gene-CALCRL,Dbxref=BGD:BT29805,GeneID:527140,VGNC:VGNC:26705,Name=CALCRL	NC_037329.1	8891679	9021134	+	129456	1465	737	861	808	737	287	55	789	758	1084	780	991	713	871	953	382	2100	662	817	413	793	993	1012	412	704	487	1210	430	1125	1022	469	251	763	188	207	48	370	304	635	428	207	208	338	256
gene-ZSWIM2,Dbxref=BGD:BT18804,GeneID:517320,VGNC:VGNC:37382,Name=ZSWIM2	NC_037329.1	9491627	9512833	+	21207	1	0	3	0	10	0	12	2	0	0	0	0	0	0	0	0	5	0	1	12	1	1	2	2	0	0	4	2	1	0	0	2	2	0	0	0	0	0	0	2	0	2	6	11
gene-FAM171B,Dbxref=BGD:BT10718,GeneID:614438,VGNC:VGNC:28758,Name=FAM171B	NC_037329.1	9553286	9633357	-	80072	93	69	126	56	16	130	11	81	20	48	30	21	22	22	23	9	171	43	75	65	72	64	112	62	37	27	51	23	75	43	35	24	67	24	15	3	34	19	30	39	1477	1001	1874	1535
gene-ITGAV,Dbxref=BGD:BT24336,GeneID:281875,VGNC:VGNC:30323,Name=ITGAV	NC_037329.1	9640552	9749535	-	108984	1251	1016	801	762	666	748	176	1063	805	1838	670	1099	1571	1288	1377	431	3337	2126	2119	1624	2274	2064	2538	1500	1643	1329	2367	1336	3393	2889	1422	1310	1342	753	459	63	1270	792	1102	733	1628	2125	3200	2302
gene-MIR2351,Dbxref=GeneID:100313159,miRBase:MI0011380,Name=MIR2351	NC_037329.1	9689788	9689863	-	76	0	0	0	0	0	0	0	0	0	0	0	0	0	0	0	0	0	0	0	0	0	0	0	0	0	0	0	0	0	0	0	0	0	0	0	0	0	0	0	0	0	0	0	0
gene-TRNAG-UCC-4,Dbxref=GeneID:112443781,Name=TRNAG-UCC	NC_037329.1	9820826	9820898	-	73	0	0	0	0	0	0	0	0	0	0	0	0	0	0	0	0	0	0	0	0	0	0	0	0	0	0	0	0	0	0	0	0	0	0	0	0	0	0	0	0	0	0	0	0
gene-ZC3H15,Dbxref=BGD:BT28661,GeneID:535102,VGNC:VGNC:37103,Name=ZC3H15	NC_037329.1	9838363	9859389	-	21027	5840	4187	5519	2565	1147	3924	116	6076	1048	1236	743	1142	901	963	1407	455	3932	3469	3272	3838	3857	3030	3272	2805	1614	1506	2670	1188	3421	3015	2544	1739	2012	1174	1060	143	2095	2293	2015	826	2266	2085	3277	2388
gene-FSIP2,Dbxref=BGD:BT15433,GeneID:100140733,Name=FSIP2	NC_037329.1	10562877	10705291	-	142415	12	3	10	10	0	15	1	15	4	9	0	4	3	1	6	1	27	10	10	20	18	16	28	6	5	4	6	3	11	8	6	5	5	5	7	2	3	5	4	10	4	13	12	7
gene-LOC112443625,Dbxref=GeneID:112443625,Name=LOC112443625	NC_037329.1	10863714	10863877	-	164	3	9	5	2	7	16	2	5	1	0	1	3	0	0	3	1	15	13	9	9	12	15	9	8	4	4	0	2	4	4	9	14	0	0	1	0	13	1	2	1	3	1	2	1
gene-ZNF804A,Dbxref=GeneID:787276,VGNC:VGNC:37350,Name=ZNF804A	NC_037329.1	11572074	11919722	-	347649	47	45	24	10	29	16	13	26	39	99	32	46	21	50	56	21	116	78	38	78	80	64	71	43	54	43	47	24	29	64	21	92	29	13	8	4	44	27	40	40	14	30	19	18
gene-LOC614531,Dbxref=BGD:BT27478,GeneID:614531,Name=LOC614531	NC_037329.1	11679892	11681454	+	1563	0	0	0	0	0	0	0	0	0	0	0	0	0	0	0	0	0	0	0	0	0	0	0	0	0	0	0	0	0	0	0	0	0	0	0	0	0	0	0	0	0	0	0	0
gene-LOC112443657,Dbxref=GeneID:112443657,Name=LOC112443657	NC_037329.1	12812015	12812148	+	134	0	0	0	0	0	0	0	0	0	0	0	0	0	0	0	0	0	0	0	0	0	0	0	0	0	0	0	0	0	0	0	0	0	0	0	0	0	0	0	0	0	0	0	0
gene-TRNAC-GCA-10,Dbxref=GeneID:112443782,Name=TRNAC-GCA	NC_037329.1	13391267	13391338	-	72	0	0	0	0	0	0	0	0	0	0	0	0	0	0	0	0	0	0	0	0	0	0	0	0	0	0	0	0	0	0	0	0	1	0	0	0	0	0	0	0	0	0	0	0
gene-NUP35,Dbxref=BGD:BT14506,GeneID:511248,VGNC:VGNC:32359,Name=NUP35	NC_037329.1	13426064	13458076	-	32013	629	455	838	256	156	400	20	868	275	344	223	262	244	267	348	160	1005	778	703	756	826	640	717	583	402	390	739	330	954	710	591	583	476	231	207	27	373	456	471	212	692	664	917	684
gene-DUSP19,Dbxref=BGD:BT17839,GeneID:505754,VGNC:VGNC:28254,Name=DUSP19	NC_037329.1	13473134	13490803	-	17670	1239	891	1143	859	483	974	46	1291	270	327	240	295	176	245	388	126	1160	769	702	649	814	707	789	460	440	334	863	252	810	868	504	316	572	193	170	25	409	360	423	295	1039	1147	2119	1350
gene-NCKAP1,Dbxref=BGD:BT30125,GeneID:101907541,VGNC:VGNC:31915,Name=NCKAP1	NC_037329.1	13530834	13636218	+	105385	153	107	119	104	83	219	16	214	1138	1754	853	1570	986	1123	1374	526	2136	883	839	570	996	1155	1260	509	859	800	1389	603	1764	1304	775	411	1235	355	244	50	411	449	692	808	539	771	1043	672
gene-FRZB,Dbxref=BGD:BT17979,GeneID:281170,VGNC:VGNC:29124,Name=FRZB	NC_037329.1	13692422	13730089	+	37668	15	16	22	36	2	28	4	45	224	308	225	328	146	131	268	138	26	8	6	13	31	12	25	45	700	414	2205	1237	1785	836	541	658	20	9	7	0	2	4	11	5	15	8	38	21
gene-LOC112443719,Dbxref=GeneID:112443719,Name=LOC112443719	NC_037329.1	13735951	13736057	+	107	0	0	0	0	0	0	0	0	0	0	0	0	0	1	0	0	0	0	0	0	1	0	2	0	0	0	0	0	0	0	1	0	0	0	0	0	0	0	0	0	0	0	0	0
gene-DNAJC10,Dbxref=BGD:BT26525,GeneID:613403,VGNC:VGNC:49056,Name=DNAJC10	NC_037329.1	13794136	13842064	-	47929	6014	3855	5548	3486	1893	4558	231	5207	757	1139	626	1033	603	785	1100	467	3757	3026	2900	3521	3335	2320	2977	2249	2210	1617	3039	1529	3844	3712	2694	2322	2064	1176	1047	113	1955	2040	2226	1138	1958	1974	3218	2179
gene-PDE1A,Dbxref=BGD:BT12562,GeneID:281969,VGNC:VGNC:32671,Name=PDE1A	NC_037329.1	14055658	14453677	+	398020	692	414	640	268	274	326	42	508	621	1077	626	740	652	796	1003	330	1403	715	677	575	1037	978	838	428	249	236	598	141	554	520	311	229	881	216	133	29	354	409	450	375	355	340	649	410
gene-PPP1R1C,Dbxref=BGD:BT13530,GeneID:784202,VGNC:VGNC:33235,Name=PPP1R1C	NC_037329.1	14473125	14594168	-	121044	6	9	5	6	0	3	19	8	1	8	2	5	3	1	3	2	11	9	7	24	10	10	7	4	4	2	6	1	6	4	5	3	3	4	6	2	1	3	6	8	1	7	6	6
gene-SSFA2,Dbxref=GeneID:538826,VGNC:VGNC:35311,Name=SSFA2	NC_037329.1	14654230	14750696	-	96467	884	681	654	362	358	514	42	697	1126	1852	907	1404	733	1218	1688	678	1974	1001	891	1017	1295	1241	1229	722	992	914	1760	699	1660	1166	997	691	943	393	372	64	603	562	792	752	650	695	1068	745
gene-NEUROD1,Dbxref=BGD:BT10145,GeneID:539487,VGNC:VGNC:32017,Name=NEUROD1	NC_037329.1	14922005	14926106	+	4102	0	0	0	0	0	0	0	0	0	0	0	0	0	0	0	0	0	0	1	0	0	0	0	0	0	0	0	0	0	0	0	0	0	0	0	0	0	0	1	0	0	1	3	0
gene-CERKL,Dbxref=GeneID:100337174,VGNC:VGNC:27223,Name=CERKL	NC_037329.1	14941505	15080281	+	138777	532	380	324	240	143	111	27	661	36	72	17	29	25	34	43	7	503	367	377	378	542	452	389	414	341	350	365	184	345	384	581	326	77	76	106	8	138	221	161	76	82	80	131	106
gene-ITGA4,Dbxref=BGD:BT11369,GeneID:282882,VGNC:VGNC:30316,Name=ITGA4	NC_037329.1	15083580	15175364	-	91785	5973	4810	4439	1252	856	2427	53	4137	100	438	104	155	83	154	273	71	4445	4422	2623	3017	3522	2935	4138	2126	935	1123	2152	480	2413	1737	944	564	1284	838	1132	178	2318	1108	2586	844	1234	1219	2691	1678
gene-LOC101905778,Dbxref=GeneID:101905778,Name=LOC101905778	NC_037329.1	15330460	15365096	-	34637	2676	1817	2004	1901	683	1871	126	2453	7	29	3	18	14	14	13	4	924	1026	508	777	853	813	860	609	121	120	306	126	336	285	208	112	258	160	209	52	430	342	401	150	536	609	1209	767
gene-LOC112442540,Dbxref=GeneID:112442540,Name=LOC112442540	NC_037329.1	15357109	15362013	+	4905	0	0	0	0	0	0	0	0	0	0	0	0	0	0	0	0	0	0	0	0	0	0	0	0	0	0	0	0	0	0	0	0	0	0	0	0	0	0	0	0	0	0	0	0
gene-TRNAC-GCA-11,Dbxref=GeneID:112443779,Name=TRNAC-GCA	NC_037329.1	15392286	15392357	+	72	0	0	0	0	0	0	0	0	0	0	0	0	0	0	0	0	0	3	0	0	1	0	2	0	2	2	0	0	0	0	0	0	0	0	0	0	0	0	1	0	0	0	0	1
gene-LOC104971122,Dbxref=GeneID:104971122,Name=LOC104971122	NC_037329.1	15523480	15526049	-	2570	51	59	38	37	13	85	0	49	0	0	0	0	0	1	0	0	38	29	44	49	46	32	31	17	2	5	20	5	8	14	10	11	7	3	0	2	18	13	12	2	6	4	20	11
gene-LOC101905824,Dbxref=GeneID:101905824,Name=LOC101905824	NC_037329.1	15535239	15550363	+	15125	117	100	65	74	153	76	5	124	1	5	0	3	1	3	0	1	147	146	88	84	118	71	102	58	29	16	98	17	56	52	34	21	30	9	10	3	30	34	37	23	4	4	6	3
gene-LOC112442541,Dbxref=GeneID:112442541,Name=LOC112442541	NC_037329.1	15572359	15592344	-	19986	48	21	45	0	1	28	0	40	2	2	1	2	0	5	1	0	46	42	47	75	56	25	39	34	15	6	48	5	17	23	15	4	16	14	11	1	28	25	21	10	4	8	24	20
gene-LOC101905876,Dbxref=GeneID:101905876,Name=LOC101905876	NC_037329.1	15625085	15631612	-	6528	99	48	92	77	84	77	0	85	4	13	10	11	12	9	8	5	110	57	44	57	83	58	53	50	60	42	74	24	97	58	136	42	66	15	11	3	36	26	37	36	100	133	222	198
gene-UBE2E3,Dbxref=GeneID:534349,Name=UBE2E3	NC_037329.1	15639652	15731419	-	91768	1797	936	1560	997	278	1169	63	1751	602	789	457	722	419	449	565	376	2693	1526	1717	1530	1761	1366	1315	1286	1734	1359	2522	1337	2699	2176	2837	1619	1355	893	504	75	985	1085	954	832	2361	2416	3583	2858
gene-TRNASTOP-UCA,Dbxref=GeneID:112443784,Name=TRNASTOP-UCA	NC_037329.1	15738417	15738488	-	72	0	0	0	0	0	0	0	0	0	0	0	0	0	0	0	0	0	0	0	0	0	0	0	0	0	0	0	0	0	0	0	0	0	0	0	0	0	0	0	0	0	0	0	0
gene-LOC112442542,Dbxref=GeneID:112442542,Name=LOC112442542	NC_037329.1	16345214	16446751	-	101538	10	4	12	0	0	1	1	7	1	4	4	2	1	5	4	3	15	7	7	19	10	7	12	7	5	3	2	3	9	10	2	3	5	4	3	0	6	5	6	4	9	9	11	8
gene-CWC22,Dbxref=BGD:BT23334,GeneID:781016,VGNC:VGNC:27841,Name=CWC22	NC_037329.1	16813687	16877488	+	63802	1380	835	1458	462	123	696	5	1413	274	426	215	373	235	331	377	120	2152	1820	1622	1492	2207	1352	1618	1135	623	663	1275	426	1281	1067	1047	467	1065	488	380	48	811	747	886	327	1367	1392	2372	1546
gene-ZNF385B,Dbxref=BGD:BT28714,GeneID:613328,VGNC:VGNC:37264,Name=ZNF385B	NC_037329.1	16957646	17442243	+	484598	23	22	48	6	5	34	38	25	201	165	65	148	292	93	181	71	480	466	449	572	168	55	178	92	70	73	222	79	162	142	63	34	351	349	80	12	549	68	111	89	12	20	37	15
gene-LOC112443634,Dbxref=GeneID:112443634,Name=LOC112443634	NC_037329.1	16965555	16965690	+	136	0	0	0	0	0	0	0	0	0	0	0	0	0	0	0	0	0	0	0	0	0	0	0	0	0	0	0	0	0	0	0	0	0	0	0	0	0	0	0	0	0	0	0	0
gene-TRNAC-ACA-6,Dbxref=GeneID:112443786,Name=TRNAC-ACA	NC_037329.1	17082352	17082423	-	72	0	0	0	0	0	0	0	0	0	0	0	0	0	0	0	0	0	0	0	0	0	0	0	0	0	0	0	0	0	0	0	0	0	0	0	0	0	0	0	0	0	0	0	0
gene-LOC112442543,Dbxref=GeneID:112442543,Name=LOC112442543	NC_037329.1	17538114	17595213	+	57100	3	3	6	1	1	9	12	0	0	2	0	0	2	0	1	3	3	2	1	6	5	1	2	0	1	1	3	2	2	2	3	9	2	0	1	0	1	1	1	0	1	1	4	1
gene-LOC112442544,Dbxref=GeneID:112442544,Name=LOC112442544	NC_037329.1	17590007	17621615	-	31609	0	0	0	0	0	3	19	5	0	0	0	3	0	1	0	0	2	0	0	2	0	3	0	0	0	0	1	0	0	1	0	0	0	0	0	0	0	0	0	1	0	0	0	0
gene-SESTD1,Dbxref=BGD:BT21885,GeneID:789054,Name=SESTD1	NC_037329.1	17618527	17771677	+	153151	76	78	108	66	34	108	4	57	644	768	498	1442	491	610	684	317	582	245	266	215	326	432	357	195	273	211	518	174	573	377	198	133	369	124	79	10	149	142	238	263	1324	2523	4448	2663
gene-CCDC141,Dbxref=BGD:BT24606,GeneID:530799,VGNC:VGNC:26852,Name=CCDC141	NC_037329.1	17799081	18021358	+	222278	48	14	51	22	29	56	12	42	94	120	76	107	68	114	99	65	391	182	171	341	283	210	319	319	158	103	204	144	274	203	208	130	197	65	76	5	95	164	148	52	488	652	1269	683
gene-LOC112443714,Dbxref=GeneID:112443714,Name=LOC112443714	NC_037329.1	18028044	18028147	+	104	0	0	0	0	0	0	0	0	0	0	0	0	0	0	0	0	0	0	0	0	0	0	0	0	0	0	0	0	0	0	0	0	0	0	0	0	0	0	0	0	0	0	1	0
gene-TTN,Dbxref=GeneID:540561,Name=TTN	NC_037329.1	18061213	18336786	+	275574	73	36	50	65	0	49	6	71	7	16	8	6	4	5	9	2	90	61	49	75	77	65	67	40	23	22	48	16	84	72	45	25	54	16	13	3	22	20	20	29	14	32	29	17
gene-LOC112442545,Dbxref=GeneID:112442545,Name=LOC112442545	NC_037329.1	18119594	18127242	+	7649	0	0	0	0	0	0	0	0	0	0	0	0	0	0	0	0	0	0	0	0	0	0	0	0	0	0	0	0	0	0	0	0	0	0	0	0	0	0	0	0	0	0	0	0
gene-LOC112442546,Dbxref=GeneID:112442546,Name=LOC112442546	NC_037329.1	18225850	18370274	-	144425	1	9	13	0	0	8	0	3	2	4	1	3	1	3	2	1	15	7	3	12	16	7	9	11	7	1	17	1	7	5	12	13	5	6	6	1	7	7	7	5	8	8	11	6
gene-PLEKHA3,Dbxref=BGD:BT24777,GeneID:509423,VGNC:VGNC:33005,Name=PLEKHA3	NC_037329.1	18387011	18415931	-	28921	798	730	742	551	353	520	139	816	176	307	150	227	164	173	217	100	901	764	697	623	780	685	743	543	518	441	696	332	997	875	581	430	450	186	197	26	359	347	458	221	539	622	1038	754
gene-FKBP7,Dbxref=BGD:BT23442,GeneID:509422,VGNC:VGNC:29026,Name=FKBP7	NC_037329.1	18418663	18426423	+	7761	106	108	213	49	90	81	12	108	253	263	185	242	322	161	203	127	731	228	274	169	323	272	238	263	600	358	707	328	887	734	388	314	272	85	63	4	90	198	203	102	164	190	265	165
gene-PJVK,Dbxref=BGD:BT29491,GeneID:618114,VGNC:VGNC:32932,Name=PJVK	NC_037329.1	18429578	18437394	-	7817	0	7	1	0	0	8	0	1	2	5	2	4	1	1	2	1	34	5	14	17	6	6	17	1	29	11	36	26	45	28	16	13	23	4	2	0	4	9	7	9	78	41	82	45
gene-PRKRA,Dbxref=BGD:BT19331,GeneID:282875,VGNC:VGNC:33343,Name=PRKRA	NC_037329.1	18437895	18454898	+	17004	196	148	189	72	49	145	0	148	23	28	30	40	19	22	25	18	231	107	90	125	127	136	116	99	285	97	330	132	373	267	141	98	194	56	44	10	60	63	96	113	496	536	651	456
gene-OSBPL6,Dbxref=BGD:BT29309,GeneID:533634,VGNC:VGNC:32464,Name=OSBPL6	NC_037329.1	18480955	18696748	-	215794	395	192	212	164	108	357	35	240	591	702	527	991	331	389	538	284	1143	467	497	967	752	886	801	595	536	333	700	480	730	566	485	422	561	245	238	34	236	375	453	409	1833	1752	2445	1718
gene-LOC112443667,Dbxref=GeneID:112443667,Name=LOC112443667	NC_037329.1	18517905	18518047	-	143	0	0	0	0	0	0	0	0	0	0	0	0	0	0	0	0	0	0	0	0	0	0	0	0	0	0	0	0	0	0	0	0	0	0	0	0	0	0	0	0	0	0	0	0
gene-LOC112442547,Dbxref=GeneID:112442547,Name=LOC112442547	NC_037329.1	18753186	18760578	-	7393	959	862	1162	477	452	658	66	927	44	74	65	62	63	52	51	37	506	323	450	428	535	362	356	319	215	175	413	161	416	369	331	331	245	179	81	12	280	247	195	137	191	283	427	329
gene-RBM45,Dbxref=BGD:BT14723,GeneID:535331,VGNC:VGNC:52814,Name=RBM45	NC_037329.1	18762118	18779359	-	17242	5531	4656	5424	3137	1791	3448	110	5487	464	743	419	619	509	501	730	277	3511	2905	2836	2957	3002	2546	2728	2406	1672	1351	2738	1150	3249	3542	2866	2142	1857	1143	804	96	1706	1867	1813	798	2353	2279	3832	2591
gene-CYCT,Dbxref=BGD:BT28967,GeneID:781996,Name=CYCT	NC_037329.1	18783892	18802833	+	18942	5	14	8	9	0	15	0	6	5	1	1	7	1	0	4	2	23	4	12	21	12	5	12	6	3	2	7	5	9	4	5	0	8	3	7	1	1	7	10	9	2	5	6	5
gene-PDE11A,Dbxref=BGD:BT18975,GeneID:524446,VGNC:VGNC:32669,Name=PDE11A	NC_037329.1	18826605	19250049	+	423445	21	19	28	22	17	78	11	28	9	22	8	49	12	34	14	6	54	21	28	55	28	27	22	18	35	35	43	19	36	38	25	50	24	10	10	2	13	15	18	17	23	21	45	33
gene-TTC30A,Dbxref=BGD:BT15699,GeneID:510160,Name=TTC30A	NC_037329.1	19259234	19262168	+	2935	185	118	138	70	34	114	8	150	201	201	136	216	145	166	240	95	309	211	240	210	160	217	200	158	261	181	355	191	504	398	252	124	186	91	48	15	146	116	134	81	243	251	371	318
gene-TTC30B,Dbxref=BGD:BT25973,GeneID:538713,Name=TTC30B	NC_037329.1	19325706	19328346	+	2641	15	8	15	14	0	0	0	12	46	76	34	48	34	37	68	12	55	23	37	18	46	33	33	24	40	19	49	45	46	54	31	33	32	15	7	2	7	16	19	16	77	67	135	107
gene-AGPS,Dbxref=BGD:BT16561,GeneID:613679,VGNC:VGNC:25739,Name=AGPS	NC_037329.1	19341271	19468233	-	126963	5345	3665	4555	2768	1935	4060	344	4940	582	837	418	668	514	647	847	251	3171	2786	2295	2245	2695	2735	2947	1652	1409	1494	2606	1055	3061	2908	2446	1102	1474	754	734	116	1586	1412	1737	824	2176	2038	3609	2430
gene-NFE2L2,Dbxref=BGD:BT24333,GeneID:497024,VGNC:VGNC:32036,Name=NFE2L2	NC_037329.1	19468309	19649655	+	181347	2618	2865	2649	997	1131	1280	666	2372	2408	4431	2206	2681	2060	2641	3204	964	5467	2539	2573	2087	3796	3379	3258	1931	2616	3598	5310	1830	5815	4437	4465	2811	2546	710	672	98	1168	1742	2384	1447	992	1373	2020	1281
gene-HNRNPA3,Dbxref=GeneID:782669,VGNC:VGNC:49996,Name=HNRNPA3	NC_037329.1	19654031	19663682	-	9652	14377	9486	11821	8414	5972	10661	797	15288	4102	5992	3060	4788	3970	3823	5453	2105	28411	21253	21723	26580	24867	21055	20735	18780	11648	9837	17643	8315	18031	15328	17488	10083	12605	8589	7220	892	13126	13592	13613	7295	20436	19209	30753	21967
gene-MIR4444,Dbxref=GeneID:104796067,miRBase:MI0031507,Name=MIR4444	NC_037329.1	19663582	19663655	-	74	0	0	0	0	0	0	0	0	0	0	0	0	0	0	0	0	0	0	0	0	0	0	0	0	0	0	0	0	0	0	0	0	0	0	0	0	0	0	0	0	0	0	0	0
gene-LOC112442548,Dbxref=GeneID:112442548,Name=LOC112442548	NC_037329.1	20176122	20255070	-	78949	0	0	4	0	0	0	0	0	0	0	2	2	0	1	1	1	13	2	4	14	2	8	7	6	0	0	0	0	0	0	1	0	5	4	1	1	10	8	4	9	3	0	0	1
gene-LOC104971141,Dbxref=GeneID:104971141,Name=LOC104971141	NC_037329.1	20239276	20248962	+	9687	0	0	0	0	0	0	0	0	0	0	0	0	0	0	0	0	0	0	0	0	0	0	0	0	0	0	0	0	0	0	0	0	0	0	0	0	0	0	0	0	0	0	0	0
gene-LOC112442549,Dbxref=GeneID:112442549,Name=LOC112442549	NC_037329.1	20255936	20275972	+	20037	0	2	9	0	0	1	0	3	3	1	3	6	0	7	1	1	18	3	13	7	16	9	10	2	2	0	3	1	0	11	2	5	20	14	5	1	4	8	9	12	0	6	1	5
gene-LOC112443705,Dbxref=GeneID:112443705,Name=LOC112443705	NC_037329.1	20269706	20269812	+	107	0	0	0	0	0	0	0	0	0	0	0	0	0	0	0	0	0	0	0	0	0	0	0	0	0	0	0	0	0	0	0	0	0	0	0	0	0	0	0	0	0	0	0	0
gene-LOC112442550,Dbxref=GeneID:112442550,Name=LOC112442550	NC_037329.1	20278241	20280209	+	1969	0	0	0	0	0	0	0	0	0	0	0	0	0	0	0	0	0	0	0	0	0	0	0	0	0	0	0	0	0	0	0	0	0	0	0	0	0	0	0	0	0	0	0	0
gene-MTX2,Dbxref=BGD:BT27444,GeneID:615424,Name=MTX2	NC_037329.1	20568466	20644031	-	75566	1919	1579	1539	1580	883	1399	96	2396	578	535	430	551	554	416	578	209	1157	858	908	1001	1194	732	804	793	650	518	982	442	1278	1179	1005	646	663	352	299	41	628	562	571	358	632	718	1038	807
gene-HOXD1,Dbxref=GeneID:100295780,VGNC:VGNC:29929,Name=HOXD1	NC_037329.1	20724251	20726458	-	2208	0	0	0	0	0	0	0	0	0	0	0	0	0	0	0	0	8	4	4	6	5	1	2	0	0	0	0	0	1	0	0	0	3	2	2	0	3	0	1	0	0	2	1	0
gene-HOXD3,Dbxref=GeneID:100295744,VGNC:VGNC:29933,Name=HOXD3	NC_037329.1	20734749	20745683	-	10935	0	0	4	0	2	0	0	3	7	9	0	7	1	4	4	4	506	134	202	191	312	269	313	122	43	12	102	27	71	32	32	13	380	103	52	17	99	106	145	349	15	20	23	12
gene-HOXD4,Dbxref=BGD:BT13556,GeneID:513306,Name=HOXD4	NC_037329.1	20759992	20776535	-	16544	0	0	3	0	0	0	0	0	1	0	1	1	0	0	0	1	299	103	155	114	185	222	231	61	27	9	75	12	41	38	34	10	302	89	80	27	68	93	164	357	9	20	15	5
gene-MIR10B,Dbxref=GeneID:791051,miRBase:MI0005052,Name=MIR10B	NC_037329.1	20762743	20762841	-	99	0	0	0	0	0	0	0	0	0	0	0	0	0	0	0	0	0	0	0	0	0	0	0	0	0	0	0	0	0	0	0	0	0	0	0	0	0	0	0	0	0	0	0	0
gene-HOXD8,Dbxref=GeneID:100295814,Name=HOXD8	NC_037329.1	20780637	20783398	-	2762	0	0	4	0	0	0	0	1	3	3	1	1	2	2	3	3	388	214	213	215	190	209	254	179	86	36	98	37	96	78	70	43	276	108	87	12	104	168	161	257	19	16	43	33
gene-HOXD9,Dbxref=GeneID:100295338,VGNC:VGNC:29934,Name=HOXD9	NC_037329.1	20788518	20793616	-	5099	0	0	0	0	0	0	0	0	2	8	0	3	0	0	0	4	341	72	162	160	135	186	169	96	27	31	73	93	47	46	37	34	180	88	72	27	70	108	104	219	7	16	18	22
gene-HOXD10,Dbxref=BGD:BT12739,GeneID:540251,VGNC:VGNC:29930,Name=HOXD10	NC_037329.1	20793703	20796809	-	3107	0	0	0	0	0	0	0	0	0	1	0	0	0	2	0	0	13	3	1	3	1	4	1	4	0	1	2	0	0	0	1	0	11	6	2	0	4	8	6	14	0	0	0	0
gene-HOXD11,Dbxref=BGD:BT25340,GeneID:613983,VGNC:VGNC:29931,Name=HOXD11	NC_037329.1	20803593	20806307	-	2715	0	0	0	0	0	0	0	0	0	0	0	0	0	0	0	0	0	1	1	0	0	1	1	0	0	0	0	0	0	0	0	0	0	3	1	0	0	2	0	0	0	0	0	0
gene-HOXD12,Dbxref=BGD:BT15302,GeneID:520423,VGNC:VGNC:29932,Name=HOXD12	NC_037329.1	20812814	20813774	-	961	0	0	0	0	0	0	0	0	0	0	0	0	0	0	0	0	0	0	0	4	0	0	0	0	0	0	0	0	0	0	0	0	0	0	0	0	0	0	0	0	0	0	0	0
gene-HOXD13,Dbxref=BGD:BT10483,GeneID:100336775,Name=HOXD13	NC_037329.1	20817667	20820784	-	3118	0	0	0	0	0	0	0	0	0	0	0	0	0	0	0	0	0	0	1	0	0	0	0	0	0	0	0	0	0	0	0	0	0	0	0	0	0	0	0	0	0	1	0	1
gene-EVX2,Dbxref=GeneID:112442311,Name=EVX2	NC_037329.1	20829179	20832971	+	3793	0	0	1	0	0	0	0	0	0	0	0	0	0	0	0	0	0	0	0	2	0	0	0	0	0	0	0	0	0	0	0	0	0	0	0	0	0	0	0	0	0	0	0	0
gene-LOC112442551,Dbxref=GeneID:112442551,Name=LOC112442551	NC_037329.1	20905920	20909789	-	3870	1	0	0	0	0	0	0	6	0	0	0	1	0	2	1	0	4	3	2	1	11	0	1	2	1	0	0	3	2	1	2	0	0	1	0	0	2	2	4	1	0	1	3	0
gene-LNPK,Dbxref=BGD:BT27676,GeneID:533298,VGNC:VGNC:30945,Name=LNPK	NC_037329.1	20906666	21004650	+	97985	1596	946	1403	733	788	1016	85	1572	412	463	235	407	269	296	455	190	1994	1545	1443	1462	2028	1427	1496	1284	854	673	1278	621	1587	1701	1218	859	866	465	440	31	900	843	1144	345	1488	1510	2475	1845
gene-LOC112442314,Dbxref=GeneID:112442314,Name=LOC112442314	NC_037329.1	21041207	21045326	-	4120	0	0	0	0	0	0	0	0	0	0	0	0	0	0	0	0	0	0	0	0	0	0	0	0	0	0	0	0	0	0	0	0	0	0	0	0	0	0	0	0	0	0	0	0
gene-LOC112442315,Dbxref=GeneID:112442315,Name=LOC112442315	NC_037329.1	21061656	21065249	+	3594	0	0	0	0	0	0	0	0	0	0	0	0	0	0	0	0	0	0	0	0	0	0	0	0	0	0	0	0	0	0	0	0	0	0	0	0	0	0	0	0	0	0	0	0
gene-LOC112443620,Dbxref=GeneID:112443620,Name=LOC112443620	NC_037329.1	21681302	21681406	-	105	0	0	0	0	0	0	0	0	0	0	0	0	0	0	0	0	0	0	0	0	0	0	0	0	0	0	0	0	0	0	0	0	0	0	0	0	0	0	0	0	0	0	0	0
gene-ATP5MC3,Dbxref=BGD:BT12525,GeneID:540176,Name=ATP5MC3	NC_037329.1	21688206	21691318	+	3113	8286	6783	7310	6876	3990	8079	318	8670	2692	2537	2180	2615	2124	1756	3158	1881	5527	4765	5235	7663	5963	4479	4042	6022	5558	3316	5471	5170	7847	8419	11324	8771	3839	3109	2317	277	3253	5289	3965	1815	3215	2958	4019	3306
gene-ATF2,Dbxref=BGD:BT22804,GeneID:509827,VGNC:VGNC:26240,Name=ATF2	NC_037329.1	21711928	21795313	+	83386	3147	1940	2302	1598	1343	1784	291	2953	559	1012	428	740	461	641	748	271	3389	2682	2351	1912	2995	2278	2618	1755	1307	1289	2356	850	2547	2320	1734	1151	1767	665	606	69	1332	1040	1627	665	2253	2481	4253	2881
gene-CHN1,Dbxref=BGD:BT28524,GeneID:508266,VGNC:VGNC:27307,Name=CHN1	NC_037329.1	21843101	22045350	+	202250	17	5	26	6	1	37	1	6	50	103	40	61	41	41	47	28	1195	566	585	437	761	631	609	426	300	261	478	207	602	405	190	143	630	234	183	25	362	297	387	438	61	104	134	121
gene-CHRNA1,Dbxref=BGD:BT11902,GeneID:338070,VGNC:VGNC:27322,Name=CHRNA1	NC_037329.1	22084351	22103937	+	19587	1	1	0	1	0	15	16	0	2	0	3	0	0	0	0	0	29	11	7	14	4	11	15	2	1	0	1	2	0	2	1	0	22	9	3	0	1	3	3	18	5	20	14	7
gene-WIPF1,Dbxref=BGD:BT27415,GeneID:540304,VGNC:VGNC:36939,Name=WIPF1	NC_037329.1	22130050	22259091	+	129042	379	321	1096	418	322	214	71	528	16	32	14	21	19	15	20	8	674	519	325	364	516	421	509	248	122	117	339	94	297	179	180	103	349	150	107	13	246	154	240	119	342	362	640	463
gene-LOC107132239,Dbxref=GeneID:107132239,Name=LOC107132239	NC_037329.1	22166603	22179182	-	12580	0	0	0	0	0	0	0	0	0	0	0	0	0	0	0	0	0	0	0	0	0	0	0	0	0	0	0	0	0	0	0	0	0	0	0	0	0	0	0	0	0	0	0	0
gene-LOC107132240,Dbxref=GeneID:107132240,Name=LOC107132240	NC_037329.1	22231039	22278659	-	47621	10	4	19	34	13	0	0	10	1	2	1	0	0	0	0	1	8	15	22	14	31	15	15	9	10	9	19	7	11	11	15	10	9	7	2	2	13	5	7	4	1	3	14	6
gene-LOC112443613,Dbxref=GeneID:112443613,Name=LOC112443613	NC_037329.1	22267736	22267841	-	106	0	0	0	0	0	0	0	0	0	0	0	0	0	0	0	0	0	0	0	0	0	0	0	0	0	0	0	0	0	0	0	0	0	0	0	0	0	0	0	0	0	0	0	0
gene-LOC107132241,Dbxref=GeneID:107132241,Name=LOC107132241	NC_037329.1	22294123	22320609	-	26487	0	1	4	0	0	10	0	0	1	0	1	6	0	2	1	0	1	1	0	4	2	2	3	0	2	0	0	0	2	0	1	0	1	0	3	1	1	2	0	2	0	3	3	1
gene-GPR155,Dbxref=BGD:BT25074,GeneID:538798,VGNC:VGNC:29561,Name=GPR155	NC_037329.1	22319664	22360233	+	40570	372	282	399	216	188	307	28	421	204	346	134	215	138	180	329	84	1379	1073	900	729	1795	987	1173	727	257	231	561	174	577	476	413	114	617	266	217	27	447	399	537	296	208	444	651	418
gene-SCRN3,Dbxref=BGD:BT23534,GeneID:511983,VGNC:VGNC:34368,Name=SCRN3	NC_037329.1	22362844	22397277	-	34434	297	261	300	208	86	167	10	230	164	251	129	242	123	193	277	70	382	327	208	225	298	236	363	215	126	129	247	120	327	310	242	160	199	45	55	11	164	133	202	103	150	146	234	191
gene-CIR1,Dbxref=GeneID:534057,Name=CIR1	NC_037329.1	22397255	22439127	+	41873	2657	1712	2440	1269	906	1613	62	2386	578	736	471	797	427	619	750	329	2602	1761	1713	1442	2366	1757	1778	1341	1042	991	1884	706	1995	1782	1408	962	1067	407	334	42	811	900	839	519	1581	1550	2738	1889
gene-SP9,Dbxref=BGD:BT18730,GeneID:517257,VGNC:VGNC:35159,Name=SP9	NC_037329.1	22449123	22451576	-	2454	0	0	0	0	0	0	0	0	0	0	0	0	0	0	0	0	0	0	0	0	0	0	0	3	0	0	0	0	0	0	0	6	0	0	1	0	0	0	0	0	0	1	0	0
gene-LOC112443637,Dbxref=GeneID:112443637,Name=LOC112443637	NC_037329.1	22493977	22494108	-	132	0	0	0	0	0	0	0	0	0	0	0	0	0	0	0	0	0	0	0	0	0	0	0	0	0	0	0	0	0	0	0	0	0	0	0	0	0	0	0	0	0	0	0	0
gene-OLA1,Dbxref=BGD:BT22725,GeneID:509966,VGNC:VGNC:32416,Name=OLA1	NC_037329.1	22528224	22693133	+	164910	2845	1650	2753	1663	1253	1896	120	2863	761	821	468	697	709	533	822	302	2885	2243	2177	2027	2563	1945	2225	1762	1109	1095	1973	734	2843	2437	2113	922	1281	774	649	41	1455	1606	1659	590	1740	1486	2348	1710
gene-LOC112442320,Dbxref=GeneID:112442320,Name=LOC112442320	NC_037329.1	22734290	22736345	-	2056	3	3	8	1	0	0	0	2	0	0	1	0	0	0	0	1	2	1	0	1	0	0	0	0	2	5	3	0	0	1	0	0	0	0	0	0	0	0	0	3	0	1	1	0
gene-SP3,Dbxref=GeneID:540766,VGNC:VGNC:35154,Name=SP3	NC_037329.1	22796755	22855038	+	58284	9735	6995	7340	4699	5707	5661	777	7933	684	1315	752	1016	697	950	1353	442	4590	4058	3334	3599	3732	3781	4005	2680	2138	1879	3114	1510	3734	3867	2410	1735	2270	1167	1064	175	1993	1735	2474	1148	4984	5163	9180	6426
gene-TRNAA-UGC,Dbxref=GeneID:112443794,Name=TRNAA-UGC	NC_037329.1	22972120	22972191	+	72	0	0	0	0	0	0	0	0	0	0	0	0	0	0	0	0	0	0	0	0	0	0	0	0	0	0	0	0	0	0	0	0	0	0	0	0	0	0	0	0	0	0	0	0
gene-LOC107132247,Dbxref=GeneID:107132247,Name=LOC107132247	NC_037329.1	23263224	23263588	-	365	537	451	449	557	355	713	48	659	206	225	170	213	210	177	252	187	467	339	366	484	441	362	331	422	427	220	412	367	588	603	644	638	264	185	163	14	172	319	256	151	363	368	480	431
gene-CDCA7,Dbxref=BGD:BT29370,GeneID:614893,VGNC:VGNC:27086,Name=CDCA7	NC_037329.1	23340521	23353702	-	13182	5006	2150	5055	2328	1106	2343	154	3545	96	157	88	148	65	66	113	47	7053	7866	9962	9180	8274	4098	5136	5231	1769	1153	3683	1471	3001	2247	1798	1542	3331	3628	1433	188	4161	2601	2793	975	9600	8727	15310	10928
gene-TRNAE-CUC-3,Dbxref=GeneID:112443822,Name=TRNAE-CUC	NC_037329.1	23374926	23374998	+	73	0	0	0	0	0	0	0	0	0	0	0	0	0	0	0	0	0	0	0	0	0	0	0	0	0	0	0	0	0	0	0	0	0	0	0	0	0	0	0	0	0	0	0	0
gene-MAP3K20,Dbxref=BGD:BT12872,GeneID:519251,Name=MAP3K20	NC_037329.1	23404603	23571423	-	166821	717	595	639	221	222	277	15	521	448	810	413	723	332	416	619	234	2056	1205	1258	895	1257	1247	1587	770	835	757	1334	532	1467	1207	686	521	1151	358	330	58	619	542	888	742	1090	1075	2365	1398
gene-LOC112443731,Dbxref=GeneID:112443731,Name=LOC112443731	NC_037329.1	23583138	23583244	-	107	0	0	0	0	0	0	0	0	0	0	0	0	0	0	0	0	0	0	0	0	0	0	0	0	0	0	0	0	0	0	0	0	0	0	0	0	0	0	0	0	0	0	0	0
gene-RAPGEF4,Dbxref=BGD:BT16001,GeneID:537312,VGNC:VGNC:33725,Name=RAPGEF4	NC_037329.1	23607682	23937899	-	330218	9	10	17	14	3	13	7	17	91	249	79	169	94	181	141	61	178	78	38	120	129	119	81	44	65	29	109	33	86	63	41	43	105	35	25	8	37	26	57	102	25	25	55	42
gene-LOC104971159,Dbxref=GeneID:104971159,Name=LOC104971159	NC_037329.1	23616644	23630927	+	14284	0	0	0	0	0	0	0	0	0	0	0	0	0	0	0	0	0	0	0	0	0	0	0	0	0	0	0	0	0	0	0	0	0	0	0	0	0	0	0	0	0	0	0	0
gene-LOC112443700,Dbxref=GeneID:112443700,Name=LOC112443700	NC_037329.1	23987514	23987620	-	107	0	0	0	0	0	0	0	0	0	0	0	0	0	0	0	0	1	0	0	0	0	0	0	0	0	0	0	0	0	0	0	0	0	0	0	0	0	0	0	0	0	0	0	0
gene-TRNAG-UCC-5,Dbxref=GeneID:112443739,Name=TRNAG-UCC	NC_037329.1	24011434	24011506	+	73	0	0	0	0	0	0	0	0	0	0	0	0	0	0	0	0	0	0	0	0	0	0	0	0	0	0	0	0	0	0	0	0	0	0	1	0	0	0	0	0	0	0	2	0
gene-PDK1,Dbxref=BGD:BT18138,GeneID:528655,VGNC:VGNC:32703,Name=PDK1	NC_037329.1	24026650	24068968	-	42319	4069	2855	2447	2167	1136	2977	159	4456	513	892	429	699	263	599	853	476	2330	1893	1206	1741	1841	1751	1530	1345	712	521	1328	544	1298	1163	736	681	1101	431	535	65	861	708	756	502	898	903	1825	1225
gene-LOC112443693,Dbxref=GeneID:112443693,Name=LOC112443693	NC_037329.1	24080798	24080904	+	107	0	0	0	0	0	0	0	0	0	0	0	0	0	0	0	0	0	0	0	0	0	0	0	0	0	0	0	0	0	0	0	0	1	0	0	0	0	0	0	0	0	0	0	0
gene-ITGA6,Dbxref=BGD:BT23925,GeneID:535043,VGNC:VGNC:30318,Name=ITGA6	NC_037329.1	24091589	24179355	-	87767	2143	1336	1525	1069	515	1431	115	2067	703	1367	770	1259	575	783	763	309	4162	2471	2071	1815	2317	2335	2220	1473	1496	1335	3096	817	3073	2056	984	628	2557	1031	892	151	1268	1174	1514	1760	5110	4566	6639	4373
gene-MIR2352,Dbxref=GeneID:100313160,miRBase:MI0011381,Name=MIR2352	NC_037329.1	24156202	24156277	-	76	0	0	0	0	0	0	0	0	0	0	0	0	0	0	0	0	0	0	0	0	0	0	0	0	0	0	0	0	0	0	0	0	0	0	0	0	0	0	0	0	0	0	0	0
gene-LOC112442553,Dbxref=GeneID:112442553,Name=LOC112442553	NC_037329.1	24419233	24423135	+	3903	4	0	0	0	0	0	0	0	1	0	0	0	0	2	0	0	0	0	0	0	0	0	0	0	0	0	1	0	0	4	0	0	2	0	1	0	0	0	1	0	3	8	9	1
gene-TRNAW-CCA-4,Dbxref=GeneID:112443787,Name=TRNAW-CCA	NC_037329.1	24442713	24442784	-	72	0	0	0	0	0	0	0	0	0	0	0	0	0	0	0	0	0	0	0	0	0	0	0	0	0	0	0	0	0	0	0	0	0	0	0	0	0	0	0	0	0	1	1	0
gene-DLX2,Dbxref=BGD:BT11291,GeneID:528490,VGNC:VGNC:28099,Name=DLX2	NC_037329.1	24448625	24450898	+	2274	0	0	0	0	0	0	0	0	0	0	0	0	0	0	0	0	1	2	0	3	0	0	2	0	2	4	3	0	1	0	0	0	2	1	0	0	1	0	0	0	0	0	0	2
gene-DLX1,Dbxref=BGD:BT12070,GeneID:521806,VGNC:VGNC:28098,Name=DLX1	NC_037329.1	24462466	24466469	-	4004	0	1	0	0	0	0	0	1	0	0	0	0	0	0	0	0	0	0	0	0	0	0	0	0	0	0	1	0	0	0	1	0	0	0	0	0	0	0	0	1	2	0	4	0
gene-METAP1D,Dbxref=BGD:BT18210,GeneID:533042,VGNC:VGNC:31396,Name=METAP1D	NC_037329.1	24470954	24547950	-	76997	506	354	481	242	109	356	18	500	321	346	248	338	265	277	362	146	604	422	389	421	676	405	490	346	265	208	449	173	526	395	297	238	340	175	127	13	234	290	291	192	158	187	306	205
gene-HAT1,Dbxref=BGD:BT23196,GeneID:509329,VGNC:VGNC:49063,Name=HAT1	NC_037329.1	24564096	24604759	-	40664	5186	3439	5155	4678	2312	5553	161	6554	668	761	528	709	600	511	830	289	3042	3310	3193	3669	3299	2434	2556	2780	1608	1325	2242	1210	3129	3062	3557	1981	1784	1256	795	92	1978	2344	1924	539	2741	2519	3659	2845
gene-SLC25A12,Dbxref=BGD:BT14093,GeneID:539494,VGNC:VGNC:34743,Name=SLC25A12	NC_037329.1	24637412	24736034	+	98623	774	541	656	410	120	434	7	643	73	191	66	123	72	102	126	67	1329	1243	1068	1166	1291	936	955	771	588	489	861	447	1132	861	584	528	852	504	339	54	632	674	693	401	960	987	1510	958
gene-DYNC1I2,Dbxref=GeneID:526329,VGNC:VGNC:28271,Name=DYNC1I2	NC_037329.1	24765627	24819559	-	53933	5413	3885	5269	2310	1141	3058	149	5801	1338	1775	1099	1683	1142	1168	1483	676	4667	3254	2988	3175	3460	3120	3152	2650	2727	2193	4073	1801	5449	4700	3195	2685	2511	1206	953	121	1793	1860	2219	1297	3318	3343	5224	3815
gene-LOC784052,Dbxref=GeneID:784052,Name=LOC784052	NC_037329.1	24844166	24844602	+	437	3	0	4	33	2	21	0	7	3	0	4	0	4	1	0	7	9	3	10	21	6	5	17	11	12	2	10	6	3	5	9	12	5	3	4	0	4	14	5	0	4	2	4	2
gene-CYBRD1,Dbxref=BGD:BT30037,GeneID:534257,VGNC:VGNC:49050,Name=CYBRD1	NC_037329.1	24910822	24945703	-	34882	773	419	460	363	117	324	28	574	184	477	196	405	162	266	291	142	1383	840	622	612	512	822	614	478	736	899	1327	508	1752	966	948	502	559	187	135	23	301	234	324	427	1099	1426	2013	1261
gene-LOC100297358,Dbxref=GeneID:100297358,Name=LOC100297358	NC_037329.1	24947413	24948541	+	1129	0	0	0	0	0	0	0	0	0	0	0	0	0	0	0	0	0	0	0	0	0	0	0	0	0	0	0	0	0	0	0	0	1	0	0	0	0	0	0	0	0	0	0	0
gene-DCAF17,Dbxref=BGD:BT27067,GeneID:614170,VGNC:VGNC:27904,Name=DCAF17	NC_037329.1	25001651	25029155	-	27505	1166	1086	998	515	378	758	41	1079	88	172	86	154	121	148	140	50	1167	896	727	827	1002	922	762	647	375	329	754	265	668	662	704	430	473	244	224	25	520	472	562	262	489	535	914	509
gene-METTL8,Dbxref=BGD:BT17085,GeneID:506947,VGNC:VGNC:31417,Name=METTL8	NC_037329.1	25029301	25113435	+	84135	506	382	476	306	120	391	35	536	164	219	140	239	183	203	269	68	665	528	438	445	586	550	579	400	299	245	514	184	557	557	392	240	300	161	149	13	274	267	373	137	251	215	416	245
gene-LOC104971162,Dbxref=GeneID:104971162,Name=LOC104971162	NC_037329.1	25114683	25120015	+	5333	6	10	25	0	1	6	5	35	3	5	0	6	4	2	3	6	47	21	20	21	38	18	32	28	8	13	23	8	48	35	23	24	9	9	8	0	25	13	16	4	2	7	18	9
gene-TLK1,Dbxref=BGD:BT29546,GeneID:537517,VGNC:VGNC:35893,Name=TLK1	NC_037329.1	25219923	25456566	+	236644	1709	814	1449	742	397	750	89	1494	512	934	416	794	335	702	785	220	3482	2642	1760	1790	2815	2320	2504	1431	774	916	1827	470	1897	1310	836	368	1513	694	633	90	1332	959	1442	809	1492	1440	2422	1543
gene-LOC112442554,Dbxref=GeneID:112442554,Name=LOC112442554	NC_037329.1	25449095	25455872	-	6778	0	0	0	0	0	0	0	0	0	0	0	0	0	0	0	0	0	0	0	0	0	0	0	0	0	0	0	0	0	0	0	0	0	0	0	0	0	0	0	0	0	0	0	0
gene-LOC112442555,Dbxref=GeneID:112442555,Name=LOC112442555	NC_037329.1	25457970	25460162	-	2193	7	0	2	0	0	0	0	5	1	2	0	1	1	0	0	0	3	7	5	0	9	6	2	7	2	1	3	3	6	0	3	0	2	1	0	0	0	1	1	1	1	0	4	2
gene-GORASP2,Dbxref=GeneID:513771,VGNC:VGNC:29499,Name=GORASP2	NC_037329.1	25523576	25556740	-	33165	1454	811	1262	614	227	586	25	1123	1035	1768	917	1755	1198	1441	1812	841	3673	2597	2344	1941	3180	2112	2551	1677	1402	1648	2997	1139	3541	2568	2052	1167	1805	691	603	63	965	1553	1946	830	1494	1610	2534	1725
gene-LOC101905343,Dbxref=GeneID:101905343,Name=LOC101905343	NC_037329.1	25527253	25529672	-	2420	0	0	0	0	0	0	0	0	0	0	0	0	0	0	0	0	0	0	0	0	0	0	0	0	0	0	0	0	0	0	0	0	0	0	0	0	0	0	0	0	0	0	0	0
gene-GAD1,Dbxref=BGD:BT14191,GeneID:517552,VGNC:VGNC:29204,Name=GAD1	NC_037329.1	25604077	25643984	-	39908	2	0	2	0	0	0	0	0	1	1	0	0	0	0	0	0	0	0	0	0	1	0	0	0	0	0	0	0	0	1	0	2	0	0	0	0	0	0	0	1	0	1	0	1
gene-ERICH2,Dbxref=BGD:BT20040,GeneID:615113,VGNC:VGNC:28583,Name=ERICH2	NC_037329.1	25661913	25694183	-	32271	0	0	1	0	0	0	0	0	90	124	157	126	157	180	125	134	4	0	0	6	0	0	2	1	0	0	1	0	1	4	0	2	0	0	4	0	6	1	0	0	4	3	7	2
gene-SP5,Dbxref=GeneID:512467,Name=SP5	NC_037329.1	25728713	25733165	-	4453	0	0	0	0	0	0	0	1	495	617	812	1274	323	649	336	623	23	23	24	34	9	29	48	19	0	0	0	0	2	0	1	9	10	6	5	1	8	8	11	8	14	22	21	12
gene-MYO3B,Dbxref=BGD:BT15624,GeneID:536123,VGNC:VGNC:31825,Name=MYO3B	NC_037329.1	25778898	26211233	-	432336	20	12	28	30	3	19	11	25	15	40	38	23	18	30	24	21	37	16	18	59	17	18	27	10	7	13	16	40	17	64	22	5	12	6	3	2	15	13	14	8	17	17	19	7
gene-LOC112443628,Dbxref=GeneID:112443628,Name=LOC112443628	NC_037329.1	25871298	25871401	-	104	0	0	0	0	0	0	0	0	0	0	0	0	0	0	0	0	0	0	0	0	0	0	0	0	0	0	0	0	0	0	0	0	0	0	0	0	0	0	0	0	0	0	0	0
gene-LOC112442556,Dbxref=GeneID:112442556,Name=LOC112442556	NC_037329.1	26151112	26168710	+	17599	0	0	0	0	0	0	0	0	0	0	0	0	0	0	0	0	0	0	0	0	0	0	0	0	0	0	0	0	0	0	0	0	0	0	0	0	0	0	0	0	0	0	0	0
gene-LOC112443627,Dbxref=GeneID:112443627,Name=LOC112443627	NC_037329.1	26286131	26286238	+	108	0	0	0	0	0	0	0	0	0	0	0	0	0	0	0	0	0	0	0	0	0	2	0	0	0	0	0	0	0	0	0	0	0	0	0	0	0	0	0	0	0	0	0	0
gene-UBR3,Dbxref=GeneID:537932,Name=UBR3	NC_037329.1	26312357	26517619	-	205263	1278	881	1015	707	894	847	145	1359	786	933	677	905	552	738	906	404	2222	1844	1264	1249	1872	1452	1704	1030	1035	1036	1740	666	1977	1765	1188	841	1119	509	469	95	882	691	1080	607	1643	1920	3069	2055
gene-METTL5,Dbxref=GeneID:614427,VGNC:VGNC:31414,Name=METTL5	NC_037329.1	26534519	26545293	+	10775	1474	1109	1391	939	632	1379	42	1648	224	262	196	290	203	211	236	121	897	816	780	776	895	684	817	623	494	407	793	346	983	953	623	461	561	275	236	34	463	453	528	278	992	1098	1603	1092
gene-SSB,Dbxref=GeneID:338071,Name=SSB	NC_037329.1	26544087	26554136	-	10050	3854	2870	4735	1920	711	2790	56	4487	814	1065	607	883	723	848	1300	333	3836	3534	3131	3520	3344	2995	3275	2740	1435	1367	2495	951	3120	2707	2954	1221	1966	1057	979	127	2153	2300	2019	758	2687	2541	3885	2801
gene-LOC112443694,Dbxref=GeneID:112443694,Name=LOC112443694	NC_037329.1	26545875	26545981	-	107	0	0	0	0	0	0	0	0	0	0	0	0	0	0	0	0	0	0	0	0	0	0	0	0	0	0	0	0	0	0	0	0	0	0	0	0	0	0	0	0	0	0	0	0
gene-LOC112442557,Dbxref=GeneID:112442557,Name=LOC112442557	NC_037329.1	26554284	26556135	+	1852	0	0	0	0	0	0	0	0	0	1	1	1	0	3	2	2	3	0	3	1	1	0	2	1	0	0	1	4	2	4	2	0	2	0	0	0	0	1	0	0	0	1	2	2
gene-KLHL23,Dbxref=BGD:BT13307,GeneID:100140861,Name=KLHL23	NC_037329.1	26570154	26589955	-	19802	26	15	41	0	16	37	3	29	76	124	77	100	95	108	89	54	169	71	83	68	103	113	89	41	161	85	198	48	217	160	103	44	65	34	30	4	45	55	56	64	58	109	110	88
gene-PHOSPHO2,Dbxref=BGD:BT26619,GeneID:507308,VGNC:VGNC:32843,Name=PHOSPHO2	NC_037329.1	26613241	26618778	-	5538	1082	935	1157	1140	1010	1481	121	1643	490	504	473	621	481	493	758	358	892	665	671	998	726	752	617	752	728	382	752	492	922	1103	770	690	482	277	343	30	483	601	354	252	681	744	1094	839
gene-CCDC173,Dbxref=GeneID:616485,VGNC:VGNC:26870,Name=CCDC173	NC_037329.1	26618436	26643283	+	24848	16	3	7	19	0	28	0	18	35	43	34	51	18	51	49	15	19	3	8	11	18	6	17	7	14	10	29	5	20	17	8	0	4	1	2	2	3	5	6	10	15	35	31	29
gene-PPIG,Dbxref=BGD:BT21620,GeneID:783720,VGNC:VGNC:33199,Name=PPIG	NC_037329.1	26643721	26689540	-	45820	4579	3816	4572	2343	1319	2694	162	5120	1194	1673	912	1432	988	1217	1742	600	5451	4141	4077	4392	5198	3931	4422	3322	2169	2083	3829	1565	4013	3066	3620	2312	2578	1313	1160	151	2542	2586	2718	1247	3016	2929	4940	3426
gene-FASTKD1,Dbxref=BGD:BT25291,GeneID:515744,VGNC:VGNC:28873,Name=FASTKD1	NC_037329.1	26694291	26733023	+	38733	1440	1163	1281	917	580	1051	65	1404	223	271	196	268	274	272	323	144	896	724	577	747	929	569	785	582	421	325	626	338	900	884	651	462	454	258	241	36	398	550	564	217	471	473	725	621
gene-LOC112442558,Dbxref=GeneID:112442558,Name=LOC112442558	NC_037329.1	26710477	26713105	+	2629	0	0	0	0	0	0	0	0	0	0	0	0	0	0	0	0	0	0	0	0	0	0	0	0	0	0	0	0	0	0	0	0	0	0	0	0	0	0	0	0	0	0	0	0
gene-LOC112443678,Dbxref=GeneID:112443678,Name=LOC112443678	NC_037329.1	26713498	26713604	+	107	0	0	0	0	0	0	0	0	0	0	0	0	0	0	0	0	0	0	0	0	0	0	0	0	0	0	0	0	0	0	0	0	0	0	0	0	0	0	0	0	0	0	0	0
gene-KLHL41,Dbxref=BGD:BT25195,GeneID:505794,VGNC:VGNC:30666,Name=KLHL41	NC_037329.1	26734650	26750934	-	16285	16	7	19	0	0	0	2	11	13	25	13	27	16	24	13	8	28	16	18	24	7	11	32	13	19	18	30	3	28	28	22	21	18	3	9	1	8	10	14	11	98	88	85	41
gene-LOC104971168,Dbxref=GeneID:104971168,Name=LOC104971168	NC_037329.1	26751096	26763565	+	12470	5	4	7	10	0	0	0	0	1	1	0	2	3	0	1	0	2	4	1	2	3	2	7	7	1	2	7	0	5	3	5	3	1	0	0	0	1	0	0	2	1	4	5	1
gene-BBS5,Dbxref=BGD:BT21792,GeneID:528191,Name=BBS5	NC_037329.1	26753218	26774748	-	21531	85	126	45	17	4	28	1	74	38	30	24	46	26	32	52	4	72	54	35	21	65	54	51	28	43	39	91	35	90	140	46	15	33	15	6	1	21	27	28	20	79	93	118	68
gene-TRNAR-UCU-2,Dbxref=GeneID:112443789,Name=TRNAR-UCU	NC_037329.1	26781863	26781934	-	72	0	0	0	0	0	0	0	0	0	0	0	0	0	0	0	0	0	0	0	0	0	0	0	0	0	0	0	0	0	0	0	0	0	0	0	0	0	0	0	0	0	0	0	0
gene-LRP2,Dbxref=GeneID:100337021,VGNC:VGNC:30990,Name=LRP2	NC_037329.1	26855511	27031117	+	175607	10	3	6	1	0	7	7	10	69	47	87	92	19	31	105	73	4	1	3	24	6	6	1	6	3	3	11	4	5	2	1	11	7	1	0	1	7	1	1	8	5	6	18	15
gene-DHRS9,Dbxref=BGD:BT11483,GeneID:282851,VGNC:VGNC:28046,Name=DHRS9	NC_037329.1	27068204	27092072	-	23869	706	174	861	376	93	269	44	349	3	12	6	7	10	5	2	0	89	58	86	100	142	46	93	59	33	12	68	35	54	30	33	21	86	42	25	8	48	39	68	35	5	22	40	10
gene-ABCB11,Dbxref=BGD:BT20071,GeneID:531150,VGNC:VGNC:25463,Name=ABCB11	NC_037329.1	27112288	27212706	+	100419	5	1	12	2	0	2	0	4	7538	3804	5770	6414	4725	2701	4073	1415	11	1	7	14	10	3	7	8	8	2	3	2	1	4	8	11	4	4	1	0	7	10	2	9	2	3	10	14
gene-G6PC2,Dbxref=BGD:BT12813,GeneID:505012,VGNC:VGNC:29179,Name=G6PC2	NC_037329.1	27226323	27233030	-	6708	0	0	0	0	0	7	0	0	0	0	0	0	0	0	0	0	0	0	0	0	0	0	0	0	0	0	0	0	0	0	0	0	0	0	0	0	0	0	0	1	0	0	0	0
gene-SPC25,Dbxref=BGD:BT23971,GeneID:505011,VGNC:VGNC:35196,Name=SPC25	NC_037329.1	27248534	27264673	+	16140	559	268	554	312	62	498	21	720	168	137	96	170	154	73	101	50	1109	920	1092	1346	988	705	778	720	511	250	675	308	897	804	957	521	451	334	242	24	551	528	570	157	1730	1198	2044	1670
gene-LOC112443601,Dbxref=GeneID:112443601,Name=LOC112443601	NC_037329.1	27258416	27258518	-	103	0	0	0	0	0	0	0	0	0	0	0	0	0	0	0	0	0	0	0	0	0	0	0	0	0	0	0	0	0	0	0	0	0	0	0	0	0	0	0	0	0	0	0	0
gene-NOSTRIN,Dbxref=BGD:BT23095,GeneID:521834,VGNC:VGNC:32176,Name=NOSTRIN	NC_037329.1	27269371	27332534	-	63164	12	10	6	1	0	10	2	24	634	708	360	569	427	459	518	202	1967	701	867	650	1279	1064	1530	607	642	488	1561	509	1516	1635	679	405	1165	418	275	48	605	816	998	809	52	98	145	60
gene-CERS6,Dbxref=BGD:BT20214,GeneID:616901,VGNC:VGNC:27228,Name=CERS6	NC_037329.1	27353327	27712377	-	359051	557	682	275	625	73	857	69	687	2786	1215	1680	4104	1733	1111	1005	412	1834	1326	855	1112	1307	1573	2006	1058	826	1153	991	654	1460	1595	1584	1236	901	293	407	58	613	654	1367	518	257	359	338	356
gene-MIR2353,Dbxref=GeneID:100313161,miRBase:MI0011382,Name=MIR2353	NC_037329.1	27581629	27581703	-	75	0	0	0	0	0	0	0	0	0	0	0	0	0	0	0	0	0	0	0	0	0	0	0	0	0	0	0	0	0	0	0	0	0	0	0	0	0	0	0	0	0	0	0	0
gene-STK39,Dbxref=BGD:BT24465,GeneID:522103,Name=STK39	NC_037329.1	27870193	27963306	+	93114	103	64	76	66	24	19	3	93	44	34	23	34	44	45	84	12	233	153	131	164	134	118	168	112	47	85	189	27	143	109	161	38	78	48	45	9	77	53	48	44	317	247	439	261
gene-LOC100847850,Dbxref=GeneID:100847850,Name=LOC100847850	NC_037329.1	28189795	28191624	-	1830	36	0	21	9	0	7	0	29	37	52	27	35	73	55	86	12	98	59	66	93	62	47	43	43	30	37	71	20	56	64	96	29	44	24	16	0	19	23	22	23	108	112	134	66
gene-LOC112442559,Dbxref=GeneID:112442559,Name=LOC112442559	NC_037329.1	28192126	28255465	-	63340	168	80	144	107	69	155	13	272	177	159	102	113	304	176	274	108	421	229	288	364	344	308	208	280	238	249	562	196	409	396	883	488	157	53	74	9	87	168	119	63	521	359	601	520
gene-B3GALT1,Dbxref=BGD:BT26965,GeneID:539027,VGNC:VGNC:26372,Name=B3GALT1	NC_037329.1	28307919	28937959	-	630041	23	24	32	20	3	39	18	16	1632	2347	1865	2639	3458	2817	2869	1042	49	17	27	118	38	38	26	13	31	14	37	19	32	18	23	33	22	11	19	8	27	11	15	17	24	29	58	24
gene-XIRP2,Dbxref=GeneID:506090,VGNC:VGNC:36986,Name=XIRP2	NC_037329.1	28988604	29067347	-	78744	1	1	1	12	2	14	11	2	0	0	3	2	2	1	1	1	1	1	0	7	4	6	2	1	7	5	10	0	5	3	5	3	2	0	1	0	0	3	2	1	6	13	9	1
gene-MIR2285W,Dbxref=GeneID:102467001,miRBase:MI0025189,Name=MIR2285W	NC_037329.1	29049864	29049946	+	83	0	0	0	0	0	0	0	0	0	0	0	0	0	0	0	0	0	0	0	0	0	0	0	0	0	0	0	0	0	0	0	0	0	0	0	0	0	0	0	0	0	0	0	0
gene-SCN7A,Dbxref=BGD:BT19486,GeneID:507516,VGNC:VGNC:34353,Name=SCN7A	NC_037329.1	29818717	29899887	+	81171	3	0	4	0	0	4	2	2	6	13	11	29	4	13	10	8	53	9	9	4	6	30	16	2	141	99	270	64	418	298	153	74	44	3	2	1	3	6	9	11	2	10	30	9
gene-LOC104971177,Dbxref=GeneID:104971177,Name=LOC104971177	NC_037329.1	29923620	29924261	-	642	0	0	0	0	0	0	0	0	0	0	0	0	0	0	0	0	0	0	0	2	0	0	0	0	0	0	0	0	0	0	0	0	0	0	0	0	0	0	0	0	0	0	1	1
gene-SCN9A,Dbxref=BGD:BT23833,GeneID:533065,VGNC:VGNC:34355,Name=SCN9A	NC_037329.1	29924442	30089661	+	165220	13	15	23	1	1	16	0	16	5	2	1	2	1	2	2	1	14	12	13	27	24	15	5	5	5	8	9	0	15	6	2	12	22	7	6	1	4	6	4	3	7	19	26	15
gene-LOC780963,Dbxref=GeneID:780963,Name=LOC780963	NC_037329.1	29991119	29995740	+	4622	0	0	0	0	0	0	0	0	0	0	0	0	0	0	0	0	0	0	0	0	0	0	0	0	0	0	0	0	0	0	0	0	0	0	0	0	0	0	0	0	0	0	0	0
gene-LOC112442560,Dbxref=GeneID:112442560,Name=LOC112442560	NC_037329.1	30011613	30086804	-	75192	0	0	0	0	0	0	0	0	0	0	0	0	0	0	0	0	0	0	0	0	0	0	0	0	0	0	0	0	0	0	0	0	0	0	0	0	0	0	0	0	0	0	0	0
gene-SCN1A,Dbxref=BGD:BT23068,GeneID:529590,VGNC:VGNC:34345,Name=SCN1A	NC_037329.1	30163841	30320876	+	157036	14	6	18	2	14	18	21	6	6	4	3	9	5	11	5	4	43	20	21	42	24	22	25	22	13	13	17	9	20	16	24	22	29	14	5	5	13	21	16	17	7	6	13	11
gene-LOC112443611,Dbxref=GeneID:112443611,Name=LOC112443611	NC_037329.1	30176165	30176271	-	107	0	0	0	0	0	0	0	0	0	0	0	0	0	0	0	0	0	0	0	0	0	0	0	0	0	0	0	0	0	0	0	0	0	0	0	0	0	0	0	0	0	0	0	0
gene-TTC21B,Dbxref=BGD:BT26496,GeneID:527412,VGNC:VGNC:36460,Name=TTC21B	NC_037329.1	30336656	30434728	+	98073	972	731	686	375	200	539	35	1263	343	383	322	594	232	318	450	160	1475	827	607	855	886	789	994	699	419	271	812	250	665	554	500	310	675	216	307	41	368	356	518	347	639	695	947	583
gene-LOC104971180,Dbxref=GeneID:104971180,Name=LOC104971180	NC_037329.1	30485587	30506840	+	21254	159	244	109	68	135	37	19	103	11	18	6	4	4	3	6	1	18	6	10	6	16	14	31	24	10	18	8	1	20	22	6	0	15	5	9	0	7	10	26	10	0	6	1	2
gene-GALNT3,Dbxref=BGD:BT13612,GeneID:535458,VGNC:VGNC:29232,Name=GALNT3	NC_037329.1	30517026	30570448	+	53423	2151	1754	1557	1258	854	1142	151	2418	51	140	35	55	36	45	61	14	678	495	414	515	499	577	504	431	255	175	227	123	324	292	217	145	239	116	144	21	230	198	245	175	572	637	916	813
gene-CSRNP3,Dbxref=BGD:BT30079,GeneID:540832,Name=CSRNP3	NC_037329.1	30608229	30812957	-	204729	236	168	233	241	277	184	18	242	108	133	84	108	62	122	98	66	503	292	337	375	527	274	399	316	194	122	261	115	283	297	327	221	238	115	81	8	113	190	215	93	258	229	391	322
gene-LOC112443604,Dbxref=GeneID:112443604,Name=LOC112443604	NC_037329.1	30651898	30652004	-	107	0	0	0	0	0	0	0	0	0	0	0	0	0	0	0	0	0	0	0	0	0	0	0	0	0	0	0	0	0	0	0	0	0	0	0	0	0	0	0	0	0	0	0	0
gene-SCN2A,Dbxref=BGD:BT26708,GeneID:539718,VGNC:VGNC:34347,Name=SCN2A	NC_037329.1	30880623	31019443	-	138821	3	0	7	1	1	41	6	0	0	0	1	6	2	3	5	3	13	6	2	16	15	7	22	1	29	14	29	15	49	21	45	28	7	2	4	0	5	0	5	7	3	4	2	1
gene-SCN3A,Dbxref=BGD:BT19303,GeneID:534223,Name=SCN3A	NC_037329.1	31064123	31185542	+	121420	26	26	60	160	17	56	33	25	1	11	2	3	6	0	5	0	263	123	229	254	210	229	632	67	5	3	28	41	14	32	24	12	126	48	35	10	85	64	257	54	13	34	46	53
gene-LOC112443706,Dbxref=GeneID:112443706,Name=LOC112443706	NC_037329.1	31120356	31120462	-	107	0	0	0	0	0	0	0	0	0	0	0	0	0	0	0	0	0	0	0	0	0	0	0	0	0	0	0	0	0	0	0	0	0	0	0	0	0	0	0	0	0	0	0	0
gene-SLC38A11,Dbxref=BGD:BT22609,GeneID:523418,VGNC:VGNC:34848,Name=SLC38A11	NC_037329.1	31290315	31348856	+	58542	56	3	21	7	0	29	0	60	85	85	53	35	4	25	58	14	152	70	49	81	55	85	160	111	16	3	14	6	23	14	11	21	113	11	43	3	42	27	40	24	11	16	13	2
gene-LOC112442561,Dbxref=GeneID:112442561,Name=LOC112442561	NC_037329.1	31388505	31431259	-	42755	13	0	12	1	13	0	0	3	3	7	4	3	8	6	8	7	10	18	11	14	26	5	15	6	8	4	23	1	8	10	5	5	12	4	5	2	14	4	12	14	0	1	5	3
gene-LOC112443710,Dbxref=GeneID:112443710,Name=LOC112443710	NC_037329.1	31419404	31419510	+	107	0	0	0	0	0	0	0	0	0	0	0	0	0	0	0	0	0	0	0	0	0	0	0	0	0	0	0	0	0	0	0	0	0	0	0	0	0	0	0	0	0	0	0	0
gene-COBLL1,Dbxref=BGD:BT15618,GeneID:532067,Name=COBLL1	NC_037329.1	31429854	31597850	+	167997	196	71	144	135	81	60	34	90	1602	2603	1138	1924	1194	1531	1825	604	1110	621	581	483	804	548	810	401	362	233	459	258	414	289	218	143	614	206	152	23	390	321	359	326	48	87	368	70
gene-LOC107132251,Dbxref=GeneID:107132251,Name=LOC107132251	NC_037329.1	31621969	31637760	+	15792	0	0	0	0	0	0	0	1	124	85	144	207	117	133	35	91	0	2	1	3	1	0	0	0	0	0	1	0	1	0	1	0	0	1	1	0	2	0	0	1	0	0	0	0
gene-LOC104971229,Dbxref=GeneID:104971229,Name=LOC104971229	NC_037329.1	31642692	31667850	-	25159	0	0	0	3	0	0	0	0	39	73	49	86	66	95	24	19	5	1	4	5	1	5	1	0	0	3	1	0	0	2	1	1	1	0	2	0	0	2	0	0	0	1	5	1
gene-GRB14,Dbxref=BGD:BT14600,GeneID:497029,VGNC:VGNC:29630,Name=GRB14	NC_037329.1	31681727	31810646	+	128920	22	1	18	18	0	2	1	5	708	492	519	935	759	599	686	327	26	15	24	20	25	16	37	14	59	25	101	56	113	72	46	21	19	7	2	0	15	14	15	7	4	4	11	5
gene-FIGN,Dbxref=BGD:BT29953,GeneID:101905392,VGNC:VGNC:29010,Name=FIGN	NC_037329.1	32625607	32756982	+	131376	2	5	9	2	5	26	10	1	120	174	85	168	88	81	133	20	147	46	25	28	61	82	74	21	90	62	236	63	274	120	86	56	65	25	10	2	28	19	52	46	6	15	22	13
gene-TRNAC-GCA-12,Dbxref=GeneID:112443740,Name=TRNAC-GCA	NC_037329.1	32708913	32708985	+	73	0	0	0	0	0	0	0	0	0	0	0	0	0	0	0	0	0	0	0	0	0	0	0	0	0	0	0	0	0	0	0	0	0	0	0	0	0	0	0	0	0	0	0	0
gene-LOC107131350,Dbxref=GeneID:107131350,Name=LOC107131350	NC_037329.1	32830105	32849079	+	18975	0	0	0	0	0	0	0	0	1	1	0	1	0	0	0	0	2	0	2	4	0	0	0	1	1	0	0	0	0	0	1	0	0	0	0	0	2	0	1	0	0	1	0	0
gene-LOC107132260,Dbxref=GeneID:107132260,Name=LOC107132260	NC_037329.1	33810603	33811173	-	571	0	0	0	0	0	0	0	0	0	0	0	0	0	0	0	0	0	0	0	0	0	0	0	0	0	0	0	0	0	0	0	0	0	0	0	0	0	0	0	0	0	0	0	0
gene-KCNH7,Dbxref=BGD:BT21647,GeneID:534542,VGNC:VGNC:30449,Name=KCNH7	NC_037329.1	33981480	34053028	+	71549	2	0	0	0	0	0	4	2	3	6	4	1	2	5	4	2	3	2	0	8	4	2	2	0	1	0	4	6	10	4	0	10	2	0	1	0	0	0	1	0	0	1	6	0
gene-LOC112442562,Dbxref=GeneID:112442562,Name=LOC112442562	NC_037329.1	34054738	34059419	+	4682	1	0	0	0	0	0	0	0	0	5	3	2	1	1	4	3	3	1	0	0	1	0	1	0	0	1	0	6	1	0	0	0	0	1	0	0	1	0	1	0	0	1	5	1
gene-GCA,Dbxref=BGD:BT18279,GeneID:507139,VGNC:VGNC:29278,Name=GCA	NC_037329.1	34067544	34087631	-	20088	533	426	687	166	242	228	40	397	18	36	17	20	20	18	14	15	100	76	91	56	75	58	113	62	67	40	94	63	151	178	90	18	41	18	34	2	32	24	53	27	26	51	82	58
gene-LOC112443621,Dbxref=GeneID:112443621,Name=LOC112443621	NC_037329.1	34079005	34079107	+	103	0	0	0	0	0	0	0	0	0	0	0	0	0	0	0	0	0	0	0	0	0	0	0	0	0	0	0	0	0	0	0	0	0	0	0	0	0	0	0	0	0	0	0	0
gene-IFIH1,Dbxref=BGD:BT17815,GeneID:535490,VGNC:VGNC:30048,Name=IFIH1	NC_037329.1	34111332	34166970	+	55639	4323	6207	3890	1349	2467	3551	670	6387	517	1270	273	664	494	901	1285	358	2181	3373	1685	1478	5680	2637	3422	2135	1322	1888	2082	849	3502	3000	3010	1652	874	368	645	64	942	1273	1675	689	470	726	1073	743
gene-FAP,Dbxref=BGD:BT10922,GeneID:508882,VGNC:VGNC:28862,Name=FAP	NC_037329.1	34192288	34271389	+	79102	13	22	8	1	1	19	10	14	9	68	10	29	4	11	9	7	163	50	27	32	39	27	63	10	164	202	338	140	340	316	98	82	59	21	5	2	10	9	12	71	47	120	95	107
gene-GCG,Dbxref=BGD:BT14152,GeneID:280802,VGNC:VGNC:29284,Name=GCG	NC_037329.1	34292551	34302951	+	10401	0	0	0	4	0	0	0	0	0	0	0	0	0	0	0	0	4	21	6	15	9	5	27	3	0	0	0	0	1	0	1	3	3	4	3	0	27	1	4	2	0	8	5	16
gene-LOC112442563,Dbxref=GeneID:112442563,Name=LOC112442563	NC_037329.1	34371261	34383785	-	12525	58	49	146	6	3	0	0	25	6	17	10	6	3	7	37	8	37	53	48	12	46	25	109	30	7	9	40	5	8	24	13	17	21	25	10	0	9	26	28	25	308	308	505	338
gene-DPP4,Dbxref=GeneID:281122,Name=DPP4	NC_037329.1	34382851	34467587	+	84737	992	628	1064	158	160	387	39	643	2607	2811	2207	2942	1335	2580	4435	1721	1738	852	906	526	1175	823	1202	644	206	318	534	188	573	357	314	267	602	195	164	18	316	281	544	361	10799	9072	14747	9340
gene-SLC4A10,Dbxref=GeneID:517077,VGNC:VGNC:34890,Name=SLC4A10	NC_037329.1	34473395	34816443	-	343049	13	7	6	33	9	32	33	13	9	5	5	10	4	5	8	1	37	10	18	54	20	21	11	6	9	5	17	3	3	6	6	5	104	5	7	1	8	5	4	13	210	202	464	147
gene-TBR1,Dbxref=BGD:BT26335,GeneID:505142,VGNC:VGNC:35662,Name=TBR1	NC_037329.1	34960314	34968013	-	7700	0	0	0	0	0	0	0	2	0	4	0	0	0	0	0	0	4	5	0	0	4	3	2	2	1	0	0	2	1	0	0	0	2	0	1	0	3	0	0	1	2	4	3	0
gene-PSMD14,Dbxref=BGD:BT25713,GeneID:535683,VGNC:VGNC:33465,Name=PSMD14	NC_037329.1	34972736	35083013	-	110278	3606	2780	3134	1986	932	2884	139	3672	502	577	384	590	525	526	696	226	2414	2164	2053	2203	2449	1696	1788	1778	1307	982	1756	828	2611	2773	2147	1330	1238	768	732	76	1070	1425	1481	491	1816	1629	2467	1936
gene-TRNAL-CAA,Dbxref=GeneID:112443790,Name=TRNAL-CAA	NC_037329.1	35103728	35103809	-	82	0	0	0	0	0	0	0	0	0	0	0	0	0	0	0	0	0	0	0	0	0	0	0	0	0	0	0	0	0	0	0	0	0	0	0	0	0	0	0	0	0	0	0	0
gene-LOC112442326,Dbxref=GeneID:112442326,Name=LOC112442326	NC_037329.1	35130185	35134342	-	4158	0	0	0	0	0	0	0	0	0	0	0	0	0	0	0	0	0	0	0	0	0	0	0	0	0	0	0	0	0	0	0	0	0	0	0	0	0	0	0	0	1	0	2	0
gene-TANK,Dbxref=BGD:BT21203,GeneID:539513,VGNC:VGNC:35594,Name=TANK	NC_037329.1	35143355	35239531	-	96177	7039	7611	8218	4486	3909	4632	544	6245	243	447	213	316	244	340	395	106	3298	2660	2579	1914	3491	2334	2700	1729	989	1049	1613	668	2279	2278	1253	913	1651	604	562	73	1186	1103	1631	682	1073	1419	2328	1482
gene-RBMS1,Dbxref=BGD:BT10111,GeneID:526135,VGNC:VGNC:33809,Name=RBMS1	NC_037329.1	35854946	36074569	+	219624	645	479	460	118	48	166	27	537	216	496	227	371	215	348	336	80	1623	1058	719	676	1195	1066	1281	522	399	461	979	202	1184	618	455	198	845	245	260	25	538	319	699	530	539	617	1153	810
gene-LOC101906588,Dbxref=GeneID:101906588,Name=LOC101906588	NC_037329.1	35919529	35940140	-	20612	0	0	0	0	0	0	0	0	0	0	0	0	0	0	0	0	0	0	0	0	0	0	0	0	0	0	0	0	0	0	0	0	0	0	0	0	0	0	0	0	0	0	0	0
gene-LOC101906513,Dbxref=GeneID:101906513,Name=LOC101906513	NC_037329.1	36028559	36028903	-	345	0	0	0	0	0	0	0	0	0	0	0	0	0	0	0	0	0	0	0	0	0	0	0	0	0	0	0	0	0	0	0	0	0	0	0	0	0	0	0	0	0	0	0	0
gene-ITGB6,Dbxref=BGD:BT11602,GeneID:282644,VGNC:VGNC:30331,Name=ITGB6	NC_037329.1	36097360	36248576	+	151217	1826	1241	1436	1721	1391	3107	136	2078	198	402	254	360	195	290	325	378	2631	1409	1281	4492	1569	1480	2180	2748	1745	790	1650	1988	2010	1901	1741	2757	908	888	922	192	804	1398	656	607	665	820	873	734
gene-LOC107132253,Dbxref=GeneID:107132253,Name=LOC107132253	NC_037329.1	36247419	36265063	-	17645	0	1	0	0	0	0	0	0	2	2	0	0	0	1	0	0	12	7	3	1	1	10	6	0	5	2	9	2	5	18	14	14	5	3	0	0	1	6	5	0	1	1	2	0
gene-PLA2R1,Dbxref=BGD:BT17328,GeneID:317777,VGNC:VGNC:32966,Name=PLA2R1	NC_037329.1	36265393	36407978	+	142586	39	16	36	23	59	9	15	26	199	439	187	184	105	305	341	127	1544	612	724	353	917	1013	1187	514	1115	1247	2082	591	1767	1729	1579	1573	573	216	201	31	344	435	842	329	285	305	626	274
gene-LOC112443655,Dbxref=GeneID:112443655,Name=LOC112443655	NC_037329.1	36398029	36398164	+	136	0	0	0	0	0	0	0	0	0	0	0	0	0	0	0	0	0	0	0	0	0	0	0	0	0	0	0	0	0	0	0	0	0	0	0	0	0	0	0	0	0	0	0	0
gene-LY75,Dbxref=GeneID:407236,Name=LY75	NC_037329.1	36454504	36545260	+	90757	2089	1252	1967	972	1108	1010	147	1717	103	449	114	140	59	164	219	69	6275	5831	5056	5238	5660	5116	6258	3914	1857	1892	3424	945	2590	2531	1635	968	3324	2169	1492	203	3757	1586	3275	1335	24704	28657	55749	33227
gene-CD302,Dbxref=BGD:BT18323,GeneID:100126272,Name=CD302	NC_037329.1	36553599	36579202	+	25604	1690	1350	1383	709	863	555	90	1231	3774	3568	2807	4640	2835	4269	4344	1383	3371	1604	1900	1269	2267	2147	2297	1177	2847	2615	5414	1603	7756	7919	3746	2772	1185	504	309	45	919	1021	1383	800	1425	1118	1786	1344
gene-MARCH7,Dbxref=BGD:BT26541,GeneID:507865,VGNC:VGNC:31242,Name=MARCH7	NC_037329.1	36579466	36627246	-	47781	6927	5127	6015	3513	4435	4310	467	5691	1125	1537	894	1500	916	1390	1379	495	5074	3835	3763	3326	4585	3790	3813	2481	2161	1742	3983	1341	4029	4174	2325	1578	2774	1037	956	127	2027	1663	2218	1295	4304	4979	9053	5829
gene-BAZ2B,Dbxref=BGD:BT16542,GeneID:535498,Name=BAZ2B	NC_037329.1	36714691	37047073	+	332383	599	576	979	883	652	473	143	581	448	721	331	587	389	501	572	228	999	511	453	488	684	713	751	360	686	524	1420	423	1155	905	689	595	489	135	152	17	264	285	415	357	1129	1505	2333	1561
gene-WDSUB1,Dbxref=BGD:BT13521,GeneID:783784,VGNC:VGNC:36928,Name=WDSUB1	NC_037329.1	37062460	37131922	+	69463	640	566	371	355	157	196	10	332	236	348	183	293	177	218	250	149	809	439	340	396	485	474	503	350	786	635	927	585	1435	1127	786	865	421	138	119	22	274	361	323	239	371	414	694	463
gene-TANC1,Dbxref=BGD:BT16670,GeneID:507983,VGNC:VGNC:35591,Name=TANC1	NC_037329.1	37132663	37386876	-	254214	305	187	149	241	191	254	39	225	831	759	526	1059	304	455	621	283	1449	646	586	545	608	868	793	414	423	364	634	302	882	513	402	373	812	279	233	41	389	360	592	603	1440	1410	2399	1871
gene-DAPL1,Dbxref=BGD:BT25544,GeneID:574085,VGNC:VGNC:27879,Name=DAPL1	NC_037329.1	37474707	37515049	-	40343	2006	1642	1786	3465	3322	2076	477	3202	5	7	11	9	7	5	8	5	690	1195	675	827	1111	567	664	626	87	88	181	109	285	268	151	63	400	153	123	22	271	361	325	73	753	857	1116	897
gene-TRNAC-GCA-13,Dbxref=GeneID:112443791,Name=TRNAC-GCA	NC_037329.1	37531864	37531935	-	72	0	0	0	0	0	0	0	0	0	0	0	0	0	0	0	0	0	0	0	0	0	0	0	0	0	0	0	0	0	0	0	0	0	0	0	0	0	0	0	0	0	0	0	0
gene-PKP4,Dbxref=BGD:BT10555,GeneID:281406,VGNC:VGNC:32952,Name=PKP4	NC_037329.1	37644365	37902698	-	258334	164	122	104	108	64	127	6	120	532	814	434	831	337	431	563	269	1163	429	429	440	580	625	668	384	797	544	1073	572	1156	742	610	536	731	208	211	36	290	330	462	513	1204	1373	1833	1370
gene-LOC112442564,Dbxref=GeneID:112442564,Name=LOC112442564	NC_037329.1	37962272	37965227	-	2956	0	0	1	0	0	0	0	0	0	0	0	0	0	0	0	0	0	0	0	4	0	0	0	0	0	0	0	0	0	0	0	0	0	0	0	0	0	0	0	0	0	0	0	0
gene-CCDC148,Dbxref=BGD:BT27492,GeneID:614176,Name=CCDC148	NC_037329.1	37989959	38200659	+	210701	6	5	21	7	2	22	11	9	12	14	20	21	16	20	19	13	11	5	5	24	18	7	5	11	6	8	2	3	17	8	5	7	7	1	0	2	8	3	4	3	9	9	11	12
gene-LOC112443682,Dbxref=GeneID:112443682,Name=LOC112443682	NC_037329.1	38041545	38041692	+	148	0	0	0	0	0	0	0	0	0	0	0	0	0	0	0	0	0	0	0	0	0	0	0	0	0	0	0	0	0	0	0	0	0	0	0	0	0	0	0	0	0	0	0	0
gene-UPP2,Dbxref=BGD:BT25461,GeneID:534937,VGNC:VGNC:36689,Name=UPP2	NC_037329.1	38224677	38262110	-	37434	0	0	2	0	0	5	0	0	2357	2995	2528	3662	1044	1428	2976	742	4	0	5	2	1	2	1	0	1	0	0	0	1	0	2	0	2	3	0	0	0	1	0	0	2	2	0	0
gene-LOC112443616,Dbxref=GeneID:112443616,Name=LOC112443616	NC_037329.1	38379710	38379816	+	107	0	0	0	0	0	0	0	0	0	1	0	0	0	0	0	0	0	0	0	0	1	0	0	0	0	0	0	0	0	0	0	0	0	0	0	0	0	0	0	0	0	0	0	0
gene-LOC101907729,Dbxref=GeneID:101907729,Name=LOC101907729	NC_037329.1	38400892	38466344	-	65453	5	3	2	0	0	3	0	0	39	56	29	59	39	51	55	17	61	23	30	33	34	21	32	17	12	4	32	2	29	25	14	9	24	9	6	0	11	11	20	31	3	1	8	8
gene-ACVR1,Dbxref=BGD:BT11316,GeneID:338068,VGNC:VGNC:25592,Name=ACVR1	NC_037329.1	38466800	38597896	+	131097	268	266	128	133	168	130	23	139	814	1288	722	971	869	874	840	304	2023	652	910	530	834	1028	1071	575	699	650	1283	492	1509	1079	747	653	879	409	176	46	376	406	678	527	168	232	280	199
gene-ACVR1C,Dbxref=GeneID:536380,VGNC:VGNC:25594,Name=ACVR1C	NC_037329.1	38753355	38831144	+	77790	4	7	17	0	0	4	0	10	26	22	10	10	15	16	14	3	23	34	11	2	7	20	8	2	1	0	1	3	4	3	2	1	97	5	3	0	2	4	3	20	0	4	10	1
gene-CYTIP,Dbxref=BGD:BT14455,GeneID:540450,VGNC:VGNC:49051,Name=CYTIP	NC_037329.1	38861715	38944921	+	83207	28326	21555	23699	16103	13503	18669	3647	31248	214	727	187	319	209	266	473	155	8682	8937	6014	5825	9641	7143	7175	6841	3003	3586	4623	1926	6718	5717	5275	3418	3306	1569	2046	194	3736	3389	4157	1377	2538	3386	5253	3427
gene-LOC112442565,Dbxref=GeneID:112442565,Name=LOC112442565	NC_037329.1	38949893	38957777	+	7885	5	0	12	0	0	0	0	0	0	0	0	0	0	0	0	0	1	2	2	0	2	1	0	1	0	0	0	0	4	0	0	0	1	3	5	0	1	0	4	0	1	1	1	2
gene-ERMN,Dbxref=BGD:BT28925,GeneID:617274,VGNC:VGNC:28591,Name=ERMN	NC_037329.1	39011315	39016776	+	5462	0	0	7	0	0	0	0	3	0	0	0	0	0	0	0	0	14	0	5	2	1	8	2	5	1	0	0	0	0	0	0	5	10	7	2	0	2	3	0	0	0	1	0	2
gene-GALNT5,Dbxref=BGD:BT30237,GeneID:504711,VGNC:VGNC:29233,Name=GALNT5	NC_037329.1	39025155	39069651	-	44497	1	0	0	0	0	0	0	0	87	158	14	30	96	47	31	14	17	1	2	7	1	6	2	1	7	4	10	3	0	1	4	1	2	0	2	0	0	0	1	4	0	0	6	8
gene-TRNAC-GCA-14,Dbxref=GeneID:112443741,Name=TRNAC-GCA	NC_037329.1	39299224	39299295	+	72	0	0	1	0	0	0	0	0	0	0	0	0	0	0	0	0	0	0	0	0	0	0	0	0	0	0	0	0	0	0	0	0	0	0	0	0	0	0	0	0	0	0	0	0
gene-TRNAC-ACA-7,Dbxref=GeneID:112443744,Name=TRNAC-ACA	NC_037329.1	39302771	39302842	+	72	0	0	0	0	0	0	0	0	0	0	0	0	0	0	0	0	0	0	0	0	0	0	0	0	0	0	0	0	0	0	0	0	0	0	0	0	0	0	0	0	0	0	1	0
gene-LOC112442329,Dbxref=GeneID:112442329,Name=LOC112442329	NC_037329.1	39595984	39599827	+	3844	0	0	0	0	0	0	0	0	0	0	0	0	0	0	0	0	0	0	0	2	0	0	0	0	0	0	0	0	0	0	0	0	0	0	0	0	0	0	0	0	0	0	0	0
gene-GPD2,Dbxref=BGD:BT10012,GeneID:504948,VGNC:VGNC:29531,Name=GPD2	NC_037329.1	39647467	39802943	-	155477	518	407	427	271	285	480	44	533	109	233	106	169	94	113	171	61	633	557	519	492	605	374	589	398	507	433	825	287	751	598	1050	1012	421	197	178	13	251	269	424	248	823	897	1630	1025
gene-LOC112442566,Dbxref=GeneID:112442566,Name=LOC112442566	NC_037329.1	39833996	39842412	-	8417	2	0	51	29	31	0	5	6	0	6	3	5	0	2	5	2	7	3	4	6	2	10	3	2	6	2	6	1	8	2	4	0	3	2	2	1	2	3	2	0	4	7	12	1
gene-TRNAG-GCC-3,Dbxref=GeneID:112443746,Name=TRNAG-GCC	NC_037329.1	39839393	39839463	+	71	0	0	0	0	0	0	0	0	0	0	0	0	0	0	0	0	0	0	0	0	0	0	0	0	0	0	0	0	0	0	0	0	0	0	0	0	0	0	0	0	0	0	0	0
gene-TRNAA-CGC,Dbxref=GeneID:112443792,Name=TRNAA-CGC	NC_037329.1	39839750	39839821	-	72	0	0	0	0	0	0	0	0	0	0	0	0	0	0	0	0	0	0	0	0	0	0	0	0	0	0	0	0	0	0	0	0	0	0	0	0	0	0	0	0	0	0	0	0
gene-LOC112442205,Dbxref=GeneID:112442205,Name=LOC112442205	NC_037329.1	39882372	39888977	-	6606	5	0	13	0	0	0	0	8	4	5	3	2	2	1	3	6	12	3	9	8	4	9	2	3	5	0	12	10	4	3	4	3	6	1	3	0	5	4	3	3	9	6	17	13
gene-NR4A2,Dbxref=BGD:BT15931,GeneID:540245,VGNC:VGNC:32246,Name=NR4A2	NC_037329.1	39888279	39906249	+	17971	180	101	129	91	137	101	24	117	29	51	28	56	29	25	54	18	410	253	252	316	541	292	305	249	355	360	863	201	384	408	1086	470	197	53	79	13	139	159	171	89	203	264	402	268
gene-LOC112443720,Dbxref=GeneID:112443720,Name=LOC112443720	NC_037329.1	40458044	40458150	-	107	0	0	0	0	0	0	0	0	0	0	0	0	0	0	0	0	0	0	0	0	0	0	0	0	0	0	0	0	0	0	0	0	0	0	0	0	0	0	0	0	0	0	0	0
gene-LOC112443647,Dbxref=GeneID:112443647,Name=LOC112443647	NC_037329.1	40479806	40479961	+	156	0	0	0	0	0	0	0	0	0	0	0	0	0	0	0	0	0	0	0	0	0	0	0	0	0	0	0	0	0	0	0	0	0	0	0	0	0	0	0	0	0	0	0	0
gene-KCNJ3,Dbxref=BGD:BT22778,GeneID:526088,VGNC:VGNC:30461,Name=KCNJ3	NC_037329.1	41180769	41378910	-	198142	13	4	22	12	1	5	12	9	245	207	162	269	178	181	327	113	18	12	17	43	13	22	25	10	7	20	12	5	14	9	4	6	10	5	1	2	7	7	11	6	8	8	17	9
gene-GALNT13,Dbxref=BGD:BT27058,GeneID:532545,VGNC:VGNC:29226,Name=GALNT13	NC_037329.1	41675904	42332413	-	656510	29	32	42	10	4	60	29	40	21	23	16	24	14	26	15	18	63	45	27	103	60	63	60	28	20	3	36	18	25	27	31	48	15	14	9	7	30	22	37	42	25	27	52	26
gene-RPRM,Dbxref=BGD:BT30464,GeneID:614739,VGNC:VGNC:34129,Name=RPRM	NC_037329.1	42650738	42652184	+	1447	2	0	0	0	0	0	0	1	4	4	0	0	0	0	2	0	72	32	32	22	12	64	67	22	28	2	16	7	18	14	9	7	22	20	7	4	15	15	24	27	0	6	7	0
gene-LOC112442331,Dbxref=GeneID:112442331,Name=LOC112442331	NC_037329.1	42669222	42689599	+	20378	1	1	4	1	1	0	0	3	120	10	146	88	4	493	17	67	5	3	3	6	6	5	6	2	2	0	1	0	4	8	2	2	0	1	0	0	1	3	1	1	0	1	1	4
gene-LOC112442334,Dbxref=GeneID:112442334,Name=LOC112442334	NC_037329.1	42687120	42690690	-	3571	0	0	0	0	0	0	0	0	0	0	0	0	0	0	0	0	0	0	0	0	0	0	0	0	0	0	0	0	0	0	0	0	0	0	0	0	0	0	0	0	0	0	0	0
gene-ARL6IP6,Dbxref=GeneID:507137,VGNC:VGNC:26152,Name=ARL6IP6	NC_037329.1	43427948	43469178	-	41231	3055	2221	2894	1956	2033	2010	350	2998	522	745	443	682	631	566	663	333	2690	2155	1950	2262	2464	1840	2043	1658	1424	1088	1854	870	2201	2140	1766	1268	1293	754	683	76	1242	1131	1323	644	1800	1925	3188	2173
gene-TRNAY-GUA-3,Dbxref=GeneID:112443748,Name=TRNAY-GUA	NC_037329.1	43452579	43452650	+	72	0	0	0	0	0	0	0	0	0	0	0	0	0	0	0	0	0	0	0	0	0	0	0	0	0	0	0	0	0	0	0	0	0	0	0	0	0	0	0	0	0	0	0	0
gene-LOC112443599,Dbxref=GeneID:112443599,Name=LOC112443599	NC_037329.1	43463000	43463103	+	104	0	0	0	0	0	0	0	0	0	0	0	0	0	0	0	0	0	0	0	0	0	0	0	0	0	0	0	0	0	0	0	0	0	0	0	0	0	0	0	0	0	0	0	0
gene-PRPF40A,Dbxref=GeneID:100301114,VGNC:VGNC:33379,Name=PRPF40A	NC_037329.1	43469904	43529219	+	59316	6396	4696	6152	2685	1442	3746	144	6605	853	1431	721	1152	828	1183	1405	489	5687	5395	4484	4864	5791	4176	4645	3837	2293	1923	3704	1397	4484	3685	3625	2137	2814	1688	1581	146	3087	2810	3117	1260	4303	4173	7276	4668
gene-FMNL2,Dbxref=BGD:BT16834,GeneID:788312,VGNC:VGNC:29047,Name=FMNL2	NC_037329.1	43532434	43866692	-	334259	282	149	228	198	184	131	44	272	301	770	303	390	248	379	474	159	2732	1265	1213	932	2071	1714	1867	869	1618	1885	3099	1031	3368	2407	1691	821	1391	432	395	55	631	655	1386	869	1200	1632	2132	1295
gene-LOC101902790,Dbxref=GeneID:101902790,Name=LOC101902790	NC_037329.1	43617352	43617874	-	523	0	0	0	0	0	0	0	0	0	0	0	0	0	0	0	0	0	0	0	0	0	0	0	0	0	0	0	0	0	0	0	0	0	0	0	0	0	0	0	0	0	0	0	0
gene-LOC112442568,Dbxref=GeneID:112442568,Name=LOC112442568	NC_037329.1	43733815	43734878	-	1064	0	0	0	0	0	0	0	0	0	0	0	0	0	0	0	0	0	0	0	0	0	0	0	0	0	0	0	0	0	0	0	0	0	0	0	0	0	0	0	0	0	0	0	0
gene-STAM2,Dbxref=GeneID:538505,Name=STAM2	NC_037329.1	44006640	44056554	+	49915	2019	2094	2184	865	767	1159	323	1780	551	821	413	633	357	554	673	240	1702	1234	1129	918	1416	1055	1230	726	706	854	1211	477	1437	1248	1140	822	728	324	307	45	560	539	759	338	1103	1185	1949	1293
gene-CACNB4,Dbxref=GeneID:282161,Name=CACNB4	NC_037329.1	44069605	44350698	+	281094	159	86	111	75	120	143	7	112	20	32	22	34	5	16	21	7	122	115	106	147	119	75	98	72	40	41	60	23	50	57	38	47	64	28	13	4	56	22	39	22	777	1557	3139	2009
gene-LOC112442569,Dbxref=GeneID:112442569,Name=LOC112442569	NC_037329.1	44146155	44157381	-	11227	0	0	0	0	0	0	0	0	0	0	0	0	0	0	0	0	0	0	0	0	0	0	0	0	0	0	0	0	0	0	0	0	0	0	0	0	0	0	0	0	0	0	0	0
gene-ARL5A,Dbxref=BGD:BT11523,GeneID:519694,VGNC:VGNC:26147,Name=ARL5A	NC_037329.1	44355867	44403684	+	47818	6277	4143	4820	3620	2030	3515	282	5014	1181	1890	961	1450	1069	1168	1450	702	6879	5791	5602	6408	5917	4579	4919	3769	4585	3970	6478	3403	7892	6104	5698	5475	2949	1864	1254	166	3215	2184	2727	1393	13590	15630	29539	21907
gene-NEB,Dbxref=BGD:BT11956,GeneID:407121,VGNC:VGNC:31977,Name=NEB	NC_037329.1	44432998	44652244	+	219247	293	109	104	107	12	91	27	212	7	13	9	23	7	16	15	2	110	57	52	72	112	56	44	41	46	46	50	60	105	70	28	58	67	20	30	2	68	80	62	38	125	138	192	104
gene-LOC112442618,Dbxref=GeneID:112442618,Name=LOC112442618	NC_037329.1	44624770	44639243	-	14474	0	0	0	0	0	0	0	0	0	0	0	0	0	0	0	0	0	0	0	0	0	0	0	0	0	0	0	0	0	0	0	0	0	0	0	0	0	0	0	0	0	0	0	0
gene-RIF1,Dbxref=BGD:BT21748,GeneID:541247,VGNC:VGNC:33965,Name=RIF1	NC_037329.1	44653954	44716279	-	62326	2297	1358	1825	1134	908	1746	84	2305	592	783	498	807	524	666	735	283	3253	2845	2401	2564	3199	2277	2780	1787	994	854	1990	699	1926	1560	1693	828	1377	755	684	85	1374	1206	1710	766	2720	2790	5240	3402
gene-TNFAIP6,Dbxref=BGD:BT30202,GeneID:493710,VGNC:VGNC:36156,Name=TNFAIP6	NC_037329.1	44746822	44763774	-	16953	38	340	313	214	113	235	107	224	0	1	1	0	2	0	4	0	57	8	8	6	9	14	10	0	8	13	26	12	17	35	27	27	44	7	7	0	6	16	3	30	18	35	53	39
gene-NMI,Dbxref=BGD:BT19594,GeneID:511280,Name=NMI	NC_037329.1	44825911	44846381	+	20471	5765	7990	5214	2472	2354	4277	867	6556	535	1219	390	620	622	597	961	389	2485	2283	2084	2012	3829	1797	2133	1891	1702	1958	2580	1239	3956	3432	3449	2599	1124	513	658	93	921	1513	1515	811	536	614	963	550
gene-RBM43,Dbxref=BGD:BT27984,GeneID:617625,VGNC:VGNC:33802,Name=RBM43	NC_037329.1	44857470	44869115	+	11646	3084	2114	3035	1380	1406	1332	139	2547	236	471	190	244	222	252	302	158	1986	1927	1791	1904	2563	1626	1740	1470	1035	843	1834	724	1802	1817	1052	1162	998	465	561	78	1133	915	955	621	1354	1628	2716	1777
gene-LOC112442620,Dbxref=GeneID:112442620,Name=LOC112442620	NC_037329.1	45654174	45669513	-	15340	0	0	0	0	0	0	0	2	0	2	0	0	3	0	0	0	1	0	1	2	0	0	1	0	0	0	1	3	2	0	0	1	6	0	0	0	0	0	0	0	1	0	0	1
gene-RND3,Dbxref=BGD:BT13313,GeneID:783333,VGNC:VGNC:34006,Name=RND3	NC_037329.1	45698139	45719680	+	21542	26	45	55	32	56	75	0	46	1777	2942	1677	1266	818	2247	2653	896	1124	366	342	188	462	416	379	295	598	527	831	460	1228	780	468	402	353	129	146	14	156	161	312	313	162	225	406	220
gene-LOC104968526,Dbxref=GeneID:104968526,Name=LOC104968526	NC_037329.1	46342361	46497309	-	154949	5	3	14	4	1	9	5	4	2	0	2	2	3	0	6	0	18	2	4	15	8	11	7	8	4	0	10	6	7	3	4	12	7	3	0	0	6	5	1	3	5	2	11	3
gene-MMADHC,Dbxref=BGD:BT14798,GeneID:521533,VGNC:VGNC:31511,Name=MMADHC	NC_037329.1	46549744	46565934	+	16191	8683	6988	7340	5301	3288	6590	248	8600	2861	2582	2172	2955	3165	2643	3297	1151	4057	3086	3172	3063	3354	2563	2633	2545	2191	1803	3227	1422	5137	4677	3116	2030	2418	1138	919	102	2033	2054	2169	955	2376	2321	3619	2555
gene-LYPD6,Dbxref=GeneID:100337491,VGNC:VGNC:31103,Name=LYPD6	NC_037329.1	46621542	46753883	-	132342	52	69	31	99	71	107	3	56	93	70	20	45	58	19	57	23	193	42	75	68	49	112	77	36	54	20	60	18	48	42	20	15	108	54	23	5	42	38	62	88	149	204	302	151
gene-LOC104971213,Dbxref=GeneID:104971213,Name=LOC104971213	NC_037329.1	46754001	46785567	+	31567	15	12	14	1	0	24	12	9	24	4	5	15	9	4	13	8	23	4	6	15	26	22	14	6	2	6	20	1	30	9	4	6	9	4	4	1	3	4	9	12	6	9	18	6
gene-LYPD6B,Dbxref=BGD:BT17374,GeneID:616612,VGNC:VGNC:31104,Name=LYPD6B	NC_037329.1	46966303	47199805	-	233503	17	22	20	14	1	35	16	17	12	29	13	11	16	12	26	9	31	11	12	50	10	13	10	12	2	5	16	2	21	7	12	25	17	6	4	1	14	6	4	12	16	31	46	24
gene-KIF5C,Dbxref=GeneID:538771,VGNC:VGNC:30607,Name=KIF5C	NC_037329.1	47209453	47368948	-	159496	17	150	24	7	5	67	22	45	25	42	6	30	2	25	56	14	138	120	97	88	115	154	146	88	14	72	56	54	49	45	130	58	25	26	32	3	44	49	85	74	17	44	66	33
gene-MIR2354,Dbxref=GeneID:100313286,miRBase:MI0011383,Name=MIR2354	NC_037329.1	47355913	47355987	+	75	0	0	0	0	0	0	0	0	0	0	0	0	0	0	0	0	0	0	0	0	0	0	0	0	0	0	0	0	0	0	0	0	0	0	0	0	0	0	0	0	0	0	0	0
gene-EPC2,Dbxref=BGD:BT25150,GeneID:539432,VGNC:VGNC:28528,Name=EPC2	NC_037329.1	47420198	47547522	-	127325	1239	900	1287	757	549	783	170	1286	317	477	232	395	178	343	414	126	1987	1324	1170	1013	1481	1198	1455	788	645	653	1331	450	1392	1082	793	448	916	370	260	31	669	577	895	458	1277	1287	2254	1453
gene-LOC112443690,Dbxref=GeneID:112443690,Name=LOC112443690	NC_037329.1	47541060	47541166	-	107	0	0	0	0	0	0	0	0	0	0	0	0	0	0	0	0	0	0	0	0	0	0	0	0	0	0	0	0	0	0	0	0	0	0	0	0	0	0	0	0	0	0	0	0
gene-LOC112442340,Dbxref=GeneID:112442340,Name=LOC112442340	NC_037329.1	47656321	47659886	-	3566	1	0	0	0	0	15	0	0	0	5	0	1	0	1	0	0	4	7	1	9	14	5	7	1	10	11	24	7	23	20	6	9	7	5	1	0	7	4	3	3	17	3	11	7
gene-MBD5,Dbxref=GeneID:541084,VGNC:VGNC:31277,Name=MBD5	NC_037329.1	47696843	47853314	-	156472	400	288	353	288	183	341	70	396	112	218	127	163	106	128	155	43	942	597	498	469	743	600	588	302	332	282	618	186	514	379	331	231	433	160	126	26	307	240	341	211	591	615	1095	730
gene-PTMA,Dbxref=BGD:BT21986,GeneID:615626,Name=PTMA	NC_037329.1	47896053	47897091	+	1039	4082	2539	3334	3160	2260	7358	221	4062	1127	1415	871	1152	1509	919	1393	1294	5835	3917	4434	11023	4845	4362	4039	5768	6263	2437	4612	6997	6058	5867	8143	14696	2383	2377	2866	342	3142	4968	2345	1570	4235	3704	5209	4226
gene-LOC107132255,Dbxref=GeneID:107132255,Name=LOC107132255	NC_037329.1	47961935	48181273	-	219339	371	353	605	271	407	298	66	481	23	57	34	71	41	32	48	22	425	305	272	288	547	318	307	198	141	79	305	58	173	185	154	137	172	115	77	14	186	152	184	125	213	391	695	443
gene-ORC4,Dbxref=GeneID:529245,VGNC:VGNC:32449,Name=ORC4	NC_037329.1	48181465	48278412	+	96948	3344	3105	2834	2625	1454	2645	157	3010	377	558	356	615	395	460	569	262	2164	1701	1551	1579	2053	1621	1670	1295	997	849	1640	673	2072	2006	1371	900	1143	517	422	48	931	981	1078	519	2384	2604	4303	2870
gene-ACVR2A,Dbxref=GeneID:281598,VGNC:VGNC:25595,Name=ACVR2A	NC_037329.1	48279645	48374634	-	94990	352	263	252	183	109	248	24	354	174	324	164	314	169	199	274	89	483	247	206	179	345	317	329	149	193	220	467	127	417	377	236	127	260	72	65	16	122	96	199	178	221	253	438	271
gene-LOC112442629,Dbxref=GeneID:112442629,Name=LOC112442629	NC_037329.1	48921327	49079874	+	158548	23	17	41	17	3	9	21	18	12	8	11	15	9	21	14	16	29	15	24	23	48	18	35	7	11	7	30	10	15	8	10	13	10	7	13	2	6	6	15	7	10	8	23	10
gene-LOC786829,Dbxref=BGD:BT20730,GeneID:786829,Name=LOC786829	NC_037329.1	49631454	49631879	-	426	24	8	31	30	5	24	0	38	2	2	3	3	2	4	2	2	40	25	14	50	22	13	26	34	19	10	13	6	24	24	33	8	21	6	4	0	6	22	10	3	23	12	23	22
gene-LOC104971220,Dbxref=GeneID:104971220,Name=LOC104971220	NC_037329.1	51342644	51629227	-	286584	20	25	48	5	3	36	26	26	6	15	4	4	1	7	6	1	62	14	35	41	31	31	44	13	16	12	20	17	40	27	16	52	24	11	7	7	6	18	23	15	8	5	10	14
gene-LOC112442632,Dbxref=GeneID:112442632,Name=LOC112442632	NC_037329.1	51980888	51983708	+	2821	18	96	1123	1043	340	1	4	203	0	0	0	4	1	0	0	1	3	1	9	2	4	1	0	1	0	0	56	15	28	0	1	13	1	0	2	0	3	0	5	1	0	0	0	1
gene-LOC112442346,Dbxref=GeneID:112442346,Name=LOC112442346	NC_037329.1	52150310	52153704	-	3395	0	8	0	0	0	0	0	0	0	0	0	0	0	0	0	0	0	1	0	0	0	3	1	0	0	0	1	0	1	2	2	0	0	0	0	0	0	0	0	0	0	0	0	0
gene-LOC101904069,Dbxref=GeneID:101904069,Name=LOC101904069	NC_037329.1	52169632	52170787	+	1156	12	9	5	10	6	0	0	5	0	1	0	1	0	2	1	0	10	11	5	2	4	11	14	1	10	14	16	8	31	15	13	2	5	2	0	0	2	1	2	0	0	0	0	2
gene-LOC613677,Dbxref=BGD:BT17102,GeneID:613677,Name=LOC613677	NC_037329.1	52173071	52176657	-	3587	219	279	166	175	235	222	24	293	44	75	21	39	31	36	44	23	164	99	86	89	154	112	134	118	352	274	468	326	739	679	485	564	91	35	19	1	44	75	68	53	1	7	4	4
gene-ZEB2,Dbxref=GeneID:539873,Name=ZEB2	NC_037329.1	52174189	52264481	+	90293	376	316	327	324	168	178	23	438	39	113	35	86	37	54	55	17	468	212	176	142	481	303	301	101	164	173	370	98	433	287	236	204	264	68	74	12	165	97	257	172	18	30	40	21
gene-GTDC1,Dbxref=BGD:BT20088,GeneID:534677,VGNC:VGNC:29690,Name=GTDC1	NC_037329.1	52372138	52831984	+	459847	1263	935	1388	823	838	922	96	967	242	330	162	232	159	204	277	103	1355	928	980	1021	1522	925	912	677	598	499	1090	413	1265	1095	765	580	778	349	266	31	700	554	591	403	319	329	538	370
gene-ARHGAP15,Dbxref=BGD:BT22012,GeneID:616246,VGNC:VGNC:26076,Name=ARHGAP15	NC_037329.1	52963858	53662404	-	698547	10443	11283	11262	6583	3511	6593	997	14859	111	439	100	197	150	185	231	85	4027	4867	3274	3291	6015	3311	3661	2870	2049	2293	3769	1678	4895	5319	3601	2551	1946	805	870	104	1735	1766	1936	776	2407	2804	4419	3196
gene-LOC104971224,Dbxref=GeneID:104971224,Name=LOC104971224	NC_037329.1	53230125	53243869	+	13745	0	0	0	0	0	0	0	0	0	0	0	0	0	0	0	0	0	0	0	0	0	0	0	0	0	0	0	0	0	0	0	0	0	0	0	0	0	0	0	0	0	0	0	0
gene-KYNU,Dbxref=BGD:BT16071,GeneID:520327,VGNC:VGNC:30759,Name=KYNU	NC_037329.1	53737978	53859239	-	121262	3076	5805	3107	1398	884	1638	244	3420	1260	1441	997	1347	885	1227	1619	465	1016	950	833	732	1576	713	1103	636	448	758	866	370	1391	1202	818	689	397	298	226	17	533	484	621	250	152	225	460	241
gene-TRNAC-GCA-15,Dbxref=GeneID:112443793,Name=TRNAC-GCA	NC_037329.1	55855580	55855651	-	72	0	0	0	0	0	0	0	0	0	0	0	0	0	0	0	0	0	0	0	0	0	0	0	0	0	0	0	0	0	0	0	0	0	0	0	0	0	0	0	0	0	0	0	0
gene-LOC101908548,Dbxref=GeneID:101908548,Name=LOC101908548	NC_037329.1	56146772	56204812	+	58041	0	2	1	0	0	10	0	1	0	2	1	1	1	0	1	0	3	3	3	5	5	2	1	1	5	2	3	0	1	1	3	1	1	1	2	0	4	4	3	0	1	0	3	0
gene-LRP1B,Dbxref=BGD:BT28016,GeneID:100336528,Name=LRP1B	NC_037329.1	56473705	56786999	+	313295	8	3	17	4	2	24	1	6	4	6	1	4	2	5	5	5	15	11	12	45	23	13	18	5	4	2	10	2	10	5	5	4	11	2	3	2	10	3	10	1	58	41	91	4
gene-LOC104971230,Dbxref=GeneID:104971230,Name=LOC104971230	NC_037329.1	57763986	57790968	+	26983	0	1	10	1	3	6	0	5	1	1	2	2	1	11	1	3	10	3	5	10	9	5	12	5	3	0	0	6	7	1	6	2	4	1	3	0	7	4	5	3	0	0	1	5
gene-LOC101906569,Dbxref=GeneID:101906569,Name=LOC101906569	NC_037329.1	58320759	58322066	-	1308	9	3	9	0	0	12	8	5	5	2	4	5	5	7	3	3	23	13	12	19	17	23	23	27	18	5	24	11	19	28	10	5	22	10	6	0	7	12	9	11	29	32	30	22
gene-LOC107132265,Dbxref=GeneID:107132265,Name=LOC107132265	NC_037329.1	58341869	58349098	-	7230	0	0	0	0	0	0	0	0	0	0	0	1	0	0	0	0	6	0	1	3	1	3	0	1	1	0	1	0	2	6	0	0	5	1	0	0	0	2	1	0	0	0	6	0
gene-NXPH2,Dbxref=BGD:BT30417,GeneID:281956,VGNC:VGNC:32381,Name=NXPH2	NC_037329.1	58351070	58477701	+	126632	7	5	5	5	0	11	19	1	1	7	6	2	4	2	3	1	41	15	25	32	26	13	20	1	4	12	6	2	7	7	3	5	18	5	4	0	10	10	9	11	9	10	11	8
gene-SPOPL,Dbxref=BGD:BT21759,GeneID:510817,VGNC:VGNC:35230,Name=SPOPL	NC_037329.1	58559696	58612739	-	53044	2656	2068	2308	1460	1278	1835	237	2204	258	430	224	406	264	282	347	157	1579	1204	1246	1249	1375	1150	1325	844	620	565	1102	393	1288	1204	908	611	799	373	320	55	701	479	768	418	865	992	1742	1110
gene-LOC112442641,Dbxref=GeneID:112442641,Name=LOC112442641	NC_037329.1	58673736	58739991	+	66256	6	2	16	8	12	9	1	16	7	5	2	9	8	7	7	2	16	16	8	32	31	20	29	24	5	9	15	18	58	16	40	17	6	5	8	2	18	14	14	11	11	16	16	21
gene-LOC107132262,Dbxref=GeneID:107132262,Name=LOC107132262	NC_037329.1	59126281	59128897	-	2617	28	35	28	6	11	20	0	33	6	12	5	2	3	0	2	1	20	3	6	2	1	8	8	2	12	15	27	12	29	15	13	1	11	0	0	0	3	2	3	5	2	0	2	3
gene-HNMT,Dbxref=BGD:BT15144,GeneID:613413,VGNC:VGNC:29893,Name=HNMT	NC_037329.1	59138783	59180279	-	41497	5053	4391	2330	2875	1317	2641	187	2274	57	154	40	61	57	95	78	27	247	80	58	77	65	141	121	67	346	318	579	292	904	781	327	247	199	50	29	7	84	86	123	111	65	26	52	59
gene-THSD7B,Dbxref=GeneID:100336727,VGNC:VGNC:35851,Name=THSD7B	NC_037329.1	59510748	60421814	-	911067	87	69	81	36	27	64	43	56	48	78	42	89	34	49	46	31	178	128	117	198	163	122	151	91	72	112	171	12	125	83	60	117	76	48	35	12	54	65	42	75	41	73	181	39
gene-LOC112442659,Dbxref=GeneID:112442659,Name=LOC112442659	NC_037329.1	59682210	59685249	+	3040	0	0	0	0	0	0	0	0	0	0	0	0	0	0	0	0	0	0	0	0	0	0	0	0	0	0	0	0	0	0	0	0	0	0	0	0	0	0	0	0	0	0	0	0
gene-LOC112443607,Dbxref=GeneID:112443607,Name=LOC112443607	NC_037329.1	59956182	59956288	-	107	0	0	0	0	0	0	0	0	0	0	0	0	0	0	0	0	0	0	0	0	0	0	0	0	0	0	0	0	0	0	0	0	0	0	0	0	0	0	0	0	0	0	0	0
gene-LOC785761,Dbxref=BGD:BT27082,GeneID:785761,Name=LOC785761	NC_037329.1	60302941	60304264	+	1324	0	0	0	0	0	0	0	0	0	0	0	0	0	0	0	0	0	0	0	0	0	0	0	0	0	0	0	0	0	0	0	0	0	0	0	0	0	0	0	0	0	0	0	0
gene-TRNAC-GCA-16,Dbxref=GeneID:112443750,Name=TRNAC-GCA	NC_037329.1	60714824	60714895	+	72	0	0	0	0	0	0	0	0	0	0	0	0	0	0	0	0	0	0	0	0	0	0	0	0	0	0	0	0	0	0	0	0	0	0	0	0	0	0	0	0	0	0	0	0
gene-LOC104971235,Dbxref=GeneID:104971235,Name=LOC104971235	NC_037329.1	60770133	60820369	-	50237	6	5	9	2	0	1	0	2	0	1	0	3	12	4	5	3	11	17	22	21	78	9	33	16	6	7	7	0	10	3	4	23	9	6	4	0	14	15	13	2	0	2	2	1
gene-LOC104971236,Dbxref=GeneID:104971236,Name=LOC104971236	NC_037329.1	60825652	60855065	-	29414	0	0	2	0	0	4	0	3	0	1	0	0	0	0	0	0	3	7	12	17	26	5	14	5	0	0	7	0	4	2	0	3	4	5	1	0	11	4	2	3	0	2	3	0
gene-LOC112442665,Dbxref=GeneID:112442665,Name=LOC112442665	NC_037329.1	60895252	60981315	-	86064	8	1	8	2	14	1	3	15	3	6	4	7	3	2	4	1	7	19	6	37	44	17	23	10	2	1	2	1	2	3	5	2	2	9	3	1	12	4	5	3	1	3	3	4
gene-LOC104971237,Dbxref=GeneID:104971237,Name=LOC104971237	NC_037329.1	60986584	61030466	-	43883	2	17	116	3	23	15	16	13	3	2	3	0	1	3	3	1	39	71	71	65	63	10	41	15	3	5	14	0	20	5	8	6	42	55	8	3	61	19	28	13	9	7	12	2
gene-LOC112442666,Dbxref=GeneID:112442666,Name=LOC112442666	NC_037329.1	61105404	61117939	-	12536	10	8	89	38	0	0	10	6	0	0	1	0	0	0	0	0	1	3	12	4	23	6	6	12	0	1	3	1	5	0	0	0	1	3	2	0	2	3	0	2	1	0	1	0
gene-LOC112442668,Dbxref=GeneID:112442668,Name=LOC112442668	NC_037329.1	61150037	61157519	+	7483	0	0	7	8	23	0	0	1	0	0	0	0	0	0	0	0	1	0	1	0	0	1	1	0	0	0	1	0	0	0	0	0	0	3	0	1	2	0	1	0	0	0	0	0
gene-LOC104971238,Dbxref=GeneID:104971238,Name=LOC104971238	NC_037329.1	61163639	61174085	-	10447	7	24	28	5	31	19	12	6	0	3	0	0	0	2	0	0	14	89	85	43	46	9	23	21	3	5	5	1	7	5	1	4	11	35	5	3	23	25	7	10	1	0	5	0
gene-CXCR4,Dbxref=BGD:BT27276,GeneID:281736,VGNC:VGNC:27856,Name=CXCR4	NC_037329.1	61250149	61253862	+	3714	4556	1737	3585	1891	1910	2524	184	2621	49	208	83	118	46	58	51	39	2871	2884	4620	5127	2856	1859	2290	2806	1316	1095	2747	1751	2597	2147	1176	1324	1821	1889	728	100	2656	1572	1502	564	2879	3123	4662	3596
gene-DARS,Dbxref=BGD:BT26801,GeneID:510162,VGNC:VGNC:27881,Name=DARS	NC_037329.1	61390819	61455631	+	64813	3339	2400	3363	1826	975	1920	123	3863	1338	1564	1049	1342	1198	1016	1569	595	3898	3313	3403	3217	3387	2654	2935	2748	1980	1743	3289	1435	3908	3797	3216	1993	1992	1186	847	87	1720	1894	2027	809	2644	2541	3830	2737
gene-MCM6,Dbxref=GeneID:517812,VGNC:VGNC:31312,Name=MCM6	NC_037329.1	61489675	61524287	+	34613	1758	921	2125	635	238	1213	24	2319	399	656	325	481	257	278	503	151	5669	5738	5751	7671	5583	3976	4537	4583	2321	1851	3401	2125	4159	3461	4854	2871	3065	3214	2219	292	4135	3612	3825	1161	5370	4908	7555	5578
gene-LCT,Dbxref=BGD:BT25768,GeneID:514332,VGNC:VGNC:30819,Name=LCT	NC_037329.1	61535026	61583839	+	48814	3	1	0	0	1	1	2	4	12	7	5	11	0	10	5	3	11	7	5	8	9	7	2	2	2	4	8	0	7	4	8	16	7	6	1	0	3	3	4	4	2	2	3	7
gene-UBXN4,Dbxref=BGD:BT26079,GeneID:536181,VGNC:VGNC:36627,Name=UBXN4	NC_037329.1	61587663	61617715	-	30053	4741	3262	4974	1606	926	2393	96	4126	1917	2233	1471	2170	1455	1706	2367	870	5046	3855	4277	3581	4571	3214	3598	2595	2104	2136	4414	1417	4865	4549	2801	1836	3174	1601	1037	131	2324	2388	2552	1251	3001	3081	5175	3029
gene-LOC112442348,Dbxref=GeneID:112442348,Name=LOC112442348	NC_037329.1	61626450	61629731	+	3282	0	0	0	0	0	0	0	0	0	0	0	0	0	0	0	0	0	1	0	0	3	0	0	0	3	0	0	0	0	0	0	0	0	0	0	0	0	0	0	0	0	0	0	0
gene-R3HDM1,Dbxref=BGD:BT19816,GeneID:533850,Name=R3HDM1	NC_037329.1	61636484	61799753	-	163270	536	260	419	189	127	257	44	429	161	269	106	175	130	126	211	57	2030	1729	1147	948	2081	1297	1721	826	321	435	887	189	847	563	558	224	832	338	242	12	580	485	897	323	1225	1214	2153	1415
gene-MIR128-1,Dbxref=GeneID:790995,miRBase:MI0004755,Name=MIR128-1	NC_037329.1	61675775	61675856	-	82	0	0	0	0	0	0	0	0	0	0	0	0	0	0	0	0	0	0	0	0	0	0	0	0	0	0	0	0	0	0	0	0	0	0	0	0	0	0	0	0	0	0	0	0
gene-ZRANB3,Dbxref=BGD:BT25873,GeneID:529922,VGNC:VGNC:37373,Name=ZRANB3	NC_037329.1	61800015	62104335	+	304321	491	405	596	226	150	334	11	551	203	251	145	229	137	161	268	81	1117	761	686	768	1088	816	914	617	396	325	819	250	749	575	487	341	594	233	233	31	491	397	525	298	817	802	1384	879
gene-LOC112443610,Dbxref=GeneID:112443610,Name=LOC112443610	NC_037329.1	61819425	61819527	-	103	0	0	0	0	0	0	0	0	0	0	0	0	0	0	0	0	0	0	0	0	0	0	0	0	0	0	0	0	0	0	0	0	0	0	0	0	0	0	0	0	0	0	0	0
gene-RAB3GAP1,Dbxref=BGD:BT12773,GeneID:535393,VGNC:VGNC:33653,Name=RAB3GAP1	NC_037329.1	62127815	62238860	-	111046	1510	1068	1596	657	539	1054	31	1570	896	1288	764	1290	732	853	1154	472	3656	2334	2039	2099	2783	2594	2575	1939	1399	1473	2765	975	2673	2102	1873	1070	2006	943	768	90	1485	1409	1882	1082	1567	1632	2821	1741
gene-MAP3K19,Dbxref=BGD:BT23336,GeneID:538897,VGNC:VGNC:31194,Name=MAP3K19	NC_037329.1	62253314	62314262	+	60949	9	15	16	5	1	3	0	14	8	9	10	8	4	11	11	2	19	6	9	18	17	16	14	5	6	8	14	5	18	8	5	5	13	3	1	1	15	11	9	2	10	6	22	7
gene-CCNT2,Dbxref=BGD:BT14520,GeneID:521089,VGNC:VGNC:26979,Name=CCNT2	NC_037329.1	62317936	62351985	-	34050	5393	4081	4344	3284	2427	3760	195	4757	641	786	524	861	524	751	792	319	3859	2680	2595	2693	3875	2808	2846	1812	1353	947	2582	914	2247	2127	1588	973	2520	859	736	107	1646	1424	1784	1035	2086	2612	4731	2879
gene-ACMSD,Dbxref=BGD:BT24828,GeneID:515030,VGNC:VGNC:25544,Name=ACMSD	NC_037329.1	62363200	62424582	-	61383	6	1	6	0	28	1	12	6	551	225	525	2830	384	981	614	926	18	8	6	12	9	9	4	4	2	2	8	0	3	9	3	11	34	1	3	1	0	3	4	5	1	2	2	5
gene-TMEM163,Dbxref=BGD:BT20304,GeneID:534678,VGNC:VGNC:35988,Name=TMEM163	NC_037329.1	62450490	62782168	+	331679	265	80	315	118	4	93	46	171	10	20	10	10	8	14	6	11	504	356	508	559	750	361	493	429	153	113	305	150	268	190	105	131	381	223	117	15	254	226	240	175	138	161	213	155
gene-MGAT5,Dbxref=BGD:BT28871,GeneID:537595,VGNC:VGNC:54620,Name=MGAT5	NC_037329.1	62783150	63181426	-	398277	1229	697	1345	864	391	762	108	1135	169	421	164	309	147	155	230	95	2981	2045	1625	2231	2159	2496	2722	1849	667	645	1309	544	1404	796	818	623	1323	751	893	137	1201	1000	1607	1140	808	1066	1811	791
gene-LOC112443726,Dbxref=GeneID:112443726,Name=LOC112443726	NC_037329.1	63345056	63345162	+	107	0	0	0	0	0	0	0	0	0	0	0	0	0	0	0	0	0	0	0	0	0	0	0	0	0	0	0	0	0	0	0	0	0	0	0	0	0	0	0	0	0	0	0	0
gene-LOC112443673,Dbxref=GeneID:112443673,Name=LOC112443673	NC_037329.1	63480121	63480246	+	126	0	0	0	0	0	0	0	0	0	0	0	0	0	0	0	0	0	0	0	0	0	0	0	0	0	0	0	0	0	0	0	0	1	0	0	0	0	0	0	0	0	0	0	0
gene-LOC112442684,Dbxref=GeneID:112442684,Name=LOC112442684	NC_037329.1	63488135	63528116	+	39982	1	2	5	0	0	12	0	2	1	0	0	0	0	2	0	0	1	1	1	5	2	2	1	0	0	0	0	1	1	1	0	0	1	1	0	0	1	1	0	0	2	2	1	1
gene-NCKAP5,Dbxref=BGD:BT20581,GeneID:786958,Name=NCKAP5	NC_037329.1	63770679	64873405	+	1102727	53	44	95	36	19	143	61	50	299	397	248	413	137	282	228	118	269	92	85	227	191	177	119	56	180	142	344	81	237	154	173	208	86	54	59	15	66	70	99	76	77	95	170	116
gene-LOC112442690,Dbxref=GeneID:112442690,Name=LOC112442690	NC_037329.1	63831581	63855280	-	23700	0	0	0	0	0	0	0	0	0	0	0	0	0	0	0	0	0	0	0	0	0	0	0	0	0	0	0	0	0	0	0	0	0	0	0	0	0	0	0	0	0	0	0	0
gene-LYPD1,Dbxref=BGD:BT19040,GeneID:533675,VGNC:VGNC:31099,Name=LYPD1	NC_037329.1	64874669	64943609	+	68941	6	2	2	3	1	8	0	8	54	79	37	93	35	43	60	16	66	13	49	15	16	67	32	14	12	7	7	2	25	12	3	17	23	27	6	2	21	23	25	28	4	10	21	4
gene-GPR39,Dbxref=GeneID:100139476,Name=GPR39	NC_037329.1	64934063	65196636	-	262574	7	4	30	3	3	7	8	10	62	82	50	94	40	47	54	21	89	23	33	61	37	44	62	27	15	2	8	4	22	20	6	17	32	18	8	4	19	7	30	28	6	13	19	11
gene-SLC35F5,Dbxref=BGD:BT16018,GeneID:615480,VGNC:VGNC:34835,Name=SLC35F5	NC_037329.1	65335284	65377328	-	42045	1664	1695	1275	1265	942	1237	166	1579	2850	3138	2012	2879	2361	2347	3233	1491	1275	805	760	652	840	1019	939	657	1094	756	1546	751	2094	2121	1186	1132	701	330	269	50	507	542	648	427	626	693	1038	746
gene-LOC100847374,Dbxref=GeneID:100847374,Name=LOC100847374	NC_037329.1	65424670	65523442	-	98773	772	946	1052	710	718	552	136	968	32	80	38	74	19	37	39	27	809	619	547	541	680	502	565	486	297	250	449	217	588	513	372	287	350	217	140	22	389	239	339	180	178	267	383	235
gene-LOC112442697,Dbxref=GeneID:112442697,Name=LOC112442697	NC_037329.1	65465280	65504861	+	39582	0	0	0	0	0	0	0	0	0	0	0	0	0	0	0	0	0	0	0	0	0	0	0	0	0	0	0	0	0	0	0	0	0	0	0	0	0	0	0	0	0	0	0	0
gene-ACTR3,Dbxref=BGD:BT26681,GeneID:281597,VGNC:VGNC:49929,Name=ACTR3	NC_037329.1	65522586	65569993	+	47408	32070	23565	32002	15517	7628	19266	1049	36511	1942	3884	1512	2419	1797	2069	2964	1131	25801	21158	21390	22921	22139	18864	18805	19513	12390	11109	17332	8980	22191	19054	24373	15455	11245	7133	5524	540	12577	11436	11660	4682	8978	9444	14635	10540
gene-LOC112443675,Dbxref=GeneID:112443675,Name=LOC112443675	NC_037329.1	66850948	66851024	-	77	0	0	0	0	0	0	0	0	0	0	0	0	0	0	0	0	0	0	0	0	0	0	0	0	0	0	0	0	0	0	0	0	0	0	0	0	0	0	0	0	0	0	0	0
gene-DPP10,Dbxref=GeneID:617222,VGNC:VGNC:28186,Name=DPP10	NC_037329.1	66957140	67756694	+	799555	51	37	93	20	22	127	50	62	42	60	45	34	38	61	51	22	142	63	56	135	70	71	77	36	44	26	58	20	47	53	32	49	46	30	19	5	27	37	25	49	27	37	63	42
gene-LOC112443654,Dbxref=GeneID:112443654,Name=LOC112443654	NC_037329.1	68417965	68418094	+	130	0	0	0	0	0	0	0	0	0	0	0	0	0	0	0	0	0	0	0	0	0	0	0	0	0	0	0	0	0	0	0	0	0	0	0	0	0	0	0	0	0	0	0	0
gene-LOC112443687,Dbxref=GeneID:112443687,Name=LOC112443687	NC_037329.1	69492898	69493004	-	107	0	0	0	0	0	0	0	0	0	0	0	0	0	0	0	0	0	0	0	0	0	0	0	0	0	0	0	1	0	0	0	0	0	0	0	0	0	0	0	0	0	0	0	0
gene-DDX18,Dbxref=BGD:BT10398,GeneID:519254,Name=DDX18	NC_037329.1	69496259	69512921	+	16663	1011	552	1078	481	232	524	11	847	396	837	478	623	460	798	835	242	2881	2724	2080	2536	2685	2222	2570	1737	1052	943	1819	746	2233	1888	1561	876	1421	887	945	106	1475	1180	1714	734	1402	1405	2418	1534
gene-LOC523484,Dbxref=GeneID:523484,Name=LOC523484	NC_037329.1	69535540	69555038	+	19499	3	1	1	0	0	6	0	5	1	0	0	3	1	0	2	0	1	3	0	1	3	3	6	1	0	0	5	1	2	4	1	2	4	3	0	0	3	0	2	5	1	1	3	1
gene-CCDC93,Dbxref=BGD:BT28844,GeneID:616839,VGNC:VGNC:26934,Name=CCDC93	NC_037329.1	69565200	69664432	-	99233	684	408	537	257	159	487	42	663	373	716	339	543	366	430	630	205	1682	966	838	1372	1458	1189	1186	899	686	548	967	568	1143	1054	1016	868	852	473	411	49	668	793	836	494	512	575	975	617
gene-INSIG2,Dbxref=BGD:BT11025,GeneID:534440,VGNC:VGNC:30218,Name=INSIG2	NC_037329.1	69756795	69779356	+	22562	1239	1093	989	878	512	978	130	1254	1462	1731	1428	2252	1093	1301	2696	902	951	605	592	499	691	589	578	453	608	463	870	399	1055	1164	689	435	425	174	144	14	275	372	328	232	427	500	781	591
gene-LOC107131416,Dbxref=GeneID:107131416,Name=LOC107131416	NC_037329.1	69786600	69799972	+	13373	11	8	5	0	0	0	0	6	16	12	15	20	13	16	18	13	8	3	2	7	4	1	7	4	8	5	7	7	6	15	3	3	10	0	2	1	3	2	4	4	1	0	6	6
gene-LOC104971253,Dbxref=GeneID:104971253,Name=LOC104971253	NC_037329.1	70055301	70058847	-	3547	0	0	0	0	0	0	0	0	0	0	0	0	0	0	0	0	0	0	0	0	0	0	0	0	0	0	0	0	0	0	0	0	0	0	0	0	0	0	0	0	0	0	0	0
gene-LOC100848049,Dbxref=GeneID:100848049,Name=LOC100848049	NC_037329.1	70058934	70068235	+	9302	0	1	0	0	0	0	8	0	1	3	1	0	0	0	2	3	0	0	0	2	0	0	0	0	0	1	0	0	0	0	0	0	0	0	0	0	0	0	0	0	0	0	2	0
gene-EN1,Dbxref=GeneID:529707,VGNC:VGNC:28487,Name=EN1	NC_037329.1	70606399	70615085	-	8687	0	0	3	0	0	0	0	0	0	0	0	0	0	0	0	0	12	2	3	3	1	10	1	2	0	0	0	0	3	1	0	3	12	13	5	1	4	6	9	19	2	3	3	0
gene-LOC104971255,Dbxref=GeneID:104971255,Name=LOC104971255	NC_037329.1	70610407	70644448	+	34042	0	0	6	0	17	16	0	0	0	0	0	0	0	0	0	0	3	0	1	4	0	1	0	0	0	0	0	0	0	0	0	0	6	1	1	1	4	0	3	3	0	1	0	0
gene-MARCO,Dbxref=BGD:BT14011,GeneID:505632,VGNC:VGNC:31246,Name=MARCO	NC_037329.1	70736219	70769632	+	33414	3	2	9	22	54	12	10	11	7709	10497	7284	12040	5389	8592	11252	7488	11376	1013	5841	5229	5275	9784	6270	3127	5921	2290	6588	8005	8191	12113	10599	62452	6849	3140	3737	796	3834	12145	12306	3004	10	4	4	11
gene-C1QL2,Dbxref=BGD:BT16553,GeneID:516982,VGNC:VGNC:26621,Name=C1QL2	NC_037329.1	70918684	70920915	-	2232	0	0	0	0	0	0	0	0	0	0	0	0	0	0	0	0	2	0	0	0	0	0	0	0	0	0	0	0	1	0	0	0	0	0	0	0	0	0	0	0	0	1	0	0
gene-STEAP3,Dbxref=BGD:BT27652,GeneID:504235,VGNC:VGNC:35380,Name=STEAP3	NC_037329.1	71009624	71061343	+	51720	521	570	235	289	179	368	21	263	2366	4171	2414	2828	3337	3890	3942	1648	699	433	279	268	610	384	489	235	329	475	397	247	693	380	502	841	504	145	101	27	146	209	436	358	140	219	329	220
gene-C2H2orf76,Dbxref=GeneID:613457,VGNC:VGNC:52703,Name=C2H2orf76	NC_037329.1	71107880	71214464	-	106585	268	183	306	382	131	291	11	427	108	90	97	125	100	101	171	63	476	264	331	461	500	201	302	315	189	108	277	139	356	372	351	205	235	112	73	4	161	210	187	69	268	212	313	314
gene-DBI,Dbxref=BGD:BT14666,GeneID:768330,VGNC:VGNC:27889,Name=DBI	NC_037329.1	71192388	71197568	+	5181	0	0	0	0	0	0	0	0	0	0	0	0	0	0	0	0	0	0	0	0	0	0	0	0	0	0	0	0	0	0	0	0	0	0	0	0	0	0	0	0	0	0	0	0
gene-TMEM37,Dbxref=BGD:BT17415,GeneID:613815,VGNC:VGNC:36079,Name=TMEM37	NC_037329.1	71236196	71242268	+	6073	1	0	4	0	0	0	0	1	316	411	363	557	150	346	179	276	597	283	340	309	701	450	367	367	1143	1179	1662	1078	2267	2329	1803	3475	314	165	134	30	244	316	400	206	61	92	101	72
gene-SCTR,Dbxref=BGD:BT23000,GeneID:523291,VGNC:VGNC:34370,Name=SCTR	NC_037329.1	71244649	71319376	-	74728	2	1	8	0	1	6	4	6	309	617	178	379	209	145	248	144	32	10	2	23	15	12	13	11	198	312	410	371	525	466	344	853	24	3	5	2	9	6	10	8	3	6	9	7
gene-CFAP221,Dbxref=GeneID:613775,VGNC:VGNC:27241,Name=CFAP221	NC_037329.1	71336577	71470208	+	133632	14	3	14	4	1	24	13	8	30	54	26	46	36	29	32	5	28	5	15	34	33	14	8	11	4	6	8	11	6	9	3	9	16	4	4	0	4	4	7	4	27	28	15	18
gene-TRNAE-UUC-7,Dbxref=GeneID:112443795,Name=TRNAE-UUC	NC_037329.1	71400837	71400909	-	73	0	0	0	0	0	0	0	0	0	0	0	0	0	0	0	0	0	0	0	0	0	0	0	0	0	0	0	0	0	0	0	0	0	0	0	0	0	0	0	0	0	0	0	0
gene-TRNAC-GCA-17,Dbxref=GeneID:112443798,Name=TRNAC-GCA	NC_037329.1	71427649	71427720	-	72	0	0	0	0	0	0	0	0	0	0	0	0	0	0	0	0	0	0	0	0	0	0	0	0	0	0	0	0	0	0	0	0	0	0	0	0	0	0	0	0	0	0	0	0
gene-TMEM177,Dbxref=BGD:BT29607,GeneID:505501,VGNC:VGNC:36002,Name=TMEM177	NC_037329.1	71479217	71482238	+	3022	194	39	142	57	19	153	10	75	178	128	97	175	52	93	84	51	156	89	101	175	95	112	64	84	126	72	106	149	140	113	92	33	133	51	28	18	46	81	75	35	64	29	63	57
gene-PTPN4,Dbxref=BGD:BT17929,GeneID:512883,VGNC:VGNC:33539,Name=PTPN4	NC_037329.1	71547005	71737716	+	190712	940	612	1072	660	776	1062	88	3134	280	372	292	414	226	290	348	175	874	584	494	477	637	547	538	331	471	346	802	289	760	702	1071	381	425	168	155	18	266	294	413	209	574	883	1377	789
gene-EPB41L5,Dbxref=BGD:BT30360,GeneID:530941,VGNC:VGNC:28525,Name=EPB41L5	NC_037329.1	71750119	71920444	+	170326	33	43	56	26	4	13	3	22	1210	1254	823	1542	589	903	1126	426	455	101	192	176	213	287	227	84	110	89	227	91	246	215	120	67	300	81	73	20	106	108	174	255	73	94	191	124
gene-TRNAG-CCC-9,Dbxref=GeneID:112443804,Name=TRNAG-CCC	NC_037329.1	71760451	71760523	-	73	0	0	0	0	0	0	0	0	0	0	0	0	0	0	0	0	0	0	0	0	0	0	0	0	0	0	0	0	0	0	0	0	0	0	0	0	0	0	0	0	0	0	0	0
gene-LOC112443684,Dbxref=GeneID:112443684,Name=LOC112443684	NC_037329.1	71862812	71862949	+	138	0	0	0	0	0	0	0	0	0	0	0	0	0	0	0	0	0	0	0	0	0	0	0	0	0	0	0	0	0	0	0	0	0	0	0	0	0	0	0	0	0	0	0	0
gene-LOC112442721,Dbxref=GeneID:112442721,Name=LOC112442721	NC_037329.1	71935677	71949982	-	14306	193	115	191	86	88	119	0	178	34	56	26	25	19	23	33	28	262	140	145	144	167	134	149	115	79	83	133	59	191	102	91	46	105	71	43	5	67	69	121	60	106	98	157	147
gene-TMEM185B,Dbxref=GeneID:526189,VGNC:VGNC:36012,Name=TMEM185B	NC_037329.1	71939112	71941225	-	2114	0	0	0	0	0	0	0	0	0	0	0	0	0	0	0	0	0	0	0	0	0	0	0	0	0	0	0	0	0	0	0	0	0	0	0	0	0	0	0	0	0	0	0	0
gene-RALB,Dbxref=BGD:BT10334,GeneID:505238,VGNC:VGNC:33699,Name=RALB	NC_037329.1	71941008	72016193	+	75186	6004	4766	4499	4438	3187	5200	782	4873	843	1661	666	1302	573	756	1036	524	4920	1903	2345	2185	2296	2428	2741	1695	2255	2272	3674	2154	5201	3643	3307	2037	2298	881	705	165	1309	1357	1809	1814	1202	1209	1553	1524
gene-INHBB,Dbxref=GeneID:530430,VGNC:VGNC:30201,Name=INHBB	NC_037329.1	72108054	72113653	+	5600	0	0	3	5	0	0	0	1	107	396	84	238	241	82	46	20	60	68	174	322	111	73	56	56	40	7	36	27	19	12	8	5	53	20	18	3	38	23	26	79	8	16	30	10
gene-GLI2,Dbxref=BGD:BT25676,GeneID:510255,VGNC:VGNC:29400,Name=GLI2	NC_037329.1	72561679	72753989	+	192311	7	4	2	0	3	39	1	6	0	28	4	13	6	6	10	14	221	58	43	78	76	74	111	44	12	19	31	10	17	12	6	29	90	44	25	8	48	28	80	95	5	15	27	14
gene-TRNAL-CAA-2,Dbxref=GeneID:112443752,Name=TRNAL-CAA	NC_037329.1	72915310	72915382	+	73	0	0	0	0	0	0	0	0	0	0	0	0	0	0	0	0	0	0	0	0	0	0	0	0	0	0	0	0	0	0	0	0	0	0	0	0	0	0	0	0	0	0	0	0
[truncated: 28,915 more rows]
[truncated: 4 more columns]

## Sheet: S3. 
Supplementary Table S3. DESeq2 results.
[truncated: 4,746 more rows]
[truncated: 4 more columns]
